# Supplementary material for: Csde1 binds transcripts involved in protein homeostasis and controls their expression in an erythroid cell line
Source: Sci Rep. 2018 Feb 8;8:2628. doi: 10.1038/s41598-018-20518-7 (PMC5805679; doi:10.1038/s41598-018-20518-7)
Supplement: Supplementary file 2 — Supplemental tables [file 41598_2018_20518_MOESM2_ESM.xlsx]

## Sheet: Title Page
Supplemental Tables For:
Csde1 binds transcripts involved in protein homeostasis and controls their expression in an erythroid cell line
Kat S Moore1, Nurcan Yagci1, Floris van Alphen2, Nahuel A Paolini1, Rastislav Horos3, Ntsiki M Held4, Riekelt H Houtkooper4, Emile van den Akker1, Alexander B Meijer2,5, Peter A.C. ‘t Hoen6, Marieke von Lindern1*
1) Department Hematopoiesis, Sanquin, and Landsteiner Laboratory AMC/UvA, 1066 CX Amsterdam
2) Department of Plasma proteins, Sanquin Research, 1066 CX Amsterdam
3) European Molecular Biology Laboratory, 69117 Heidelberg, Germany
4) Laboratory Genetic Metabolic Diseases, Academic Medical Center, 1105 AZ Amsterdam, The Netherlands
5) Department of Biomolecular Mass Spectrometry and Proteomics, Utrecht Institute for Pharmaceutical Sciences, Utrecht University, Utrecht, The Netherlands
6) Center for Human and Clinical Genetics, Leiden University Medical Center, 2300 RC Leiden

## Sheet: Table S-I
Table S-I
Primer sequences used for gene editing and expression analysis
gene	primer function	Forward sequence 5'-3'	Reverse sequence 5'-3'
Csde1	qPCR	AATGAAGTGTGCCAGCAGTG	ATTGAACAGGGCACTGGAAC
Csde1	CRISPR in-frame deletion	CACCGTCCACAACAATGGACACAAT	AAACATTGTGTCCATTGTTGTGGAC
Csde1	CRISPR out-of-frame deletion	CACCGTACCTAGTGTTAGTATTGTT	AAACAACAATACTAACACTAGGTAC
Csde1	Genotyping	TAAGGACTTGAGTGTGTGTTGTG	CAGGAGCAGCACTGTGCAATA
18S	qPCR	CGGCTACCACATCCAAGGAA	GCTGGAATTACCGCGGCT
Tata-binding protein (TBP)	qPCR	ATGCTGAATATAATCCCAAGCGA	GAAAATCAACGCAGTTGTCCA
Bag1	qPCR	ACCCCACAGCAAGGTAACAG	TTTGCATTCCAAGTGCTGAC

## Sheet: Table S-II
Table S-II
Fold change enrichment of transcripts isolated from streptavidine beads incubated with lysate of
Csde1-biotag/BirA MEL cells compared to control BirA MEL cells
ensembl_gene_id	baseMean	log2FoldChange	lfcSE	stat	pvalue	padj	external_gene_name
ENSMUSG00000026260	1422.16	3.80988	0.419892	9.07347	1.15284e-19	5.82531e-16	Ndufa10
ENSMUSG00000087412	1584.57	3.86433	0.460253	8.3961	4.61549e-17	1.1661e-13	Gm15501
ENSMUSG00000010911	146.004	3.28464	0.424131	7.7444	9.60313e-15	1.07811e-11	Apip
ENSMUSG00000029622	1077.44	4.0131	0.51909	7.73103	1.0668e-14	1.07811e-11	Arpc1b
ENSMUSG00000089764	2782.27	3.42061	0.439557	7.78195	7.14154e-15	1.07811e-11	Gm16580
ENSMUSG00000017264	303.114	3.42698	0.460617	7.43998	1.00697e-13	8.48039e-11	Exosc10
ENSMUSG00000024414	196.046	3.21696	0.4365	7.3699	1.70758e-13	1.23263e-10	Mrpl27
ENSMUSG00000028797	1904.5	3.35857	0.460413	7.29468	2.99366e-13	1.89087e-10	Tmem234
ENSMUSG00000074476	2337.45	4.01725	0.553765	7.25444	4.0334e-13	2.26453e-10	Spc24
ENSMUSG00000022283	10001.2	3.1568	0.438905	7.19244	6.3642e-13	3.21583e-10	Pabpc1
ENSMUSG00000046993	96.2196	3.96714	0.555644	7.1397	9.35314e-13	4.29649e-10	Gm5637
ENSMUSG00000059058	307.911	3.18163	0.44929	7.08146	1.42643e-12	6.00645e-10	Tma7-ps
ENSMUSG00000030045	242.477	2.77958	0.399476	6.95807	3.44964e-12	1.34085e-09	Mrpl19
ENSMUSG00000016503	337.293	2.865	0.418748	6.84183	7.81887e-12	2.82205e-09	Gtf3a
ENSMUSG00000028029	213.7	2.55093	0.384945	6.62673	3.43213e-11	1.15617e-08	Aimp1
ENSMUSG00000032126	453.465	2.67945	0.419136	6.39281	1.62868e-10	5.14359e-08	Hmbs
ENSMUSG00000028161	181.817	2.64478	0.419915	6.29836	3.00808e-10	8.94107e-08	Ppp3ca
ENSMUSG00000024158	124.981	2.62345	0.420402	6.24033	4.36651e-10	1.22578e-07	Hagh
ENSMUSG00000028745	335.025	2.42946	0.3922	6.19444	5.84914e-10	1.55556e-07	Capzb
ENSMUSG00000022234	1622.16	2.16562	0.352705	6.14003	8.25034e-10	2.08445e-07	Cct5
ENSMUSG00000011114	277.876	2.44016	0.399433	6.10906	1.00222e-09	2.31052e-07	Tbrg1
ENSMUSG00000016510	334.418	2.51077	0.411032	6.10846	1.00597e-09	2.31052e-07	Mtif3
ENSMUSG00000019797	261.347	2.43324	0.40017	6.0805	1.19808e-09	2.63213e-07	1700021F05Rik
ENSMUSG00000029388	185.478	2.48007	0.416033	5.96125	2.5032e-09	5.05947e-07	Eif2b1
ENSMUSG00000020027	231.275	2.80387	0.474225	5.91253	3.36887e-09	6.54728e-07	Socs2
ENSMUSG00000029199	190.731	2.6494	0.448923	5.90168	3.59808e-09	6.73374e-07	Lias
ENSMUSG00000028932	622.358	2.38804	0.407917	5.85421	4.7927e-09	8.64912e-07	Psmc2
ENSMUSG00000004610	410.516	2.78807	0.477281	5.84157	5.17109e-09	8.70983e-07	Etfb
ENSMUSG00000074269	470.987	2.51377	0.429995	5.84605	5.03374e-09	8.70983e-07	Rec114
ENSMUSG00000000295	71.1271	2.82894	0.494168	5.72465	1.03648e-08	1.68946e-06	Hddc2
ENSMUSG00000001403	222.25	2.54846	0.44882	5.67815	1.36162e-08	2.15008e-06	Ube2c
ENSMUSG00000020321	179.529	2.24003	0.396019	5.65636	1.54613e-08	2.36745e-06	Mdh1
ENSMUSG00000019773	123.399	2.41349	0.427617	5.64404	1.66104e-08	2.4686e-06	Fbxo5
ENSMUSG00000001105	68.3325	2.66422	0.477621	5.5781	2.43161e-08	3.51055e-06	Ift20
ENSMUSG00000081895	130.106	2.88264	0.51788	5.56623	2.60314e-08	3.6538e-06	Rpl17-ps10
ENSMUSG00000033916	160.411	2.229	0.40482	5.50615	3.66767e-08	5.00885e-06	Chmp2a
ENSMUSG00000047675	97.8151	2.95308	0.543925	5.4292	5.66078e-08	7.52734e-06	Rps8
ENSMUSG00000026799	32.054	2.80008	0.533103	5.25243	1.50109e-07	1.94487e-05	Med27
ENSMUSG00000041560	791.384	2.16528	0.414808	5.21997	1.78949e-07	2.26058e-05	Gltscr2
ENSMUSG00000053702	18.4794	-3.97776	0.763081	-5.21276	1.86047e-07	2.29291e-05	Nebl
ENSMUSG00000024273	80.1149	2.36553	0.454365	5.20623	1.92712e-07	2.31851e-05	2700062C07Rik
ENSMUSG00000037628	36.6604	2.67677	0.517146	5.17605	2.26637e-07	2.66325e-05	Cdkn3
ENSMUSG00000028869	105.002	2.0662	0.401732	5.14323	2.70061e-07	3.1014e-05	Gnl2
ENSMUSG00000002102	342.594	2.0291	0.395396	5.13181	2.86971e-07	3.22237e-05	Psmc3
ENSMUSG00000073198	134.908	2.05784	0.403121	5.10476	3.31214e-07	3.63832e-05	Gm10480
ENSMUSG00000027566	1303.31	2.28475	0.450195	5.07503	3.87442e-07	4.13618e-05	Psma7
ENSMUSG00000080893	298.766	2.1043	0.414856	5.07236	3.92909e-07	4.13618e-05	Gm15920
ENSMUSG00000018882	642.831	2.36856	0.469015	5.05007	4.41639e-07	4.55429e-05	Mrpl45
ENSMUSG00000003355	119.213	2.87712	0.573612	5.0158	5.28121e-07	5.33719e-05	Fkbp11
ENSMUSG00000046721	485.742	2.29021	0.460003	4.97869	6.40161e-07	6.34261e-05	Rpl14-ps1
ENSMUSG00000087352	818.559	2.55429	0.513663	4.97269	6.6029e-07	6.41624e-05	Gm12999
ENSMUSG00000030298	348.681	2.12897	0.429861	4.95269	7.31928e-07	6.97817e-05	Sec13
ENSMUSG00000001674	49.4507	2.64225	0.534685	4.94169	7.74501e-07	7.24732e-05	Ddx18
ENSMUSG00000028861	236.168	2.13821	0.433686	4.93032	8.20955e-07	7.54234e-05	Mrps15
ENSMUSG00000053477	179.548	2.1303	0.433833	4.91041	9.08865e-07	8.20088e-05	Tcf4
ENSMUSG00000054808	83.6253	2.4705	0.508049	4.86272	1.15784e-06	0.000102642	Actn4
ENSMUSG00000028729	411.195	2.19573	0.452321	4.85437	1.20768e-06	0.000105214	Ebna1bp2
ENSMUSG00000068706	210.383	2.24947	0.466635	4.82061	1.43117e-06	0.000122571	Gm10250
ENSMUSG00000051355	71.7762	2.19179	0.455004	4.81708	1.45671e-06	0.000122576	Commd1
ENSMUSG00000061731	47.059	2.44595	0.508097	4.81395	1.47975e-06	0.000122576	Ext1
ENSMUSG00000026229	172.412	1.96542	0.409958	4.79421	1.63321e-06	0.000131669	Psmd1
ENSMUSG00000035443	49.6305	2.39735	0.500159	4.79318	1.64162e-06	0.000131669	Thyn1
ENSMUSG00000034321	175.58	1.81821	0.384362	4.73046	2.24017e-06	0.000176868	Exosc1
ENSMUSG00000037070	112.112	1.95624	0.414239	4.72248	2.32985e-06	0.000181119	Rbmxl1
ENSMUSG00000030785	79.7775	2.20609	0.469075	4.70307	2.56284e-06	0.000196212	Cox6a2
ENSMUSG00000068921	130.867	1.85625	0.394984	4.69956	2.60719e-06	0.000196629	Dap3
ENSMUSG00000027828	222.176	-2.25106	0.481124	-4.67875	2.88634e-06	0.000209756	Ssr3
ENSMUSG00000033099	119.78	2.17865	0.465207	4.68318	2.82461e-06	0.000209756	Nol12
ENSMUSG00000038510	183.125	2.34978	0.502371	4.67737	2.90578e-06	0.000209756	Rpf2
ENSMUSG00000015971	39.1299	2.47287	0.529846	4.66715	3.05403e-06	0.000217037	Actr8
ENSMUSG00000022370	278.621	1.78374	0.382401	4.66458	3.09254e-06	0.000217037	Mrpl13
ENSMUSG00000032299	265.45	1.99341	0.427835	4.65931	3.17268e-06	0.00021961	Commd4
ENSMUSG00000028675	134.843	-2.11157	0.457069	-4.61981	3.84092e-06	0.000262272	Pnrc2
ENSMUSG00000054428	1345.46	2.33119	0.505056	4.61571	3.91751e-06	0.000263936	Atpif1
ENSMUSG00000078183	22.9155	2.6735	0.582322	4.5911	4.40909e-06	0.000293147	Gm15610
ENSMUSG00000031506	75.1607	2.13292	0.466138	4.57573	4.74552e-06	0.000311417	Ptpn7
ENSMUSG00000019897	108.288	2.42445	0.530628	4.56902	4.9e-06	0.000317432	Ccdc59
ENSMUSG00000036533	40.0737	2.37136	0.519314	4.56633	4.96344e-06	0.000317472	Cdc42ep3
ENSMUSG00000001441	74.3422	1.89043	0.416381	4.54014	5.62164e-06	0.000348896	Npepps
ENSMUSG00000009863	445.692	1.69721	0.373808	4.54032	5.6169e-06	0.000348896	Sdhb
ENSMUSG00000042389	98.1193	2.37769	0.523878	4.53864	5.66188e-06	0.000348896	Tsen2
ENSMUSG00000044881	26.2106	2.49063	0.550243	4.52642	5.99924e-06	0.000365231	Coa4
ENSMUSG00000036850	82.3263	2.21807	0.491776	4.51032	6.47285e-06	0.000389372	Mrpl41
ENSMUSG00000045160	122.802	2.60655	0.5786	4.50493	6.63936e-06	0.000394691	Bola3
ENSMUSG00000021118	59.8342	2.18449	0.485315	4.50118	6.75788e-06	0.000397065	Plek2
ENSMUSG00000075700	63.1722	-2.66601	0.594803	-4.48218	7.38846e-06	0.000429125	Selt
ENSMUSG00000006732	88.9787	2.72131	0.610603	4.45676	8.32083e-06	0.000469212	Mettl1
ENSMUSG00000024132	76.4953	1.95055	0.437754	4.45582	8.35723e-06	0.000469212	Eci1
ENSMUSG00000071867	40.1821	2.66165	0.59731	4.45607	8.3475e-06	0.000469212	Gm6304
ENSMUSG00000015092	243.346	2.02469	0.457248	4.428	9.51095e-06	0.000523708	Edf1
ENSMUSG00000025381	156.633	2.02072	0.456407	4.42745	9.53515e-06	0.000523708	Cnpy2
ENSMUSG00000082820	24.188	2.54884	0.581411	4.38388	1.16582e-05	0.000633428	Gm13803
ENSMUSG00000043024	65.772	2.12191	0.485234	4.37297	1.22566e-05	0.000658859	Gm16433
ENSMUSG00000025794	99.5974	1.779	0.407566	4.36494	1.27159e-05	0.00067635	Rpl14
ENSMUSG00000015759	64.1216	-2.17115	0.500461	-4.33829	1.43593e-05	0.000755808	Cnih1
ENSMUSG00000024966	308.656	1.98781	0.461332	4.30885	1.64104e-05	0.000854865	Stip1
ENSMUSG00000028334	256.52	1.81674	0.422012	4.30496	1.67016e-05	0.000861157	Nans
ENSMUSG00000000325	42.9054	2.06983	0.4851	4.26682	1.98276e-05	0.00101201	Arvcf
ENSMUSG00000029198	342.263	1.61441	0.381365	4.23324	2.3035e-05	0.00116181	Grpel1
ENSMUSG00000056537	94.1063	-1.94884	0.460564	-4.23142	2.32223e-05	0.00116181	Rlim
ENSMUSG00000024829	137.274	1.92932	0.456798	4.22358	2.40448e-05	0.00119116	Mrpl21
ENSMUSG00000020160	35.981	-2.48519	0.589232	-4.21767	2.46839e-05	0.00121095	Meis1
ENSMUSG00000006050	200.205	1.55342	0.368754	4.21262	2.5243e-05	0.00122647	Sra1
ENSMUSG00000072898	24.8735	2.80994	0.668449	4.20368	2.62612e-05	0.00126379	Gm10434
ENSMUSG00000059363	144.75	1.63586	0.390612	4.18794	2.81492e-05	0.00134187	Fxn
ENSMUSG00000081094	1564.78	1.90137	0.456945	4.16105	3.1679e-05	0.00149602	Rpl19-ps11
ENSMUSG00000037531	155.527	1.99855	0.48125	4.15284	3.28379e-05	0.00153639	Mrpl47
ENSMUSG00000029642	137.729	1.72275	0.416504	4.13622	3.53077e-05	0.00162191	Polr1d
ENSMUSG00000046756	89.4965	1.72862	0.417722	4.13821	3.50026e-05	0.00162191	Mrps7
ENSMUSG00000033970	111.779	1.64459	0.398769	4.12417	3.72074e-05	0.00169378	Rfc3
ENSMUSG00000020778	22.1238	2.35453	0.571221	4.12193	3.75712e-05	0.00169507	Ten1
ENSMUSG00000006024	126.174	1.65958	0.407403	4.07356	4.63008e-05	0.00203442	Napa
ENSMUSG00000046982	353.967	1.59831	0.392249	4.07473	4.6067e-05	0.00203442	Tshz1
ENSMUSG00000066233	27.424	2.14364	0.526111	4.0745	4.61132e-05	0.00203442	Tmem42
ENSMUSG00000030189	465.442	1.69707	0.417153	4.06823	4.73711e-05	0.0020635	Ybx3
ENSMUSG00000017176	29.9961	2.24959	0.558374	4.02882	5.60569e-05	0.00240811	Nt5c3b
ENSMUSG00000026615	1029.53	1.72106	0.427266	4.02808	5.62353e-05	0.00240811	Eprs
ENSMUSG00000030884	243.398	1.56386	0.38866	4.02372	5.72865e-05	0.00243251	Uqcrc2
ENSMUSG00000001016	167.576	1.51154	0.377041	4.00895	6.09882e-05	0.00256811	Ilf2
ENSMUSG00000003779	82.807	1.96304	0.49129	3.99569	6.45062e-05	0.0026076	Kif20a
ENSMUSG00000019362	256.587	1.79268	0.447985	4.00165	6.29019e-05	0.0026076	D8Ertd738e
ENSMUSG00000022881	554.123	1.92257	0.480781	3.99885	6.3651e-05	0.0026076	Rfc4
ENSMUSG00000030220	588.473	1.52609	0.381479	4.00045	6.32221e-05	0.0026076	Arhgdib
ENSMUSG00000035601	43.3663	1.88951	0.472871	3.99582	6.44717e-05	0.0026076	Trmt10b
ENSMUSG00000034390	114.635	1.93314	0.485114	3.98491	6.75051e-05	0.00270717	Cmip
ENSMUSG00000034274	71.947	1.78566	0.448874	3.97809	6.9471e-05	0.00276407	Thoc5
ENSMUSG00000030662	114.702	1.67223	0.421902	3.96355	7.38419e-05	0.00289243	Ipo5
ENSMUSG00000063870	137.322	2.03942	0.514322	3.96526	7.33168e-05	0.00289243	Chd4
ENSMUSG00000027881	35.2881	-2.36086	0.595996	-3.9612	7.45753e-05	0.00289868	Prpf38b
ENSMUSG00000020691	36.4818	1.96359	0.497272	3.94872	7.85702e-05	0.00303065	Mettl2
ENSMUSG00000006717	98.0084	1.63839	0.415501	3.94317	8.04111e-05	0.00307816	Acot13
ENSMUSG00000025940	40.7556	-2.47529	0.62866	-3.93741	8.23672e-05	0.00312934	Tmem70
ENSMUSG00000022313	101.337	1.89513	0.48176	3.93376	8.36288e-05	0.00315355	Utp23
ENSMUSG00000068739	292.559	1.47822	0.375999	3.93145	8.44351e-05	0.00316037	Sars
ENSMUSG00000022312	477.787	1.4274	0.364353	3.91763	8.94249e-05	0.0033184	Eif3h
ENSMUSG00000028140	214.684	1.74019	0.444407	3.91576	9.01183e-05	0.0033184	Mrpl9
ENSMUSG00000033047	280.493	1.463	0.373747	3.91441	9.06271e-05	0.0033184	Eif3l
ENSMUSG00000035765	60.3139	1.74364	0.446859	3.902	9.54011e-05	0.00346807	Dym
ENSMUSG00000020441	41.4402	2.34695	0.60185	3.89956	9.63672e-05	0.00347113	2310033P09Rik
ENSMUSG00000022216	64.5643	1.87479	0.48092	3.89833	9.6859e-05	0.00347113	Psme1
ENSMUSG00000084067	132.222	-2.34079	0.603984	-3.87559	0.000106367	0.00378502	Gm14269
ENSMUSG00000024346	128.381	1.89644	0.490977	3.86258	0.000112198	0.00396458	Pfdn1
ENSMUSG00000017707	102.126	-1.97152	0.511311	-3.85582	0.000115343	0.0040474	Serinc3
ENSMUSG00000031590	226.492	1.67166	0.434183	3.85013	0.000118056	0.00411405	Frg1
ENSMUSG00000028555	23.8699	2.28627	0.594307	3.84695	0.000119599	0.00413929	Ttc39a
ENSMUSG00000069049	45.8419	-2.03053	0.528877	-3.83932	0.000123377	0.00424099	Eif2s3y
ENSMUSG00000025208	140.919	1.78716	0.465913	3.83583	0.000125143	0.00427261	Mrpl43
ENSMUSG00000024683	73.1837	1.93172	0.504665	3.82772	0.000129335	0.00438612	Mrpl16
ENSMUSG00000051483	44.6577	1.82893	0.479252	3.81621	0.000135517	0.00454565	Cbr1
ENSMUSG00000078480	33.3667	1.95957	0.513564	3.81562	0.000135839	0.00454565	Mrpl48-ps
ENSMUSG00000022452	179.312	1.65504	0.434481	3.80923	0.000139399	0.00463411	Smdt1
ENSMUSG00000052738	170.257	1.55859	0.410343	3.79828	0.000145706	0.00481212	Suclg1
ENSMUSG00000028760	65.7543	1.67069	0.440694	3.79104	0.000150019	0.00492237	Eif4g3
ENSMUSG00000022529	40.2042	-1.81171	0.480066	-3.77387	0.000160734	0.00523992	Zfp263
ENSMUSG00000085399	45.322	1.69429	0.449505	3.76924	0.000163748	0.00530398	Foxd2os
ENSMUSG00000026970	40.9252	1.90382	0.505749	3.76435	0.000166982	0.00531954	Rbms1
ENSMUSG00000039682	201.86	1.50612	0.399917	3.76609	0.000165826	0.00531954	Lap3
ENSMUSG00000060510	217.955	-1.7013	0.452024	-3.76375	0.000167387	0.00531954	Zfp266
ENSMUSG00000021178	156.328	1.47753	0.393498	3.75486	0.000173437	0.00547736	Psmc1
ENSMUSG00000020572	138.65	-1.91997	0.513893	-3.73613	0.000186872	0.005865	Nampt
ENSMUSG00000007850	71.6337	-1.52702	0.410009	-3.72435	0.000195816	0.00606371	Hnrnph1
ENSMUSG00000035530	312.888	1.67293	0.449341	3.72308	0.000196804	0.00606371	Eif1
ENSMUSG00000039236	64.4312	2.01175	0.540273	3.72357	0.000196426	0.00606371	Isg20
ENSMUSG00000018379	153.964	-2.20358	0.594522	-3.70648	0.000210164	0.00639099	Srsf1
ENSMUSG00000020903	48.8127	1.92508	0.519383	3.70648	0.000210162	0.00639099	Stx8
ENSMUSG00000026179	65.7894	1.88533	0.508834	3.7052	0.00021122	0.00639099	Pnkd
ENSMUSG00000024528	34.1526	2.11637	0.571973	3.70012	0.000215496	0.00648154	Srfbp1
ENSMUSG00000049751	158.473	1.66624	0.451187	3.69301	0.000221612	0.00662607	Rpl36al
ENSMUSG00000023110	104.073	1.67531	0.458173	3.65651	0.000255676	0.00759961	Prmt5
ENSMUSG00000028277	72.1846	1.63356	0.447916	3.64701	0.000265306	0.00783971	Ube2j1
ENSMUSG00000027405	148.504	1.70214	0.468796	3.63087	0.000282468	0.00829832	Nop56
ENSMUSG00000059689	43.0513	1.86773	0.514953	3.62699	0.00028675	0.00837541	Zfp637
ENSMUSG00000005732	614.389	1.39067	0.383693	3.62442	0.000289607	0.00841026	Ranbp1
ENSMUSG00000041685	17.1058	-2.87087	0.792532	-3.6224	0.000291882	0.00842787	Fcho2
ENSMUSG00000049350	52.9898	1.84343	0.509265	3.61979	0.000294839	0.00846489	Zg16
ENSMUSG00000064363	392.317	-2.15912	0.598757	-3.60601	0.000310947	0.00887691	mt-Nd4
ENSMUSG00000026087	280.47	1.49944	0.418456	3.58326	0.000339328	0.00963271	Mrpl30
ENSMUSG00000001158	304.101	1.49638	0.418113	3.57888	0.000345066	0.00970977	Snrnp27
ENSMUSG00000028016	23.8082	2.16371	0.604856	3.57723	0.000347255	0.00970977	Ints12
ENSMUSG00000029373	71.0025	1.72886	0.483351	3.57681	0.000347807	0.00970977	Pf4
ENSMUSG00000026234	758.666	-1.38655	0.387818	-3.57526	0.000349887	0.00971416	Ncl
ENSMUSG00000032959	165.313	1.48493	0.416702	3.56353	0.000365898	0.0101032	Pebp1
ENSMUSG00000024732	41.5844	1.68137	0.472755	3.55653	0.000375787	0.0102089	Ccdc86
ENSMUSG00000031370	34.0973	-1.78947	0.503099	-3.55689	0.000375276	0.0102089	Zrsr2
ENSMUSG00000036023	126.836	1.64166	0.461874	3.55435	0.000378918	0.0102389	Parp2
ENSMUSG00000021932	49.9809	1.85243	0.521633	3.55121	0.000383458	0.0103065	Rnaseh2b
ENSMUSG00000054309	114.193	1.69792	0.478319	3.54976	0.000385577	0.0103086	Cpsf3
ENSMUSG00000040269	30.0615	1.89612	0.534506	3.54742	0.00038903	0.0103462	Mrps28
ENSMUSG00000082998	96.2049	1.47668	0.416519	3.5453	0.00039217	0.0103751	Gm11221
ENSMUSG00000031931	218.21	1.86755	0.527303	3.5417	0.000397561	0.0104629	Ankrd49
ENSMUSG00000074698	97.1294	-1.62323	0.458553	-3.53989	0.000400299	0.0104804	Csnk2a1
ENSMUSG00000022204	480.075	1.68392	0.475993	3.53771	0.000403615	0.0105127	Ngdn
ENSMUSG00000020526	55.6861	1.5368	0.435673	3.52741	0.000419653	0.010764	Znhit3
ENSMUSG00000038876	40.2036	-1.77581	0.503344	-3.52803	0.000418669	0.010764	Rnf146
ENSMUSG00000066270	75.9226	2.03899	0.577921	3.52816	0.000418467	0.010764	Gm10157
ENSMUSG00000029048	108.788	-1.35938	0.385855	-3.52305	0.000426618	0.0108874	Rer1
ENSMUSG00000018770	126.665	-1.81238	0.517286	-3.50363	0.000458963	0.011654	Atp5g3
ENSMUSG00000025316	54.5668	1.50234	0.429035	3.50168	0.000462335	0.0116809	Banp
ENSMUSG00000078502	257.628	-2.07085	0.594378	-3.48406	0.000493873	0.0124156	Gm13212
ENSMUSG00000020056	58.8365	1.68011	0.482836	3.47966	0.000502044	0.0125157	Ccdc53
ENSMUSG00000040354	270.892	1.55342	0.446479	3.47926	0.000502808	0.0125157	Mars
ENSMUSG00000020863	73.7095	-1.79499	0.516573	-3.4748	0.000511228	0.0126629	Luc7l3
ENSMUSG00000031360	68.311	1.52333	0.438681	3.47252	0.000515601	0.0127089	Ctps2
ENSMUSG00000033628	37.4748	1.64434	0.473822	3.47038	0.000519714	0.0127169	Pik3c3
ENSMUSG00000082280	237.35	1.51939	0.437897	3.46974	0.000520958	0.0127169	Gm5847
ENSMUSG00000036282	39.1517	-2.42258	0.700791	-3.45692	0.000546389	0.0132736	Naa30
ENSMUSG00000030105	224.828	-1.58461	0.460548	-3.4407	0.000580206	0.0140277	Arl8b
ENSMUSG00000064351	2980.98	-2.24515	0.652964	-3.43839	0.000585174	0.0140796	mt-Co1
ENSMUSG00000073705	56.5234	1.65766	0.48228	3.43712	0.000587927	0.0140796	Apitd1
ENSMUSG00000043284	60.3227	1.61396	0.470069	3.43346	0.000595932	0.014204	Tmem11
ENSMUSG00000020708	208.253	1.3431	0.39199	3.42637	0.0006117	0.0145114	Psmc5
ENSMUSG00000034566	29.9883	1.99826	0.583795	3.42288	0.000619623	0.0146306	Atp5h
ENSMUSG00000004070	50.9327	1.63074	0.47979	3.39885	0.000676686	0.0153017	Hmox2
ENSMUSG00000014873	73.752	1.4709	0.431883	3.40579	0.000659736	0.0153017	Surf2
ENSMUSG00000029455	154.036	1.46567	0.430299	3.40617	0.000658805	0.0153017	Aldh2
ENSMUSG00000030844	32.174	1.78952	0.525874	3.40294	0.000666645	0.0153017	Rgs10
ENSMUSG00000032557	55.3141	1.54235	0.452579	3.40792	0.000654605	0.0153017	Uba5
ENSMUSG00000038417	71.3138	1.56171	0.458941	3.40286	0.000666845	0.0153017	Fig4
ENSMUSG00000060227	30.644	-2.1301	0.626262	-3.40129	0.000670695	0.0153017	Casc4
ENSMUSG00000065990	146.11	1.48148	0.43552	3.40164	0.000669822	0.0153017	Aurkaip1
ENSMUSG00000079641	46.5918	-2.14655	0.631674	-3.39819	0.000678324	0.0153017	Rpl39
ENSMUSG00000082938	21.8364	2.03582	0.598942	3.39903	0.000676261	0.0153017	Gm2810
ENSMUSG00000026034	31.2034	-1.78528	0.526174	-3.39294	0.000691473	0.0154602	Clk1
ENSMUSG00000046432	265.641	1.49407	0.440267	3.39356	0.000689899	0.0154602	Ngfrap1
ENSMUSG00000049916	19.1119	2.10086	0.620475	3.38588	0.000709494	0.0157933	2610318N02Rik
ENSMUSG00000015671	122.989	1.51734	0.448449	3.38352	0.000715626	0.0158599	Psma2
ENSMUSG00000053398	173.896	1.43018	0.423066	3.3805	0.000723531	0.0159651	Phgdh
ENSMUSG00000031988	69.5417	1.4644	0.433778	3.37591	0.000735717	0.0161634	Vps26b
ENSMUSG00000000561	140.664	-1.65899	0.49241	-3.36912	0.000754085	0.0164952	Wdr77
ENSMUSG00000023971	46.0433	1.50112	0.446673	3.36067	0.00077753	0.0169347	Rrp36
ENSMUSG00000069682	900.769	1.58961	0.473566	3.35668	0.000788842	0.0171074	Gm10275
ENSMUSG00000020780	101.409	1.50658	0.450075	3.34739	0.000815766	0.0175432	Srp68
ENSMUSG00000085072	29.4618	1.76905	0.528494	3.34735	0.00081588	0.0175432	Ict1os
ENSMUSG00000037674	19.657	-1.9182	0.573277	-3.34603	0.000819781	0.0175523	Rfx7
ENSMUSG00000060679	67.9039	1.38687	0.415097	3.34107	0.000834559	0.0177934	Mrps9
ENSMUSG00000031601	56.4721	-2.21566	0.663667	-3.33851	0.00084228	0.0178143	Cnot7
ENSMUSG00000062933	368.681	1.67913	0.502974	3.33841	0.000842593	0.0178143	Gm10123
ENSMUSG00000024491	21.3605	-1.91988	0.575669	-3.33503	0.000852893	0.0178824	Rbm27
ENSMUSG00000064208	21.3067	1.90426	0.570907	3.3355	0.00085147	0.0178824	Gm10145
ENSMUSG00000015656	65.6188	1.80176	0.540849	3.33135	0.000864261	0.0180459	Hspa8
ENSMUSG00000028643	46.903	1.71747	0.516024	3.32827	0.000873872	0.018097	Ccdc23
ENSMUSG00000026887	30.3828	1.66216	0.50062	3.32019	0.000899547	0.0185527	Mrrf
ENSMUSG00000018102	26.3717	2.09613	0.633229	3.31022	0.000932211	0.0190124	Hist1h2bc
ENSMUSG00000083364	28.8382	1.73389	0.523781	3.31033	0.000931854	0.0190124	Llph-ps2
ENSMUSG00000089782	144.759	1.43435	0.433344	3.30995	0.000933125	0.0190124	Gm3531
ENSMUSG00000028676	70.1678	-1.76346	0.533182	-3.30742	0.000941591	0.0191079	Srsf10
ENSMUSG00000002881	58.2979	-2.06518	0.625388	-3.30225	0.000959133	0.0193646	Nab1
ENSMUSG00000014956	306.991	-2.01901	0.611653	-3.3009	0.000963746	0.0193646	Ppp1cb
ENSMUSG00000030738	505.125	1.19318	0.361534	3.30032	0.000965738	0.0193646	Eif3c
ENSMUSG00000036748	778.48	1.22373	0.370926	3.29913	0.000969848	0.0193701	Cuedc2
ENSMUSG00000004096	536.569	1.64661	0.499674	3.29538	0.000982903	0.0195536	Cwc15
ENSMUSG00000039640	118.827	1.34172	0.407791	3.29022	0.00100111	0.0198376	Mrpl12
ENSMUSG00000032621	42.7451	-1.49851	0.456002	-3.28619	0.00101552	0.0199666	Srek1
ENSMUSG00000057134	145.397	-1.73461	0.527687	-3.2872	0.0010119	0.0199666	Ado
ENSMUSG00000001999	56.6792	1.54265	0.47062	3.27791	0.00104577	0.0204412	Blvra
ENSMUSG00000018809	18.5742	1.88105	0.574048	3.27682	0.00104985	0.0204412	Smyd4
ENSMUSG00000061130	35.6627	-2.07513	0.633378	-3.27629	0.00105179	0.0204412	Ppm1b
ENSMUSG00000020381	26.9109	1.78362	0.544824	3.27376	0.00106126	0.0205462	3010026O09Rik
ENSMUSG00000009030	20.3066	-2.08846	0.639232	-3.26715	0.00108637	0.0208472	Pdcl
ENSMUSG00000022195	26.2858	-1.63652	0.500684	-3.26856	0.00108096	0.0208472	6030458C11Rik
ENSMUSG00000024370	100.873	1.44603	0.442697	3.26641	0.00108919	0.0208472	Cdc23
ENSMUSG00000087298	22.6962	-2.289	0.701244	-3.2642	0.00109772	0.0209312	Gm9392
ENSMUSG00000040828	18.7011	1.95057	0.598086	3.26135	0.00110884	0.0210638	Catsperd
ENSMUSG00000041827	27.8497	1.70985	0.524711	3.25866	0.00111941	0.0211848	Oasl1
ENSMUSG00000029681	41.3082	1.48671	0.456852	3.25424	0.00113696	0.0214368	Bcl7b
ENSMUSG00000047649	35.8453	1.85243	0.570121	3.24919	0.00115733	0.0217396	Cd3eap
ENSMUSG00000032349	19.5951	-1.77093	0.545366	-3.24723	0.00116536	0.0218094	Elovl5
ENSMUSG00000000838	20.507	-2.18296	0.67341	-3.24165	0.0011884	0.0220772	Fmr1
ENSMUSG00000020514	49.3006	1.57267	0.485472	3.23947	0.0011975	0.0221647	Mrpl22
ENSMUSG00000012422	137.53	-1.92595	0.595971	-3.23162	0.00123089	0.022617	Tmem167
ENSMUSG00000058799	170.244	-1.50715	0.466321	-3.23201	0.00122923	0.022617	Nap1l1
ENSMUSG00000001962	44.7454	1.73739	0.537966	3.22956	0.00123982	0.0226203	Fam50a
ENSMUSG00000051518	101.328	1.75178	0.542429	3.22951	0.00124002	0.0226203	Rps19bp1
ENSMUSG00000027782	35.3874	-1.92012	0.597748	-3.21226	0.00131695	0.0239373	Kpna4
ENSMUSG00000052428	81.4006	-2.02762	0.631759	-3.20948	0.00132977	0.0239975	Tmco1
ENSMUSG00000066037	80.0093	-1.90728	0.594101	-3.21037	0.00132563	0.0239975	Hnrnpr
ENSMUSG00000019373	176.792	1.60533	0.501152	3.20328	0.00135872	0.0244327	Cops3
ENSMUSG00000014504	919.531	1.43045	0.446818	3.20141	0.00136759	0.024505	Srp19
ENSMUSG00000040481	109.113	1.57647	0.492952	3.19802	0.00138376	0.0247072	Bptf
ENSMUSG00000058704	97.6556	-1.78627	0.559044	-3.19522	0.00139722	0.0248598	Memo1
ENSMUSG00000025474	32.981	1.65814	0.519707	3.19053	0.00142012	0.0251785	Tubgcp2
ENSMUSG00000062937	66.9427	1.54906	0.486368	3.18495	0.00144777	0.0254898	Mtap
ENSMUSG00000021981	48.6726	1.46442	0.46006	3.18312	0.00145699	0.0255631	Cab39l
ENSMUSG00000056305	90.4677	1.362	0.428467	3.17877	0.00147903	0.0258601	Usp39
ENSMUSG00000026021	138.333	-1.37609	0.433088	-3.1774	0.00148603	0.0258929	Sumo1
ENSMUSG00000029422	29.6505	-1.57041	0.494537	-3.17552	0.00149569	0.0259716	Rsrc2
ENSMUSG00000040268	41.8353	-1.59105	0.501208	-3.17444	0.00150127	0.0259792	Plekha1
ENSMUSG00000018733	21.3716	-2.24196	0.707909	-3.16701	0.00154013	0.0263271	Pex12
ENSMUSG00000024293	34.118	-2.08672	0.658631	-3.16827	0.00153349	0.0263271	Esco1
ENSMUSG00000025050	46.6705	-1.91881	0.605948	-3.16662	0.00154222	0.0263271	Pcgf6
ENSMUSG00000068391	118.415	1.41581	0.447581	3.16324	0.00156026	0.0265454	Chrac1
ENSMUSG00000029621	213.1	1.23313	0.390205	3.1602	0.0015766	0.0267334	Arpc1a
ENSMUSG00000021774	55.3894	-1.85707	0.588285	-3.15675	0.00159539	0.0269149	Ube2e1
ENSMUSG00000032423	53.7932	-1.90954	0.604996	-3.15628	0.00159796	0.0269149	Syncrip
ENSMUSG00000037544	26.1154	1.86229	0.590921	3.1515	0.00162433	0.0272683	Dlgap5
ENSMUSG00000023025	52.5579	-1.54879	0.491686	-3.14997	0.0016329	0.0273213	Larp4
ENSMUSG00000034709	36.9516	1.59112	0.505591	3.14705	0.00164927	0.0275041	Ppp1r21
ENSMUSG00000029817	21.5184	-1.75569	0.558661	-3.14267	0.00167416	0.0277362	Tra2a
ENSMUSG00000030493	23.1359	1.68287	0.535361	3.14343	0.00166981	0.0277362	C230052I12Rik
ENSMUSG00000035027	119.822	1.61143	0.513319	3.13923	0.00169394	0.0279721	Map2k2
ENSMUSG00000028683	58.4496	1.35798	0.434092	3.12834	0.00175799	0.0289353	Eif2b3
ENSMUSG00000019877	17.4208	-2.1598	0.690751	-3.12674	0.00176756	0.0289983	Serinc1
ENSMUSG00000054408	53.4058	-1.73246	0.55601	-3.11588	0.00183395	0.0298934	Spcs3
ENSMUSG00000037253	40.7025	-2.01478	0.647271	-3.11273	0.00185368	0.0301179	Mex3c
ENSMUSG00000027649	104.162	1.37064	0.440932	3.10851	0.00188036	0.0302595	Ctnnbl1
ENSMUSG00000035458	87.7913	1.48548	0.477843	3.10872	0.00187898	0.0302595	Tnni3
ENSMUSG00000041459	109.01	-1.44425	0.464334	-3.11038	0.00186848	0.0302595	Tardbp
ENSMUSG00000028690	27.3012	-2.17353	0.699763	-3.10609	0.00189578	0.0303146	Mmachc
ENSMUSG00000032336	362.518	1.54267	0.496525	3.10693	0.00189044	0.0303146	Nptn
ENSMUSG00000070343	241.594	1.39819	0.450529	3.10345	0.0019128	0.0304902	Gm10288
ENSMUSG00000013736	99.6208	-1.64538	0.530385	-3.10224	0.00192061	0.0305183	Trnt1
ENSMUSG00000025034	118.15	1.40222	0.452859	3.09637	0.00195903	0.0310312	Trim8
ENSMUSG00000006373	66.075	-2.00628	0.648344	-3.09447	0.00197163	0.0310363	Pgrmc1
ENSMUSG00000028898	97.7977	1.42459	0.460353	3.09455	0.00197113	0.0310363	Trnau1ap
ENSMUSG00000027998	81.3751	1.26979	0.410718	3.09163	0.00199063	0.031238	Plrg1
ENSMUSG00000025937	34.0168	-1.66437	0.539038	-3.08767	0.00201732	0.0314614	Lactb2
ENSMUSG00000039356	114.622	1.22594	0.396943	3.08844	0.00201208	0.0314614	Exosc2
ENSMUSG00000030245	185.144	-1.9374	0.629199	-3.07915	0.00207593	0.0322372	Golt1b
ENSMUSG00000036880	91.4284	1.32602	0.430724	3.07859	0.00207982	0.0322372	Acaa2
ENSMUSG00000024097	115.89	-1.93404	0.628941	-3.07508	0.00210448	0.032451	Srsf7
ENSMUSG00000062093	204.228	1.27866	0.415853	3.0748	0.00210646	0.032451	Gm10110
ENSMUSG00000028382	98.7702	-1.80609	0.587815	-3.07254	0.00212244	0.0325979	Ptbp3
ENSMUSG00000028820	178.013	-1.82537	0.594433	-3.07078	0.00213503	0.0326918	Sfpq
ENSMUSG00000022706	131.164	1.3356	0.435714	3.0653	0.00217449	0.0331148	Mrpl40
ENSMUSG00000027556	229.454	-1.24373	0.405888	-3.06423	0.00218231	0.0331148	Car1
ENSMUSG00000028093	93.741	1.36933	0.446805	3.06472	0.00217877	0.0331148	Acp6
ENSMUSG00000020719	166.335	-1.64361	0.537045	-3.06046	0.00220994	0.0334336	Ddx5
ENSMUSG00000034158	67.1087	-1.77868	0.581418	-3.05922	0.00221917	0.033473	Lrrc58
ENSMUSG00000027479	297.459	1.51926	0.496784	3.0582	0.00222672	0.0334869	Mapre1
ENSMUSG00000014426	34.5683	1.4313	0.46846	3.05532	0.00224821	0.0336101	Map3k4
ENSMUSG00000027752	263.995	1.27006	0.415681	3.05537	0.00224787	0.0336101	Exosc8
ENSMUSG00000053898	72.5866	1.58841	0.520534	3.0515	0.00227701	0.0339402	Ech1
ENSMUSG00000007721	118.395	1.43679	0.471519	3.04715	0.00231022	0.0343339	Ccdc124
ENSMUSG00000058443	68.8974	1.42335	0.467549	3.04427	0.00233243	0.0345624	Rpl10-ps3
ENSMUSG00000022354	350.489	1.19991	0.395241	3.03589	0.00239827	0.035125	Ndufb9
ENSMUSG00000026526	162.775	1.49046	0.491125	3.03478	0.00240709	0.035125	Fh1
ENSMUSG00000029777	379.863	1.2584	0.414865	3.03329	0.00241906	0.035125	Gars
ENSMUSG00000030615	53.0618	1.71912	0.566586	3.03417	0.00241197	0.035125	Tmem126a
ENSMUSG00000036503	22.7576	-1.87723	0.618851	-3.03342	0.002418	0.035125	Rnf13
ENSMUSG00000051391	101.875	-1.31326	0.432295	-3.03787	0.00238256	0.035125	Ywhag
ENSMUSG00000092607	153.863	1.38966	0.457552	3.03716	0.00238816	0.035125	Scnm1
ENSMUSG00000020547	111.127	1.403	0.464503	3.02043	0.00252417	0.036338	Bzw2
ENSMUSG00000022314	137.528	-1.26121	0.417491	-3.02092	0.00252005	0.036338	Rad21
ENSMUSG00000075376	24.0538	-2.00328	0.663201	-3.02062	0.00252257	0.036338	Rc3h2
ENSMUSG00000032078	126.468	1.15017	0.381624	3.01389	0.0025792	0.0370248	Zpr1
ENSMUSG00000028098	111.144	-1.58987	0.527976	-3.01126	0.00260166	0.0372414	Rnf115
ENSMUSG00000031536	31.2642	1.54431	0.51335	3.0083	0.00262709	0.0374992	Polb
ENSMUSG00000021243	159.779	1.17647	0.391519	3.00489	0.00265675	0.0378156	Fcf1
ENSMUSG00000023104	256.668	1.08803	0.362313	3.00301	0.00267326	0.0379438	Rfc2
ENSMUSG00000020149	121.023	-1.47548	0.49404	-2.98656	0.00282138	0.039934	Rab1
ENSMUSG00000026761	48.8893	-1.88126	0.63033	-2.98456	0.00283985	0.0400831	Orc4
ENSMUSG00000021967	136.679	1.41102	0.473244	2.98159	0.00286755	0.0403613	Mrpl57
ENSMUSG00000029993	134.409	1.1641	0.390706	2.97949	0.00288732	0.0405267	Nfu1
ENSMUSG00000041684	38.4547	-1.75289	0.589992	-2.97104	0.00296789	0.0415422	Bivm
ENSMUSG00000092210	24.1846	1.7874	0.602481	2.96674	0.00300978	0.0418965	A930009A15Rik
ENSMUSG00000029672	33.4352	-1.64479	0.555102	-2.96303	0.00304622	0.0422462	Fam3c
ENSMUSG00000032254	21.0896	1.56779	0.529214	2.96249	0.00305162	0.0422462	Kif23
ENSMUSG00000026753	41.0534	-2.02897	0.685973	-2.9578	0.00309844	0.0427771	Ppp6c
ENSMUSG00000021115	143.038	1.23559	0.418051	2.9556	0.00312057	0.0429653	Vrk1
ENSMUSG00000022544	48.1028	1.78983	0.607197	2.9477	0.00320151	0.0439599	Eef2kmt
ENSMUSG00000013707	17.2696	1.82427	0.619363	2.9454	0.0032254	0.0441679	Tnfaip8l2
ENSMUSG00000050812	179.967	1.44133	0.489525	2.94434	0.00323646	0.0441995	AI314180
ENSMUSG00000024646	303.783	1.0892	0.370125	2.94278	0.00325275	0.0443023	Cyb5a
ENSMUSG00000081855	17.3446	1.77847	0.604637	2.94138	0.00326749	0.0443835	Rpl17-ps5
ENSMUSG00000091537	308.534	1.63126	0.554851	2.94	0.00328215	0.044463	Tma7
ENSMUSG00000030104	67.3075	-1.62209	0.55212	-2.93794	0.00330401	0.0444678	Edem1
ENSMUSG00000030177	25.1142	1.48002	0.50384	2.93748	0.00330891	0.0444678	Ccdc77
ENSMUSG00000068749	18.0877	-1.96816	0.669919	-2.93791	0.00330434	0.0444678	Psma5
ENSMUSG00000081824	49.9814	1.44524	0.492173	2.93645	0.00331991	0.0444974	BC002163
ENSMUSG00000030603	161.77	1.28777	0.439165	2.93232	0.00336444	0.0448562	Psmc4
ENSMUSG00000038047	44.7877	-1.66184	0.566652	-2.93273	0.00335991	0.0448562	Haus6
ENSMUSG00000036943	21.7713	-1.67223	0.571117	-2.92799	0.00341157	0.0453649	Rab8b
ENSMUSG00000063362	44.9781	-1.79082	0.612232	-2.92506	0.00344389	0.0456745	Alg11
ENSMUSG00000031703	38.5061	-1.76075	0.602678	-2.92154	0.00348309	0.0460734	Itfg1
ENSMUSG00000029128	77.9154	-1.61086	0.552701	-2.91453	0.0035623	0.0469982	Rab28
ENSMUSG00000028953	157.431	1.41437	0.486147	2.90935	0.00362184	0.0476592	Abcf2
ENSMUSG00000018326	387.562	1.39898	0.481814	2.90356	0.00368946	0.0481727	Ywhab
ENSMUSG00000024974	143.177	-1.40569	0.483994	-2.90436	0.00368005	0.0481727	Smc3
ENSMUSG00000074182	42.0454	1.4909	0.513434	2.90379	0.00368678	0.0481727	Znhit6
ENSMUSG00000028999	31.6698	1.41502	0.487488	2.90268	0.0036999	0.0481845	Rint1
ENSMUSG00000001334	49.0354	1.52842	0.526816	2.90124	0.00371686	0.048281	Fndc5
ENSMUSG00000022721	88.4343	1.24888	0.430911	2.89822	0.00375282	0.0486231	Trmt2a
ENSMUSG00000021870	45.6146	-1.64856	0.569418	-2.89516	0.00378963	0.0488102	Slmap
ENSMUSG00000021893	46.6871	-1.91694	0.662245	-2.89461	0.00379624	0.0488102	Capn7
ENSMUSG00000022466	46.319	1.35202	0.467	2.89511	0.00379031	0.0488102	Rpap3
ENSMUSG00000016495	79.9747	1.29825	0.448811	2.89264	0.0038202	0.0489935	Plgrkt
ENSMUSG00000024725	83.3929	1.33912	0.463332	2.89019	0.00385004	0.0490031	Ostf1
ENSMUSG00000037787	39.8752	1.53368	0.530598	2.89047	0.00384669	0.0490031	Apopt1
ENSMUSG00000078193	670.777	1.48171	0.512461	2.89136	0.00383575	0.0490031	Gm2000
ENSMUSG00000021595	307.121	1.09875	0.380311	2.88908	0.00386368	0.0490532	Nsun2
ENSMUSG00000084349	1892.32	1.0772	0.373185	2.8865	0.00389553	0.0493337	Rpl3-ps1
ENSMUSG00000029910	123.015	-1.17096	0.406574	-2.88007	0.0039759	0.0502256	Mad2l1
ENSMUSG00000024286	49.3345	-1.82089	0.632973	-2.87672	0.00401833	0.050635	Ccny
ENSMUSG00000008200	56.308	-1.61186	0.560985	-2.87327	0.00406243	0.0509626	Fnbp4
ENSMUSG00000022663	50.4314	-1.64171	0.571406	-2.87311	0.0040645	0.0509626	Atg3
ENSMUSG00000020792	35.7848	1.62033	0.564555	2.8701	0.00410348	0.051324	Exoc7
ENSMUSG00000091905	32.0599	-1.68933	0.589646	-2.86499	0.00417028	0.0520307	Gm6395
ENSMUSG00000041225	55.4348	-1.85663	0.649051	-2.86054	0.00422927	0.0526367	Arhgap12
ENSMUSG00000018858	73.911	1.45279	0.509325	2.85239	0.00433912	0.0537391	Ict1
ENSMUSG00000058600	23.4969	-1.53912	0.539481	-2.85297	0.00433125	0.0537391	Rpl30
ENSMUSG00000004266	72.6896	1.29382	0.453762	2.85132	0.00435382	0.0537893	Ptpn6
ENSMUSG00000042682	92.3654	-1.19196	0.41848	-2.8483	0.00439538	0.0541704	Selk
ENSMUSG00000020594	185.371	-1.48112	0.520205	-2.84719	0.00441065	0.0542264	Pum2
ENSMUSG00000014232	19.7112	1.5452	0.542992	2.84571	0.0044313	0.054348	Cluap1
ENSMUSG00000015488	27.3296	-1.36896	0.481553	-2.84279	0.00447199	0.054582	Cacfd1
ENSMUSG00000087590	22.4644	-1.68126	0.591302	-2.84331	0.00446473	0.054582	2410004N09Rik
ENSMUSG00000005686	49.1847	-1.83719	0.646537	-2.84159	0.00448896	0.0546572	Ampd3
ENSMUSG00000020570	25.3798	-1.81015	0.637826	-2.83801	0.00453963	0.0551412	Sypl
ENSMUSG00000048007	68.9858	-1.46614	0.51707	-2.83548	0.00457566	0.0554455	Timm8a1
ENSMUSG00000011884	130.342	1.33865	0.472377	2.83385	0.00459904	0.0555545	Gltp
ENSMUSG00000024091	157.259	-1.50634	0.53165	-2.83333	0.00460663	0.0555545	Vapa
ENSMUSG00000056579	423.044	-1.80593	0.637759	-2.83167	0.00463049	0.0557092	Tug1
ENSMUSG00000021877	135.64	-1.7491	0.618199	-2.82934	0.00466434	0.0559832	Arf4
ENSMUSG00000071653	99.0721	1.40441	0.496758	2.82715	0.00469649	0.0562355	1810009A15Rik
ENSMUSG00000020309	30.3916	-2.02705	0.717437	-2.82541	0.00472208	0.0562752	Chac2
ENSMUSG00000025903	31.6719	-1.88454	0.666886	-2.82588	0.00471508	0.0562752	Lypla1
ENSMUSG00000008683	30.2753	-1.52073	0.538573	-2.82363	0.00474838	0.0562758	Rps15a
ENSMUSG00000022365	132.004	-1.47983	0.524063	-2.82377	0.00474627	0.0562758	Derl1
ENSMUSG00000066324	29.6738	-1.60942	0.57008	-2.82314	0.00475554	0.0562758	Impad1
ENSMUSG00000027011	86.3524	-1.78803	0.634203	-2.81933	0.00481244	0.056816	Ube2e3
ENSMUSG00000028790	89.4665	-1.78069	0.631818	-2.81835	0.00482708	0.0568561	Khdrbs1
ENSMUSG00000022360	43.466	-1.2267	0.436017	-2.81341	0.0049019	0.0576031	Atad2
ENSMUSG00000039737	43.9335	1.60369	0.570239	2.81232	0.00491857	0.0576648	Prkrip1
ENSMUSG00000009640	40.3898	1.36428	0.485297	2.81123	0.00493521	0.057726	Dmap1
ENSMUSG00000037935	46.2658	-1.63382	0.581439	-2.80995	0.00495485	0.0578219	Smarce1
ENSMUSG00000066595	22.3612	-1.78308	0.634777	-2.80899	0.00496969	0.0578614	Mfsd7b
ENSMUSG00000001472	117.133	1.24482	0.443693	2.8056	0.00502231	0.0583396	Tcf25
ENSMUSG00000028907	68.9684	1.20905	0.431106	2.80454	0.00503891	0.0583982	Utp11l
ENSMUSG00000001229	50.5471	1.42176	0.508404	2.79651	0.00516573	0.0591928	Dpp9
ENSMUSG00000015889	61.9957	1.19901	0.428562	2.79776	0.00514589	0.0591928	Lta4h
ENSMUSG00000026019	182.249	1.0685	0.382041	2.79681	0.00516098	0.0591928	Wdr12
ENSMUSG00000033184	34.7344	-1.73437	0.620357	-2.79576	0.00517776	0.0591928	Tmed7
ENSMUSG00000035958	42.0451	-1.80762	0.646475	-2.79611	0.00517212	0.0591928	Tdp2
ENSMUSG00000040370	42.1259	-1.7487	0.62567	-2.79493	0.00519114	0.0592118	Lyrm5
ENSMUSG00000047187	48.2503	-1.56899	0.562481	-2.78942	0.00528032	0.0599583	Rab2a
ENSMUSG00000056116	28.8927	1.46296	0.524353	2.79002	0.00527041	0.0599583	H2-T22
ENSMUSG00000021301	72.9204	-1.70665	0.612318	-2.78719	0.00531674	0.0602365	Hecw1
ENSMUSG00000060427	17.8304	-1.9836	0.71214	-2.78541	0.00534597	0.0604322	Zfp868
ENSMUSG00000030706	20.1462	1.51825	0.545702	2.78219	0.00539929	0.0606281	Mrpl48
ENSMUSG00000031207	26.9013	-1.57141	0.564761	-2.78243	0.00539533	0.0606281	Msn
ENSMUSG00000082044	44.7068	-1.86191	0.669045	-2.78294	0.00538694	0.0606281	Gm14284
ENSMUSG00000033554	46.6867	1.23519	0.444291	2.78014	0.00543362	0.0608782	Dph5
ENSMUSG00000031231	197.691	1.2808	0.460964	2.77852	0.00546076	0.0609122	Cox7b
ENSMUSG00000032803	500.085	-1.40085	0.504091	-2.77897	0.00545316	0.0609122	Cdv3
ENSMUSG00000020962	122.3	-1.6877	0.608496	-2.77355	0.00554475	0.0615772	Gtf2a1
ENSMUSG00000027287	259.123	-1.49738	0.539834	-2.77378	0.00554087	0.0615772	Snap23
ENSMUSG00000027710	45.9593	1.29671	0.467991	2.7708	0.00559194	0.0619651	Acad9
ENSMUSG00000030291	51.8087	-1.64454	0.593683	-2.77006	0.00560459	0.0619694	Med21
ENSMUSG00000035992	20.0964	-1.75546	0.634794	-2.7654	0.00568522	0.0627236	Fnip1
ENSMUSG00000024045	43.9589	-1.67427	0.605726	-2.76408	0.00570837	0.0628419	Akap8
ENSMUSG00000028447	42.6437	1.41443	0.511942	2.76286	0.00572965	0.0629389	Dctn3
ENSMUSG00000020755	38.792	1.31222	0.475807	2.75789	0.00581758	0.063534	Sap30bp
ENSMUSG00000038722	122.375	1.22348	0.443663	2.75767	0.00582154	0.063534	Bud31
ENSMUSG00000029066	120.038	1.22626	0.445165	2.75461	0.00587617	0.0639569	Mrpl20
ENSMUSG00000047454	66.234	1.43984	0.522801	2.75409	0.00588561	0.0639569	Gphn
ENSMUSG00000047139	130.447	-1.4548	0.528564	-2.75236	0.0059168	0.0641579	Cd24a
ENSMUSG00000003208	19.3398	1.69459	0.616742	2.74764	0.00600257	0.0649486	Ccdc94
ENSMUSG00000000600	34.6988	-1.58316	0.576578	-2.74578	0.00603672	0.0651785	Krit1
ENSMUSG00000025001	45.6288	-1.7812	0.649889	-2.74078	0.00612943	0.0660385	Hells
ENSMUSG00000028179	28.1597	-1.57823	0.576348	-2.73833	0.00617525	0.0663905	Cth
ENSMUSG00000037474	43.1866	-1.79733	0.657704	-2.73274	0.00628107	0.067242	Dtl
ENSMUSG00000028234	109.985	-1.16242	0.42572	-2.73048	0.00632415	0.0675601	Rps20
ENSMUSG00000045751	17.9896	-1.67876	0.615196	-2.72882	0.00635604	0.0677576	Mms22l
ENSMUSG00000026502	50.7351	-1.40866	0.516502	-2.7273	0.00638548	0.0678638	Desi2
ENSMUSG00000048379	31.8943	-1.81539	0.665899	-2.72623	0.0064063	0.0678638	Socs4
ENSMUSG00000078651	27.939	-1.49717	0.549037	-2.7269	0.00639317	0.0678638	Aoc2
ENSMUSG00000007892	137.906	-1.93044	0.708632	-2.72418	0.0064461	0.0681425	Rplp1
ENSMUSG00000026739	48.7983	-1.87902	0.690042	-2.72306	0.00646811	0.0682325	Bmi1
ENSMUSG00000032540	22.6294	1.38353	0.509006	2.71809	0.00656594	0.0691202	Abhd5
ENSMUSG00000040667	66.3378	1.43917	0.530436	2.71318	0.00666414	0.0700081	Nup88
ENSMUSG00000025374	17.7428	1.54984	0.572307	2.70805	0.00676793	0.0709509	Nabp2
ENSMUSG00000027746	32.0775	-1.41545	0.523202	-2.70535	0.0068232	0.0713823	Ufm1
ENSMUSG00000022797	20.4535	-1.59801	0.591496	-2.70164	0.00689981	0.071886	Tfrc
ENSMUSG00000029464	56.8196	1.39034	0.514535	2.70213	0.00688974	0.071886	Gpn3
ENSMUSG00000056851	365.05	-1.14053	0.422387	-2.7002	0.00692987	0.0720507	Pcbp2
ENSMUSG00000022300	160.365	1.32983	0.494735	2.68796	0.00718911	0.0742874	Dcaf13
ENSMUSG00000035107	19.3735	-1.4169	0.527051	-2.68836	0.00718049	0.0742874	Dcbld2
ENSMUSG00000039100	61.214	-1.52134	0.565965	-2.68805	0.0071871	0.0742874	March6
ENSMUSG00000070315	25.6936	1.35298	0.503642	2.6864	0.00722271	0.0744823	4930581F22Rik
ENSMUSG00000092072	207.305	1.91747	0.714386	2.68408	0.00727299	0.0748481	Gm4540
ENSMUSG00000001380	142.535	1.1218	0.418848	2.67831	0.00739949	0.0759951	Hars
ENSMUSG00000021048	179.326	1.12078	0.419256	2.67326	0.00751175	0.076556	Mthfd1
ENSMUSG00000026484	20.4562	-1.61912	0.605631	-2.67345	0.00750763	0.076556	Rnf2
ENSMUSG00000027177	34.3022	-1.6778	0.627655	-2.67313	0.0075147	0.076556	Hipk3
ENSMUSG00000027523	314.315	1.2098	0.452473	2.67376	0.00750069	0.076556	Gnas
ENSMUSG00000022325	17.7389	1.53728	0.575659	2.67047	0.00757443	0.0770092	Pop1
ENSMUSG00000002384	32.0805	1.47468	0.553197	2.66575	0.00768164	0.0778507	Bmp8b
ENSMUSG00000032228	68.9225	-1.65525	0.620995	-2.66547	0.00768801	0.0778507	Tcf12
ENSMUSG00000053317	21.4241	-1.61718	0.607084	-2.66385	0.00772517	0.07805	Sec61b
ENSMUSG00000062691	72.9592	1.24451	0.467286	2.66327	0.00773859	0.07805	Cebpzos
ENSMUSG00000021374	19.2251	-1.82652	0.686456	-2.66079	0.00779568	0.0784693	Nup153
ENSMUSG00000022974	32.0098	-1.82274	0.685379	-2.65947	0.00782642	0.0786221	Paxbp1
ENSMUSG00000042165	106.194	1.10077	0.415658	2.64827	0.00809045	0.0811132	Gm9774
ENSMUSG00000057561	97.4218	-1.1314	0.427349	-2.64748	0.00810937	0.0811419	Eif1a
ENSMUSG00000027397	47.9611	-1.47795	0.558974	-2.64403	0.00819251	0.0816504	Slc20a1
ENSMUSG00000040459	46.3912	-1.97248	0.745934	-2.64431	0.00818588	0.0816504	Arglu1
ENSMUSG00000020458	41.0359	-1.61959	0.612919	-2.64243	0.00823143	0.0818768	Rtn4
ENSMUSG00000032512	22.0178	1.35942	0.514687	2.64125	0.00826	0.0819996	Wdr48
ENSMUSG00000022684	27.1184	1.66537	0.631761	2.63607	0.00838721	0.0830991	Bfar
ENSMUSG00000019210	90.2747	1.07531	0.408368	2.63318	0.00845902	0.0834832	Atp6v1e1
ENSMUSG00000041035	46.3065	1.2064	0.458094	2.63352	0.00845046	0.0834832	Dpcd
ENSMUSG00000001017	137.686	-1.05575	0.40134	-2.63057	0.0085241	0.0837905	Chtop
ENSMUSG00000019471	349.87	1.08726	0.413306	2.63064	0.00852252	0.0837905	Cdc37
ENSMUSG00000026603	40.5456	1.28233	0.48761	2.62983	0.00854279	0.0837905	Smyd2
ENSMUSG00000064341	783.307	-1.81742	0.691221	-2.62928	0.00855649	0.0837905	mt-Nd1
ENSMUSG00000058355	168.201	-1.17152	0.445756	-2.62817	0.00858448	0.0839021	Abce1
ENSMUSG00000028081	162.519	1.0929	0.416239	2.62566	0.00864801	0.0843599	Rps3a1
ENSMUSG00000015749	124.411	-1.16126	0.442486	-2.62439	0.00868043	0.0845129	Anp32e
ENSMUSG00000042063	75.9009	-1.60419	0.61236	-2.61969	0.00880104	0.0855224	Zfp386
ENSMUSG00000017677	38.927	-1.50365	0.574684	-2.61648	0.00888417	0.0859315	Wsb1
ENSMUSG00000021027	32.4054	-1.61912	0.618907	-2.6161	0.00889415	0.0859315	Ralgapa1
ENSMUSG00000031938	27.4934	-1.52204	0.581659	-2.61672	0.00887786	0.0859315	4931406C07Rik
ENSMUSG00000011257	119.67	1.15948	0.443408	2.61493	0.0089245	0.0860601	Pabpc4
ENSMUSG00000019132	98.7381	-1.39819	0.535763	-2.60971	0.00906186	0.0869592	BC005537
ENSMUSG00000024259	33.5128	-1.39097	0.533056	-2.60943	0.00906936	0.0869592	Slc25a46
ENSMUSG00000034906	47.59	1.24752	0.477956	2.61012	0.00905112	0.0869592	Ncaph
ENSMUSG00000020794	51.0501	-1.59738	0.612588	-2.60759	0.00911817	0.0872616	Ube2g1
ENSMUSG00000028549	18.8537	1.6662	0.639154	2.60688	0.00913711	0.0872775	Itgb3bp
ENSMUSG00000038612	259.849	-1.15516	0.443247	-2.60613	0.00915719	0.0873043	Mcl1
ENSMUSG00000020143	71.009	1.18042	0.453079	2.60533	0.00917857	0.0873434	Dock2
ENSMUSG00000015943	106.893	1.20221	0.461619	2.60433	0.00920529	0.0874329	Bola1
ENSMUSG00000021171	18.3209	-1.51243	0.580918	-2.60352	0.00922707	0.0874754	Esyt2
ENSMUSG00000028522	31.9867	-1.71533	0.659038	-2.60278	0.00924699	0.0875001	Mier1
ENSMUSG00000048930	25.2677	1.40062	0.53868	2.60009	0.00932	0.0880261	Tada3
ENSMUSG00000004043	27.4035	-1.77393	0.683035	-2.59713	0.00940059	0.0884566	Stat5a
ENSMUSG00000027162	21.2202	-1.48069	0.570047	-2.5975	0.00939064	0.0884566	Lin7c
ENSMUSG00000081087	143.312	-1.12191	0.432195	-2.59584	0.00943608	0.0886255	Rps15a-ps7
ENSMUSG00000018474	31.8922	1.35302	0.521415	2.5949	0.00946176	0.0887018	Chd3
ENSMUSG00000024268	109.903	1.3203	0.509126	2.59328	0.00950666	0.0889577	Celf4
ENSMUSG00000074578	29.4723	-1.57517	0.607999	-2.59075	0.00957677	0.0894481	1500012F01Rik
ENSMUSG00000033799	17.2177	-1.7804	0.687576	-2.58939	0.00961472	0.0894718	Fam208b
ENSMUSG00000083833	26.3275	1.50325	0.580487	2.58964	0.00960771	0.0894718	Gm13841
ENSMUSG00000044442	35.0904	1.21646	0.470246	2.58687	0.00968521	0.0896325	N6amt1
ENSMUSG00000046062	53.2091	-1.28334	0.495998	-2.58739	0.00967074	0.0896325	Ppp1r15b
ENSMUSG00000031347	49.9589	1.5293	0.591354	2.5861	0.00970692	0.0896692	Cetn2
ENSMUSG00000012483	76.7222	-1.39794	0.541293	-2.58259	0.00980624	0.0903066	Rpa3
ENSMUSG00000032231	32.8947	1.35974	0.526542	2.5824	0.00981167	0.0903066	Anxa2
ENSMUSG00000021754	80.5583	-1.47634	0.572082	-2.58065	0.00986142	0.0904608	Map3k1
ENSMUSG00000029017	89.0956	1.06952	0.415085	2.57663	0.00997696	0.0909993	Pmpcb
ENSMUSG00000031262	20.4456	-1.60593	0.623131	-2.5772	0.00996055	0.0909993	Cenpi
ENSMUSG00000060739	56.9325	1.27856	0.496036	2.57755	0.00995043	0.0909993	Nsa2
ENSMUSG00000007656	263.206	1.14574	0.444936	2.57507	0.010022	0.0912452	Arpp19
ENSMUSG00000029291	46.4628	-1.33913	0.521284	-2.56891	0.010202	0.0923563	Rufy3
ENSMUSG00000045519	25.733	-1.57968	0.615046	-2.56839	0.0102171	0.0923563	Zfp560
ENSMUSG00000079884	18.083	-1.58365	0.616334	-2.56947	0.0101853	0.0923563	Gm10698
ENSMUSG00000027823	166.933	-1.27281	0.496472	-2.56371	0.0103561	0.0934453	Gmps
ENSMUSG00000016921	81.5616	-1.13868	0.444682	-2.56067	0.010447	0.0938452	Srsf6
ENSMUSG00000031754	39.4103	-1.82981	0.714662	-2.56039	0.0104555	0.0938452	Nudt21
ENSMUSG00000081752	95.6551	-1.45994	0.570209	-2.56037	0.0104561	0.0938452	Gm14680
ENSMUSG00000053897	20.9753	-1.46942	0.57454	-2.55757	0.0105408	0.094437	Slc39a8
ENSMUSG00000020385	26.4849	-1.4305	0.559904	-2.55491	0.0106216	0.0947784	Clk4
ENSMUSG00000079477	165.34	-1.23829	0.484756	-2.55446	0.0106351	0.0947784	Rab7
ENSMUSG00000003131	82.6442	-1.40339	0.549614	-2.5534	0.0106676	0.0949004	Pafah1b2
ENSMUSG00000002985	29.1363	-1.57012	0.615368	-2.55151	0.0107257	0.0949443	Apoe
ENSMUSG00000025094	80.2884	-1.47041	0.576242	-2.55172	0.0107193	0.0949443	Slc18a2
ENSMUSG00000025220	196.058	-1.49213	0.584826	-2.55141	0.0107289	0.0949443	Mgea5
ENSMUSG00000031864	30.8281	1.28295	0.503699	2.54706	0.0108636	0.0959683	Ints10
ENSMUSG00000044155	76.9225	-1.08687	0.427453	-2.54267	0.0110009	0.097011	Lsm8
ENSMUSG00000090625	332.006	1.16588	0.458771	2.5413	0.0110441	0.0972226	Gm20721
ENSMUSG00000027342	47.4524	1.11606	0.439311	2.54047	0.0110703	0.0972835	Pcna
ENSMUSG00000087249	86.8533	1.30068	0.512202	2.53938	0.0111048	0.097418	Gm16062
ENSMUSG00000029635	95.5289	-1.03878	0.409212	-2.53849	0.0111331	0.0974969	Cdk8
ENSMUSG00000025545	96.8606	1.14836	0.452709	2.53664	0.0111922	0.0975071	Clybl
ENSMUSG00000029821	151.434	-1.63416	0.644096	-2.53714	0.0111762	0.0975071	Dfna5
ENSMUSG00000040824	65.6462	1.20095	0.473409	2.5368	0.011187	0.0975071	Snrpd2
ENSMUSG00000017478	20.0073	1.389	0.548461	2.53254	0.011324	0.0979102	Zc3h18
ENSMUSG00000024556	94.3642	1.23421	0.487211	2.53321	0.0113024	0.0979102	Me2
ENSMUSG00000028282	38.1097	-1.58884	0.627524	-2.53192	0.0113441	0.0979102	Casp8ap2
ENSMUSG00000028614	21.3903	-1.4716	0.581349	-2.53135	0.0113626	0.0979102	Ndc1
ENSMUSG00000029169	111.569	-1.55247	0.613384	-2.53099	0.0113741	0.0979102	Dhx15
ENSMUSG00000036087	22.2188	-1.67671	0.662306	-2.53162	0.0113538	0.0979102	Slain2
ENSMUSG00000037152	148.817	1.12547	0.444565	2.53162	0.0113536	0.0979102	Ndufc1
ENSMUSG00000066839	108.035	0.995651	0.393561	2.52985	0.0114111	0.0980617	Ecsit
ENSMUSG00000033499	431.328	1.77232	0.701236	2.52742	0.0114904	0.0985755	Larp4b
ENSMUSG00000001833	117.542	-1.50086	0.594188	-2.52591	0.01154	0.0988335	Sept7
ENSMUSG00000022858	123.273	-1.70059	0.674526	-2.52116	0.0116967	0.100006	Tra2b
ENSMUSG00000008859	27.1019	-1.3635	0.541382	-2.51855	0.0117838	0.100512	Rala
ENSMUSG00000025817	73.9857	-1.40567	0.558207	-2.5182	0.0117957	0.100512	Nudt5
ENSMUSG00000033014	55.8426	-1.4088	0.559967	-2.51586	0.0118741	0.10101	Trim33
ENSMUSG00000021282	514.906	-1.58892	0.63279	-2.51097	0.01204	0.102078	Eif5
ENSMUSG00000026134	55.6451	1.0812	0.430492	2.51154	0.0120206	0.102078	Prim2
ENSMUSG00000012405	123.187	-1.64577	0.656387	-2.50732	0.012165	0.10262	Rpl15
ENSMUSG00000016833	461.6	-1.43035	0.570435	-2.50747	0.01216	0.10262	Mrps18c
ENSMUSG00000020527	28.6201	1.34383	0.535718	2.50847	0.0121254	0.10262	Myo19
ENSMUSG00000020803	59.074	1.21829	0.486075	2.50639	0.0121971	0.102639	Txndc17
ENSMUSG00000022428	18.9957	1.38139	0.551216	2.50608	0.0122078	0.102639	Cby1
ENSMUSG00000025410	130.33	1.01727	0.406268	2.50393	0.0122823	0.103094	Dctn2
ENSMUSG00000005667	127.266	0.942535	0.376567	2.50296	0.0123158	0.103203	Mthfd2
ENSMUSG00000032324	25.3037	-1.52005	0.607675	-2.50142	0.0123695	0.103482	Tspan3
ENSMUSG00000000787	199.839	-1.63853	0.655221	-2.50074	0.0123935	0.1035	Ddx3x
ENSMUSG00000035439	51.8622	1.26322	0.505248	2.50019	0.0124126	0.1035	Haus8
ENSMUSG00000026977	47.2789	-1.64096	0.656927	-2.49794	0.0124918	0.103817	March7
ENSMUSG00000036983	19.821	1.412	0.56522	2.49813	0.0124849	0.103817	Tfb1m
ENSMUSG00000027601	51.6262	-1.33718	0.535678	-2.49623	0.012552	0.104146	Mtfr1
ENSMUSG00000031479	52.5329	1.10783	0.44414	2.49432	0.0126198	0.104366	Vps36
ENSMUSG00000032026	162.595	0.931585	0.373456	2.4945	0.0126136	0.104366	Rexo2
ENSMUSG00000053289	31.5957	-1.38437	0.555949	-2.49011	0.0127704	0.105439	Ddx10
ENSMUSG00000055436	121.911	-1.08542	0.436073	-2.48909	0.0128072	0.10557	Srsf11
ENSMUSG00000001774	76.1197	-1.48195	0.596823	-2.48307	0.0130255	0.10717	Chordc1
ENSMUSG00000037071	56.4509	-1.14304	0.460424	-2.48258	0.0130436	0.10717	Scd1
ENSMUSG00000026755	95.5168	-1.14381	0.460993	-2.48118	0.0130946	0.107388	Arpc5l
ENSMUSG00000028221	35.2809	-1.42768	0.575516	-2.48069	0.0131127	0.107388	Tmem55a
ENSMUSG00000019777	57.5865	-1.27931	0.515899	-2.47977	0.0131468	0.107493	Hdac2
ENSMUSG00000054321	25.2356	-1.52771	0.616265	-2.47898	0.0131759	0.107557	Taf4b
ENSMUSG00000021772	57.3625	-1.58213	0.638777	-2.47681	0.0132561	0.107863	Nkiras1
ENSMUSG00000074797	36.2873	-1.21987	0.492506	-2.47687	0.0132541	0.107863	Itpa
ENSMUSG00000027469	111.422	1.01057	0.408313	2.47499	0.0133239	0.108241	Tpx2
ENSMUSG00000039197	40.1457	-1.28329	0.518775	-2.4737	0.0133723	0.108459	Adk
ENSMUSG00000060261	74.9912	1.03993	0.421093	2.4696	0.0135263	0.109532	Gtf2i
ENSMUSG00000004771	114.728	-1.45757	0.590988	-2.46633	0.0136507	0.110363	Rab11a
ENSMUSG00000016534	45.7322	-1.57573	0.639568	-2.46374	0.0137497	0.110809	Lamp2
ENSMUSG00000045078	36.7107	1.23471	0.501138	2.46382	0.0137465	0.110809	Rnf216
ENSMUSG00000026727	55.1258	1.27148	0.516604	2.46123	0.013846	0.111407	Rsu1
ENSMUSG00000023050	167.674	-1.02545	0.41697	-2.45929	0.0139212	0.111596	Map3k12
ENSMUSG00000031431	42.1425	-1.44094	0.586118	-2.45844	0.0139542	0.111596	Tsc22d3
ENSMUSG00000032305	128.484	-1.71792	0.69881	-2.45835	0.0139578	0.111596	Fam219b
ENSMUSG00000085566	83.085	1.02786	0.418092	2.45846	0.0139535	0.111596	A730017L22Rik
ENSMUSG00000031516	60.8007	1.25413	0.510585	2.45627	0.0140387	0.112065	Dctn6
ENSMUSG00000022487	48.8767	1.10238	0.449448	2.45274	0.0141773	0.112952	Gtsf1
ENSMUSG00000049687	129.542	-1.3439	0.548014	-2.4523	0.0141945	0.112952	Fam109b
ENSMUSG00000002107	45.6575	1.32643	0.541225	2.45078	0.0142546	0.113252	Celf2
ENSMUSG00000020015	17.7236	-1.43492	0.586119	-2.44817	0.0143582	0.113869	Cdk17
ENSMUSG00000025395	58.9634	1.20082	0.49059	2.4477	0.0143772	0.113869	Prim1
ENSMUSG00000047613	100.617	1.09238	0.446849	2.44463	0.0145002	0.114662	A430005L14Rik
ENSMUSG00000029863	23.1045	-1.31499	0.53807	-2.44391	0.0145292	0.114713	Casp2
ENSMUSG00000075054	20.8072	-1.36956	0.560709	-2.44255	0.0145839	0.114965	Yae1d1
ENSMUSG00000040078	19.9201	-1.37986	0.565327	-2.44082	0.0146541	0.115338	Gm9769
ENSMUSG00000071337	17.6301	-1.40706	0.576905	-2.43897	0.0147291	0.115749	Tia1
ENSMUSG00000019818	49.6664	-1.47161	0.603639	-2.4379	0.0147728	0.115859	Cd164
ENSMUSG00000025035	151.309	1.11798	0.458709	2.43722	0.0148005	0.115859	Arl3
ENSMUSG00000030986	32.0448	1.1604	0.476279	2.43638	0.0148349	0.115859	Dhx32
ENSMUSG00000059159	54.4428	1.26504	0.519181	2.4366	0.014826	0.115859	Gm8129
ENSMUSG00000006642	23.4057	-1.3284	0.545633	-2.43461	0.0149081	0.116251	Tcf23
ENSMUSG00000027671	98.4017	0.965709	0.39702	2.43239	0.0149994	0.116782	Actl6a
ENSMUSG00000071659	26.2685	-1.40382	0.577906	-2.42915	0.0151342	0.117651	Hnrnpul2
ENSMUSG00000090026	17.7903	1.4851	0.611614	2.42816	0.0151755	0.11779	Gm15996
ENSMUSG00000029623	27.2381	1.35881	0.55979	2.42736	0.0152093	0.117872	Pdap1
ENSMUSG00000041733	26.1576	1.1994	0.494364	2.42615	0.0152602	0.118085	Coq5
ENSMUSG00000006782	26.3584	1.322	0.545435	2.42376	0.0153607	0.1185	Cnp
ENSMUSG00000025626	53.8885	-1.53131	0.631714	-2.42405	0.0153485	0.1185	Phf6
ENSMUSG00000061689	17.514	1.36664	0.564765	2.41983	0.0155276	0.119605	Dlgap4
ENSMUSG00000030714	53.2201	1.23396	0.510391	2.41767	0.0156203	0.120136	Ccdc101
ENSMUSG00000002718	59.6542	-1.31501	0.544259	-2.41615	0.0156857	0.120183	Cse1l
ENSMUSG00000004071	47.3009	1.09969	0.455449	2.41452	0.015756	0.120183	Cdip1
ENSMUSG00000021079	36.0644	1.25904	0.521511	2.41422	0.0157691	0.120183	Timm9
ENSMUSG00000027411	74.2368	1.29153	0.534376	2.41689	0.0156536	0.120183	Vps16
ENSMUSG00000031422	526.202	-1.42454	0.589813	-2.41524	0.0157247	0.120183	Morf4l2
ENSMUSG00000043067	27.7309	-1.55144	0.6424	-2.41506	0.0157324	0.120183	Dpy19l1
ENSMUSG00000038685	19.5264	1.37194	0.568576	2.41295	0.0158242	0.120421	Rtel1
ENSMUSG00000007812	70.8365	-1.27428	0.52968	-2.40575	0.0161393	0.122266	Zfp655
ENSMUSG00000022359	31.836	-1.20685	0.501489	-2.40653	0.0161047	0.122266	Wdyhv1
ENSMUSG00000037608	236.086	-1.30917	0.544104	-2.4061	0.0161238	0.122266	Bclaf1
ENSMUSG00000067870	320.451	1.14829	0.47762	2.40419	0.0162084	0.122607	Rpl31-ps8
ENSMUSG00000075284	21.1175	-1.71207	0.71246	-2.40304	0.0162594	0.122808	Wipf1
ENSMUSG00000037275	55.5413	1.10535	0.460258	2.40159	0.016324	0.123113	Gemin5
ENSMUSG00000063888	131.587	1.06899	0.445233	2.40097	0.0163515	0.123136	Rpl7l1
ENSMUSG00000049891	35.6712	1.29652	0.540184	2.40014	0.0163887	0.123232	Gm7984
ENSMUSG00000027184	271.766	-1.40348	0.585015	-2.39904	0.0164379	0.123236	Caprin1
ENSMUSG00000044408	112.622	-1.49096	0.621408	-2.39933	0.0164252	0.123236	Sptssa
ENSMUSG00000002833	77.5665	1.11344	0.464266	2.39828	0.0164722	0.12331	Hdgfrp2
ENSMUSG00000024668	57.3453	1.17557	0.490455	2.39689	0.0165349	0.123596	Sdhaf2
ENSMUSG00000030061	50.8475	-1.5965	0.666469	-2.39546	0.0165994	0.123743	Uba3
ENSMUSG00000031546	75.1149	1.08954	0.454954	2.39483	0.0166281	0.123743	Gins4
ENSMUSG00000057841	328.826	1.13625	0.47444	2.39493	0.0166236	0.123743	Rpl32
ENSMUSG00000033953	29.9841	-1.768	0.73866	-2.39352	0.0166874	0.124002	Ppp3r1
ENSMUSG00000028085	33.8455	1.24609	0.520854	2.39241	0.0167383	0.124198	Gatb
ENSMUSG00000034157	64.4745	-1.32432	0.554041	-2.3903	0.0168347	0.12473	Cipc
ENSMUSG00000032307	29.1872	-1.56257	0.654174	-2.38861	0.0169122	0.12512	Ube2q2
ENSMUSG00000049969	19.1532	-1.54054	0.645286	-2.38737	0.0169692	0.125359	Plekhf2
ENSMUSG00000045896	22.8856	-1.42606	0.598828	-2.38142	0.0172463	0.127219	Paip2b
ENSMUSG00000026035	56.634	-1.21827	0.511756	-2.38056	0.0172863	0.127329	Ppil3
ENSMUSG00000035476	26.668	-1.52602	0.641776	-2.37781	0.0174157	0.128096	Tab3
ENSMUSG00000002660	158.178	0.910708	0.383436	2.37512	0.017543	0.128322	Clpp
ENSMUSG00000022160	68.515	1.01138	0.426127	2.37342	0.0176243	0.128322	Mettl3
ENSMUSG00000030726	93.0369	1.04759	0.441356	2.37358	0.0176164	0.128322	Pold3
ENSMUSG00000034998	34.1966	-1.62358	0.68374	-2.37456	0.0175697	0.128322	Foxn2
ENSMUSG00000050244	43.3726	1.12703	0.474632	2.37454	0.0175707	0.128322	Heatr1
ENSMUSG00000052681	71.4871	-1.55466	0.654893	-2.37391	0.0176008	0.128322	Rap1b
ENSMUSG00000055065	69.1825	-0.945284	0.397796	-2.3763	0.0174872	0.128322	Ddx17
ENSMUSG00000033762	32.4737	1.21314	0.511782	2.37043	0.0177676	0.12918	Recql4
ENSMUSG00000025781	431.246	1.0516	0.44398	2.36858	0.0178566	0.129454	Atp5c1
ENSMUSG00000027357	25.9556	-1.37338	0.579734	-2.36899	0.0178368	0.129454	Crls1
ENSMUSG00000028494	283.774	1.03275	0.436365	2.36671	0.0179469	0.129922	Plin2
ENSMUSG00000020290	151.039	-1.52257	0.643904	-2.3646	0.0180497	0.13048	Xpo1
ENSMUSG00000028945	90.8238	-1.07013	0.452822	-2.36326	0.0181151	0.13061	Rheb
ENSMUSG00000039163	30.8073	1.25288	0.530168	2.36317	0.0181195	0.13061	Cmc1
ENSMUSG00000081111	23.1069	1.43201	0.606214	2.36221	0.0181663	0.130761	Gm5913
ENSMUSG00000027367	71.9459	-1.07982	0.457877	-2.35833	0.0183574	0.131761	Stard7
ENSMUSG00000034485	40.3734	1.17209	0.496931	2.35866	0.0183409	0.131761	Uaca
ENSMUSG00000054932	47.0467	1.10411	0.468419	2.3571	0.0184182	0.131823	Afp
ENSMUSG00000070319	822.166	1.0897	0.462216	2.35755	0.018396	0.131823	Eif3g
ENSMUSG00000030423	36.9623	1.2177	0.516797	2.35625	0.0184606	0.13194	Pop4
ENSMUSG00000025731	20.6941	1.44878	0.615904	2.35227	0.018659	0.132236	0610011F06Rik
ENSMUSG00000025894	73.4475	-1.27734	0.542918	-2.35273	0.0186363	0.132236	Aasdhppt
ENSMUSG00000039218	99.8341	1.0886	0.462632	2.35305	0.0186203	0.132236	Srrm2
ENSMUSG00000041718	33.4226	-1.67529	0.711731	-2.35382	0.0185815	0.132236	Alg13
ENSMUSG00000048376	46.1117	-1.13528	0.482265	-2.35406	0.0185695	0.132236	F2r
ENSMUSG00000020521	46.4744	-1.70485	0.725153	-2.35102	0.0187221	0.132497	Rnft1
ENSMUSG00000003198	18.9851	-1.67634	0.715714	-2.34219	0.0191708	0.135293	Zfp959
ENSMUSG00000000934	18.1864	1.34373	0.574052	2.34079	0.0192431	0.135593	Top1mt
ENSMUSG00000008333	49.3267	1.4208	0.607467	2.33888	0.0193415	0.135593	Snrpb2
ENSMUSG00000019188	27.6098	-1.25025	0.534463	-2.33925	0.0193223	0.135593	H13
ENSMUSG00000022105	25.2942	-1.672	0.714611	-2.33974	0.0192971	0.135593	Rb1
ENSMUSG00000046573	226.41	-1.7391	0.743595	-2.33877	0.0193474	0.135593	Lyrm4
ENSMUSG00000020069	17.8708	-1.28081	0.547825	-2.33799	0.0193876	0.135686	Hnrnph3
ENSMUSG00000047534	31.6819	-1.48637	0.636031	-2.33695	0.0194419	0.135878	Mis18bp1
ENSMUSG00000040463	151.334	1.0745	0.460047	2.33564	0.0195103	0.136168	Mybbp1a
ENSMUSG00000022353	97.6359	-1.19586	0.512308	-2.33426	0.0195823	0.136294	Mtss1
ENSMUSG00000036977	45.4015	-1.52897	0.654989	-2.33434	0.0195781	0.136294	Anapc10
ENSMUSG00000020720	107.249	0.975823	0.418323	2.3327	0.0196639	0.136673	Psmd12
ENSMUSG00000028639	409.541	1.00437	0.430787	2.33147	0.0197288	0.136936	Ybx1
ENSMUSG00000045799	74.8611	1.22517	0.525733	2.3304	0.0197849	0.137137	Gm9800
ENSMUSG00000017421	124.296	-0.939528	0.403639	-2.32764	0.0199311	0.137962	Zfp207
ENSMUSG00000021252	43.4309	-1.63588	0.703443	-2.32553	0.0200437	0.138551	0610007P14Rik
ENSMUSG00000002372	89.965	1.11671	0.481005	2.32161	0.0202537	0.139811	Ranbp3
ENSMUSG00000050846	20.7976	1.49626	0.645428	2.31824	0.0204363	0.140879	Zfp623
ENSMUSG00000028107	277.81	0.956362	0.413111	2.31503	0.0206115	0.141893	Tars2
ENSMUSG00000041124	31.5143	-1.51098	0.652919	-2.31419	0.0206572	0.142015	Msantd4
ENSMUSG00000055762	173.769	1.10359	0.477103	2.3131	0.020717	0.142232	Eef1d
ENSMUSG00000026174	234.786	-1.41851	0.613996	-2.3103	0.0208718	0.143101	Rqcd1
ENSMUSG00000015165	62.2058	-1.41725	0.61432	-2.30702	0.0210538	0.143612	Hnrnpl
ENSMUSG00000021417	39.726	1.04499	0.453082	2.30641	0.021088	0.143612	Eci2
ENSMUSG00000031432	99.3932	-1.28539	0.557395	-2.30606	0.0211071	0.143612	Prps1
ENSMUSG00000034152	33.1816	1.31307	0.569567	2.30539	0.0211448	0.143612	Exoc3
ENSMUSG00000043702	22.8468	-1.27873	0.554384	-2.30658	0.0210782	0.143612	Pde12
ENSMUSG00000063015	47.2728	-1.08664	0.471351	-2.30538	0.0211453	0.143612	Ccni
ENSMUSG00000081406	1243.84	0.950079	0.411882	2.30668	0.0210728	0.143612	Rps6-ps4
ENSMUSG00000024498	95.7885	-1.38347	0.600366	-2.30437	0.0212017	0.143802	Tcerg1
ENSMUSG00000031753	36.9913	1.1344	0.492737	2.30224	0.0213215	0.14442	Cog4
ENSMUSG00000062480	258.048	1.04265	0.453008	2.30161	0.021357	0.144467	Acat3
ENSMUSG00000020629	17.1809	-1.35375	0.588784	-2.29923	0.0214917	0.145184	Adi1
ENSMUSG00000045106	20.7611	1.4262	0.620445	2.29867	0.0215237	0.145206	Ccdc73
ENSMUSG00000029624	104.59	0.970459	0.4223	2.29803	0.0215598	0.145256	Ptcd1
ENSMUSG00000021102	28.6151	-1.12884	0.491861	-2.29504	0.0217311	0.146215	Glrx5
ENSMUSG00000022781	39.1848	-1.13442	0.494537	-2.2939	0.0217964	0.146459	Pak2
ENSMUSG00000045438	44.9755	1.23928	0.540509	2.29281	0.021859	0.146685	Cox19
ENSMUSG00000022089	41.2736	1.07639	0.469897	2.29069	0.0219814	0.147115	Bin3
ENSMUSG00000024941	33.3643	1.09899	0.479724	2.29089	0.02197	0.147115	Scyl1
ENSMUSG00000022241	234.898	0.839096	0.367096	2.28576	0.0222681	0.147888	Tars
ENSMUSG00000030805	54.6297	1.0814	0.473044	2.28605	0.0222513	0.147888	Stx4a
ENSMUSG00000031633	268.526	1.05014	0.459431	2.28573	0.0222702	0.147888	Slc25a4
ENSMUSG00000050856	45.9632	1.15057	0.503491	2.28519	0.0223017	0.147888	Atp5k
ENSMUSG00000082454	19.0102	-1.19604	0.523099	-2.28645	0.022228	0.147888	Gm12183
ENSMUSG00000084384	105.637	1.07614	0.470888	2.28534	0.022293	0.147888	Gm12251
ENSMUSG00000062661	37.8351	-1.3912	0.609022	-2.28431	0.0223532	0.148035	Ncs1
ENSMUSG00000021840	94.9222	-1.66008	0.727212	-2.2828	0.0224423	0.148154	Mapk1ip1l
ENSMUSG00000022685	27.5282	1.15705	0.506919	2.28251	0.0224591	0.148154	Parn
ENSMUSG00000041219	17.0189	-1.39832	0.612399	-2.28334	0.0224103	0.148154	Arhgap11a
ENSMUSG00000034868	90.0709	1.00545	0.440764	2.28115	0.0225395	0.148491	Myl12b
ENSMUSG00000041645	49.3464	1.11908	0.491512	2.27682	0.0227971	0.149992	Ddx24
ENSMUSG00000031701	98.6501	-1.32931	0.584025	-2.27611	0.0228394	0.150075	Dnaja2
ENSMUSG00000037458	26.3097	-1.15156	0.506344	-2.27426	0.0229504	0.150608	Azin1
ENSMUSG00000020180	178.746	1.43042	0.629309	2.27301	0.0230257	0.150907	Snrpd3
ENSMUSG00000012535	63.638	1.08859	0.479152	2.27191	0.0230921	0.151146	Tnpo3
ENSMUSG00000020817	32.5381	-1.2098	0.532803	-2.27064	0.0231689	0.151257	Rabep1
ENSMUSG00000039879	22.7436	-1.54208	0.679	-2.2711	0.0231407	0.151257	Heca
ENSMUSG00000044600	36.8535	-1.39968	0.6168	-2.26926	0.0232523	0.151605	Smim7
ENSMUSG00000061904	364.693	0.944156	0.416284	2.26806	0.0233257	0.151887	Slc25a3
ENSMUSG00000042729	122.539	1.10289	0.48687	2.26526	0.0234965	0.152611	Wdr74
ENSMUSG00000063785	73.9498	1.02723	0.453474	2.26525	0.0234972	0.152611	Utp14a
ENSMUSG00000031333	21.3896	-1.49687	0.661076	-2.2643	0.023556	0.152796	Abcb7
ENSMUSG00000025423	21.8143	-1.32438	0.585606	-2.26155	0.0237252	0.153697	Pias2
ENSMUSG00000025872	88.0614	1.00563	0.445576	2.25692	0.024013	0.155362	Thoc3
ENSMUSG00000024976	44.85	-1.08083	0.479136	-2.25579	0.0240838	0.155422	Shoc2
ENSMUSG00000051257	79.0466	-1.03006	0.456629	-2.2558	0.0240833	0.155422	Trap1a
ENSMUSG00000023150	97.4886	-1.12809	0.500515	-2.25386	0.0242051	0.155807	Ivns1abp
ENSMUSG00000020250	52.2756	-1.21341	0.539229	-2.25027	0.0244318	0.156866	Txnrd1
ENSMUSG00000045667	42.4534	-1.60413	0.712765	-2.25057	0.0244127	0.156866	Smtnl2
ENSMUSG00000025203	48.2903	-1.0945	0.48651	-2.2497	0.024468	0.156899	Scd2
ENSMUSG00000034792	19.8131	1.42017	0.63149	2.24891	0.024518	0.157021	Gna15
ENSMUSG00000015714	149.641	-0.883113	0.393181	-2.24607	0.0246993	0.157453	Cers2
ENSMUSG00000032449	30.5714	-1.47997	0.658739	-2.24667	0.0246613	0.157453	Slc25a36
ENSMUSG00000040738	31.0836	-1.47354	0.656101	-2.2459	0.0247102	0.157453	Ints8
ENSMUSG00000036285	238.68	1.01394	0.451732	2.24456	0.0247965	0.157805	Noa1
ENSMUSG00000031176	51.6643	-1.29777	0.578586	-2.243	0.0248969	0.158244	Dynlt3
ENSMUSG00000018395	29.0589	1.25061	0.55791	2.24159	0.0249878	0.158622	Kif3a
ENSMUSG00000015341	53.2973	-1.32741	0.5925	-2.24036	0.0250677	0.15893	Golga7
ENSMUSG00000027751	63.4717	1.02788	0.458977	2.2395	0.0251235	0.159084	Supt20
ENSMUSG00000028955	26.771	-1.17897	0.526877	-2.23765	0.0252436	0.159454	Vamp3
ENSMUSG00000062611	933.664	1.14719	0.51268	2.23763	0.025245	0.159454	Rps3a2
ENSMUSG00000028104	24.1043	-1.16392	0.520453	-2.23637	0.0253279	0.159777	Polr3gl
ENSMUSG00000000708	27.6679	-1.51669	0.679026	-2.23363	0.0255076	0.160311	Kat2b
ENSMUSG00000006932	154.121	-1.09291	0.489219	-2.23399	0.0254837	0.160311	Ctnnb1
ENSMUSG00000078134	24.6374	-1.38273	0.618854	-2.23433	0.0254612	0.160311	Gm12355
ENSMUSG00000005481	229.635	0.864037	0.387166	2.2317	0.0256351	0.160703	Ddx39
ENSMUSG00000027933	40.8515	1.1432	0.512311	2.23146	0.0256507	0.160703	Ints3
ENSMUSG00000075703	19.1352	-1.15588	0.518043	-2.23124	0.0256653	0.160703	Ept1
ENSMUSG00000083261	25.9571	-1.18955	0.533396	-2.23015	0.0257377	0.160956	Gm7816
ENSMUSG00000000346	413.241	-1.08561	0.486913	-2.22957	0.0257758	0.160995	Dazap2
ENSMUSG00000024083	60.9421	-1.36321	0.611633	-2.22881	0.0258268	0.161115	Pja2
ENSMUSG00000005610	616.896	-1.25025	0.562779	-2.22156	0.0263128	0.163541	Eif4g2
ENSMUSG00000021598	154.152	0.939905	0.423076	2.2216	0.0263104	0.163541	Med10
ENSMUSG00000031246	54.9952	-1.46251	0.658312	-2.2216	0.02631	0.163541	Sh3bgrl
ENSMUSG00000054226	151.934	1.16583	0.52495	2.22084	0.026362	0.163645	Tprkb
ENSMUSG00000025103	20.2957	-1.34825	0.607319	-2.22	0.026419	0.163741	Btbd1
ENSMUSG00000038482	70.8795	-1.02643	0.462429	-2.21965	0.0264422	0.163741	Tfdp1
ENSMUSG00000004221	19.7693	-1.2175	0.548777	-2.21856	0.0265166	0.163825	Ikbkg
ENSMUSG00000062376	71.4113	1.0428	0.470046	2.2185	0.0265206	0.163825	2010012O05Rik
ENSMUSG00000074918	166.156	-1.55518	0.701944	-2.21554	0.0267233	0.164875	Inafm2
ENSMUSG00000018574	39.3969	1.09626	0.495001	2.21466	0.0267834	0.165045	Acadvl
ENSMUSG00000031066	20.997	-1.42855	0.645224	-2.21404	0.0268263	0.165108	Usp11
ENSMUSG00000003429	601.305	1.02337	0.462939	2.21058	0.0270648	0.166373	Rps11
ENSMUSG00000087370	24.4497	-1.34844	0.610936	-2.20716	0.0273026	0.167631	Tmem170b
ENSMUSG00000031749	96.3823	0.897645	0.406896	2.20608	0.0273782	0.167891	St3gal2
ENSMUSG00000024104	30.6724	1.23432	0.559938	2.20439	0.0274966	0.168413	Fam21
ENSMUSG00000022855	36.9047	-0.980542	0.44505	-2.20322	0.0275796	0.168716	Senp2
ENSMUSG00000001383	48.1063	-1.21267	0.550564	-2.2026	0.0276231	0.168778	Zmat2
ENSMUSG00000025024	59.597	-1.10037	0.49993	-2.20105	0.0277324	0.168841	Smndc1
ENSMUSG00000034729	122.238	1.08378	0.492394	2.20103	0.0277336	0.168841	Mrps10
ENSMUSG00000057657	231.439	0.949057	0.431125	2.20135	0.0277114	0.168841	Rps18-ps3
ENSMUSG00000087260	98.5123	-0.985199	0.447741	-2.20038	0.0277802	0.168921	Lamtor5
ENSMUSG00000014748	43.0355	-1.20255	0.547443	-2.19667	0.0280441	0.169975	Tex261
ENSMUSG00000019863	17.111	1.25331	0.570544	2.19669	0.0280423	0.169975	Qrsl1
ENSMUSG00000026049	57.6473	-1.1369	0.517592	-2.19652	0.0280545	0.169975	Tex30
ENSMUSG00000004364	97.6222	-1.33828	0.609448	-2.19589	0.0281	0.170047	Cul3
ENSMUSG00000027630	88.296	-1.2942	0.590167	-2.19294	0.0283119	0.171125	Tbl1xr1
ENSMUSG00000027708	18.9641	-1.27155	0.58035	-2.19101	0.0284512	0.171456	Dcun1d1
ENSMUSG00000053332	120.35	-1.07395	0.490107	-2.19125	0.0284338	0.171456	Gas5
ENSMUSG00000063931	36.0305	1.05463	0.481397	2.19077	0.0284686	0.171456	Pepd
ENSMUSG00000027852	202.935	-1.35061	0.618306	-2.18437	0.028935	0.173478	Nras
ENSMUSG00000030704	27.8393	-1.26384	0.578413	-2.18502	0.0288872	0.173478	Rab6a
ENSMUSG00000060098	123.394	1.00315	0.459052	2.18526	0.0288696	0.173478	Prmt7
ENSMUSG00000086401	19.1873	-1.45121	0.664388	-2.18428	0.0289417	0.173478	Gm15559
ENSMUSG00000018932	56.8832	0.94628	0.433504	2.18286	0.0290459	0.173691	Map2k3
ENSMUSG00000000568	65.9865	-1.22742	0.5627	-2.1813	0.0291615	0.173889	Hnrnpd
ENSMUSG00000001175	413.103	1.01668	0.466151	2.18102	0.0291821	0.173889	Calm1
ENSMUSG00000024991	371.318	-1.04399	0.478671	-2.18102	0.0291823	0.173889	Eif3a
ENSMUSG00000004591	43.6335	-1.32821	0.60934	-2.17976	0.0292754	0.174034	Pkn2
ENSMUSG00000029390	20.0734	-1.33317	0.611559	-2.17995	0.029261	0.174034	Tmed2
ENSMUSG00000057531	33.128	1.13746	0.522481	2.17703	0.0294785	0.175035	Dtnbp1
ENSMUSG00000031930	57.4219	0.923854	0.424905	2.17426	0.0296855	0.176057	Wwp2
ENSMUSG00000006315	117.058	-0.9394	0.432377	-2.17264	0.0298073	0.176285	Tmem147
ENSMUSG00000037722	28.0212	-1.36566	0.628575	-2.17263	0.0298085	0.176285	Gnpnat1
ENSMUSG00000041328	23.5765	-1.20101	0.552857	-2.17236	0.0298285	0.176285	Pcf11
ENSMUSG00000029246	89.9887	1.24997	0.576556	2.16799	0.0301596	0.178034	Ppat
ENSMUSG00000032594	45.8255	-0.95784	0.441953	-2.16729	0.0302129	0.17814	Ip6k1
ENSMUSG00000020649	41.1264	-1.22758	0.566693	-2.16621	0.0302949	0.178415	Rrm2
ENSMUSG00000004865	199.324	-0.987549	0.456028	-2.16554	0.0303461	0.178509	Srpk1
ENSMUSG00000020899	31.067	-1.12918	0.521681	-2.16451	0.0304255	0.17856	Pfas
ENSMUSG00000023892	66.5803	-1.47118	0.679603	-2.16477	0.0304055	0.17856	Zfp51
ENSMUSG00000030965	34.0864	-1.17823	0.544752	-2.16288	0.0305504	0.178877	Fam175b
ENSMUSG00000040749	36.2215	-1.18101	0.545973	-2.16313	0.030531	0.178877	Siah1b
ENSMUSG00000020850	165.976	0.992884	0.459323	2.16162	0.0306472	0.179095	Prpf8
ENSMUSG00000023277	20.7512	1.17288	0.542627	2.16148	0.0306584	0.179095	Twf2
ENSMUSG00000020063	56.1697	-1.546	0.715575	-2.16049	0.0307345	0.179332	Sirt1
ENSMUSG00000029447	230.928	0.820425	0.380332	2.15713	0.0309955	0.180516	Cct6a
ENSMUSG00000031960	239.602	0.915246	0.424322	2.15696	0.0310089	0.180516	Aars
ENSMUSG00000024290	69.0129	-1.10926	0.515535	-2.15166	0.0314241	0.180656	Rock1
ENSMUSG00000026851	26.1703	1.13587	0.528021	2.15118	0.031462	0.180656	BC005624
ENSMUSG00000028560	36.2559	-1.21226	0.562891	-2.15364	0.0312688	0.180656	Usp1
ENSMUSG00000029538	64.4664	-1.2345	0.573649	-2.15201	0.0313968	0.180656	Srsf9
ENSMUSG00000031533	20.1807	1.4377	0.666788	2.15615	0.031072	0.180656	Mrps31
ENSMUSG00000032096	93.9464	-1.05518	0.489903	-2.15385	0.0312517	0.180656	Arcn1
ENSMUSG00000032381	119.101	0.89678	0.416317	2.15408	0.0312338	0.180656	Fam96a
ENSMUSG00000032526	50.9768	-1.49204	0.693472	-2.15155	0.0314327	0.180656	Deb1
ENSMUSG00000036241	86.1185	0.923837	0.429081	2.15306	0.0313142	0.180656	Ube2r2
ENSMUSG00000036572	30.0635	-1.32102	0.613947	-2.15168	0.0314226	0.180656	Upf3b
ENSMUSG00000038046	49.3496	1.1082	0.514811	2.15263	0.0313476	0.180656	Rnmtl1
ENSMUSG00000048922	68.5915	0.995993	0.462644	2.15283	0.0313321	0.180656	Cdca2
ENSMUSG00000043252	20.8716	-1.18482	0.551662	-2.14773	0.0317356	0.18202	Tmem64
ENSMUSG00000028991	34.3073	1.11437	0.519679	2.14434	0.0320056	0.183361	Mtor
ENSMUSG00000041329	20.9541	-1.18728	0.553975	-2.1432	0.0320969	0.183676	Atp1b2
ENSMUSG00000037490	19.9534	-1.65104	0.770659	-2.14237	0.0321637	0.18385	Slc2a12
ENSMUSG00000020671	141.251	-1.35223	0.63167	-2.14072	0.0322969	0.18412	Rab10
ENSMUSG00000021039	133.599	0.909812	0.425061	2.14043	0.0323203	0.18412	Snw1
ENSMUSG00000059895	42.1965	-1.21298	0.566627	-2.14071	0.0322976	0.18412	Ptp4a3
ENSMUSG00000022110	58.4183	-1.18738	0.554916	-2.13975	0.0323754	0.184226	Sucla2
ENSMUSG00000026281	217.56	-1.35076	0.631446	-2.13915	0.0324237	0.184236	Dtymk
ENSMUSG00000026356	60.2427	-1.15947	0.54222	-2.13837	0.0324866	0.184236	Dars
ENSMUSG00000032293	41.7391	-1.26988	0.593849	-2.13838	0.0324857	0.184236	Ireb2
ENSMUSG00000027187	22.6509	-1.37038	0.642118	-2.13415	0.0328306	0.185979	Cat
ENSMUSG00000030890	99.0941	0.933903	0.437794	2.1332	0.0329082	0.186209	Ilk
ENSMUSG00000034931	33.3328	1.09086	0.512899	2.12684	0.0334333	0.188969	Dhx8
ENSMUSG00000001687	44.6599	-1.23382	0.581313	-2.12246	0.0337987	0.189247	Ubl3
ENSMUSG00000006678	37.6166	-1.44405	0.679675	-2.12462	0.0336185	0.189247	Pola1
ENSMUSG00000016559	921.784	-1.26937	0.597707	-2.12373	0.0336928	0.189247	H3f3b
ENSMUSG00000018476	23.5198	-1.57805	0.743899	-2.12132	0.0338945	0.189247	Kdm6b
ENSMUSG00000026048	16.9584	1.15277	0.543166	2.12231	0.0338115	0.189247	Ercc5
ENSMUSG00000029208	36.6146	-1.23007	0.57967	-2.12201	0.0338368	0.189247	Guf1
ENSMUSG00000032757	26.9778	-1.42717	0.672638	-2.12175	0.033859	0.189247	Bet1
ENSMUSG00000037286	17.8096	-1.26975	0.597978	-2.1234	0.0337204	0.189247	Stag1
ENSMUSG00000067873	62.1947	-1.14294	0.538744	-2.12149	0.0338802	0.189247	Htatsf1
ENSMUSG00000068039	690.264	0.957442	0.450838	2.12369	0.0336958	0.189247	Tcp1
ENSMUSG00000071533	123.839	-1.2762	0.600644	-2.12473	0.0336095	0.189247	Pcnp
ENSMUSG00000086712	118.275	-1.21579	0.573798	-2.11884	0.0341039	0.190207	AI427809
ENSMUSG00000001707	63.9135	-0.96029	0.453869	-2.11579	0.034363	0.191154	Eef1e1
ENSMUSG00000022462	80.7171	-1.19028	0.562517	-2.11598	0.0343463	0.191154	Slc38a2
ENSMUSG00000028243	33.7629	-1.38407	0.654254	-2.1155	0.0343872	0.191154	Ubxn2b
ENSMUSG00000020163	44.7913	-1.02417	0.484261	-2.11492	0.0344372	0.191221	Uqcr11
ENSMUSG00000019139	42.3905	0.983832	0.465398	2.11396	0.0345187	0.191463	Isyna1
ENSMUSG00000023068	83.7754	-1.23254	0.583579	-2.11203	0.0346839	0.191923	Nus1
ENSMUSG00000025016	27.4584	-1.17906	0.558348	-2.1117	0.0347124	0.191923	Tm9sf3
ENSMUSG00000038280	31.1881	-1.19061	0.563827	-2.11166	0.0347156	0.191923	Ostm1
ENSMUSG00000028156	101	-0.980189	0.464406	-2.11063	0.0348041	0.191993	Eif4e
ENSMUSG00000062526	17.5153	-1.27043	0.601837	-2.11092	0.0347794	0.191993	Mppe1
ENSMUSG00000024127	25.6871	1.08742	0.51539	2.1099	0.0348666	0.192128	Prepl
ENSMUSG00000000001	45.6953	-1.33768	0.634178	-2.1093	0.0349183	0.192203	Gnai3
ENSMUSG00000041740	39.7124	0.958472	0.454602	2.10837	0.0349987	0.192435	Rnf10
ENSMUSG00000031641	20.8227	-1.17523	0.558373	-2.10473	0.0353145	0.193751	Cbr4
ENSMUSG00000035367	37.2893	-1.22271	0.580928	-2.10476	0.0353122	0.193751	Rmi1
ENSMUSG00000023904	23.9376	1.17917	0.562148	2.09762	0.0359387	0.196961	Hcfc1r1
ENSMUSG00000039509	41.5128	0.987526	0.471189	2.09582	0.0360982	0.197621	Nup133
ENSMUSG00000059669	50.4585	0.973684	0.464769	2.09499	0.0361721	0.197811	Taf1b
ENSMUSG00000025076	55.5488	-1.14109	0.54495	-2.09393	0.0362662	0.198111	Casp7
ENSMUSG00000021660	25.2722	1.1827	0.565067	2.09303	0.0363467	0.198337	Btf3
ENSMUSG00000024870	67.3281	1.06393	0.508614	2.09181	0.0364551	0.198349	Rab1b
ENSMUSG00000031171	36.4113	1.00057	0.478354	2.09168	0.0364667	0.198349	Ftsj1
ENSMUSG00000032040	38.8545	1.01994	0.487439	2.09244	0.0363992	0.198349	Dcps
ENSMUSG00000008604	39.9454	-1.01624	0.485986	-2.09109	0.0365198	0.198409	Ubqln4
ENSMUSG00000033845	49.3605	1.01136	0.483747	2.09069	0.0365562	0.198409	Mrpl15
ENSMUSG00000029686	69.1634	0.996613	0.477207	2.08843	0.0367592	0.199083	Cul1
ENSMUSG00000036305	29.8409	-1.11523	0.533913	-2.08879	0.0367263	0.199083	Rpl39-ps
ENSMUSG00000005087	19.4978	-1.39546	0.66843	-2.08766	0.0368283	0.199161	Cd44
ENSMUSG00000024054	55.7787	-1.30307	0.624256	-2.08739	0.0368525	0.199161	Smchd1
ENSMUSG00000021775	26.6551	-1.40732	0.674667	-2.08595	0.0369833	0.199442	Nr1d2
ENSMUSG00000032382	128.838	0.984658	0.472021	2.08605	0.0369742	0.199442	Snx1
ENSMUSG00000021824	45.7992	-1.16987	0.561325	-2.08412	0.0371493	0.199485	Ap3m1
ENSMUSG00000029430	255.412	-1.04078	0.499288	-2.08453	0.0371121	0.199485	Ran
ENSMUSG00000031723	32.4926	-1.48216	0.711149	-2.08417	0.0371446	0.199485	Txnl4b
ENSMUSG00000058006	29.7722	-1.00071	0.480019	-2.08472	0.0370945	0.199485	Mdn1
ENSMUSG00000031381	21.0666	-1.37396	0.659421	-2.08358	0.037198	0.199535	Piga
ENSMUSG00000029771	40.2553	0.989152	0.474878	2.08296	0.0372547	0.199626	Irf5
ENSMUSG00000021377	264.155	-1.23651	0.594897	-2.07853	0.0376602	0.200998	Dek
ENSMUSG00000022682	80.542	-1.34675	0.648235	-2.07757	0.0377494	0.200998	Rrn3
ENSMUSG00000024078	24.8026	1.04811	0.503965	2.07973	0.0375508	0.200998	Ttc27
ENSMUSG00000025980	109.859	-0.878207	0.422544	-2.07838	0.0376743	0.200998	Hspd1
ENSMUSG00000037242	95.658	-1.13573	0.546596	-2.07782	0.0377257	0.200998	Clic4
ENSMUSG00000042476	36.146	1.00161	0.481981	2.07811	0.0376995	0.200998	Abcb4
ENSMUSG00000068744	38.0998	1.2085	0.58195	2.07664	0.0378352	0.201244	Psrc1
ENSMUSG00000091900	21.8682	-1.06378	0.512988	-2.0737	0.0381074	0.202478	Gm4353
ENSMUSG00000025958	33.517	-1.03749	0.50077	-2.07178	0.0382859	0.203	Creb1
ENSMUSG00000042079	86.0488	-0.876297	0.422933	-2.07195	0.0382698	0.203	Hnrnpf
ENSMUSG00000008348	119.441	0.88567	0.428392	2.06743	0.0386938	0.204733	Ubc
ENSMUSG00000028811	171.64	0.934252	0.451879	2.06748	0.0386888	0.204733	Yars
ENSMUSG00000057406	86.1518	0.905846	0.438453	2.06601	0.0388279	0.205227	Whsc1
ENSMUSG00000068580	31.7829	1.02043	0.494142	2.06506	0.0389174	0.205485	Zfyve19
ENSMUSG00000027189	40.0068	-1.28301	0.621545	-2.06423	0.038996	0.205685	Trim44
ENSMUSG00000009470	45.1842	-1.24506	0.604224	-2.06059	0.0393418	0.207077	Tnpo1
ENSMUSG00000079104	24.2465	-1.28074	0.621483	-2.06078	0.0393239	0.207077	Prps1l3
ENSMUSG00000052825	234.996	1.01714	0.49382	2.05974	0.0394232	0.20729	Gm9892
ENSMUSG00000031557	28.3934	-1.25925	0.611696	-2.05862	0.0395304	0.207575	Plekha2
ENSMUSG00000037475	43.4354	-1.22537	0.595449	-2.05789	0.0396006	0.207575	Thoc2
ENSMUSG00000044285	256.176	0.918775	0.446381	2.05828	0.0395636	0.207575	Gm1821
ENSMUSG00000020664	69.5993	-1.27343	0.619741	-2.05478	0.0399004	0.208631	Dld
ENSMUSG00000020973	95.1951	-1.27428	0.620236	-2.05451	0.0399261	0.208631	Dnaaf2
ENSMUSG00000037197	73.9692	-0.95074	0.462606	-2.05518	0.0398615	0.208631	Rbm17
ENSMUSG00000014195	112.782	0.961471	0.468099	2.05399	0.0399766	0.208679	Dnajc7
ENSMUSG00000037894	341.912	-1.52904	0.744672	-2.0533	0.040043	0.208811	H2afz
ENSMUSG00000022427	25.6851	-1.25593	0.612105	-2.05182	0.0401871	0.20913	Tomm22
ENSMUSG00000083836	17.2008	1.31663	0.641594	2.05212	0.0401583	0.20913	Ldha-ps2
ENSMUSG00000025432	216.381	0.973703	0.474768	2.0509	0.0402763	0.209164	Avil
ENSMUSG00000042228	16.9654	-1.14493	0.558175	-2.0512	0.0402478	0.209164	Lyn
ENSMUSG00000032399	3250.87	0.902104	0.440162	2.04948	0.0404151	0.209669	Rpl4
ENSMUSG00000019982	33.0103	-1.12784	0.550864	-2.04739	0.0406194	0.210082	Myb
ENSMUSG00000027620	194.075	-1.00503	0.490819	-2.04766	0.0405929	0.210082	Rbm39
ENSMUSG00000028419	113.358	-1.25656	0.613642	-2.04771	0.0405887	0.210082	Chmp5
ENSMUSG00000022108	37.5335	1.06797	0.52198	2.04599	0.040757	0.210148	Itm2b
ENSMUSG00000027993	50.731	-1.03051	0.503487	-2.04674	0.0406838	0.210148	Trim2
ENSMUSG00000041360	129.688	0.949461	0.464046	2.04605	0.0407514	0.210148	D19Bwg1357e
ENSMUSG00000031245	24.6775	-1.15412	0.564215	-2.04554	0.0408018	0.210165	Hmgn5
ENSMUSG00000025408	326.548	0.891765	0.436213	2.04434	0.0409204	0.210347	Ddit3
ENSMUSG00000043241	47.9768	-1.16983	0.572229	-2.04434	0.0409201	0.210347	Upf2
ENSMUSG00000027227	206.535	1.34575	0.659634	2.04014	0.041336	0.212267	Sord
ENSMUSG00000020993	25.5052	-1.34859	0.661281	-2.03936	0.0414142	0.212386	Trappc6b
ENSMUSG00000029634	72.686	-1.07748	0.528418	-2.03907	0.0414433	0.212386	Rnf6
ENSMUSG00000018446	148.382	-0.832283	0.408453	-2.03765	0.0415852	0.212898	C1qbp
ENSMUSG00000024853	167.924	0.892071	0.438614	2.03384	0.0419677	0.214205	Sf3b2
ENSMUSG00000028381	36.0206	-1.31136	0.644709	-2.03404	0.041948	0.214205	Ugcg
ENSMUSG00000039105	216.826	-1.05359	0.517902	-2.03434	0.0419171	0.214205	Atp6v1g1
ENSMUSG00000036693	70.9996	1.0048	0.494848	2.03052	0.0423032	0.215699	Nop14
ENSMUSG00000006699	78.1991	-0.862566	0.425118	-2.029	0.042458	0.216052	Cdc42
ENSMUSG00000027122	113.21	-1.30815	0.644611	-2.02936	0.042422	0.216052	Arl14ep
ENSMUSG00000035227	110.668	-0.849121	0.418893	-2.02706	0.0426561	0.216843	Spcs2
ENSMUSG00000034932	55.3181	1.10769	0.546662	2.02629	0.0427352	0.217026	Mrpl54
ENSMUSG00000022253	88.1978	-1.0209	0.503964	-2.02573	0.0427924	0.217098	Nadk2
ENSMUSG00000005233	27.5765	-1.22554	0.605376	-2.02442	0.0429271	0.217128	Spc25
ENSMUSG00000031979	24.6987	1.09744	0.54202	2.02472	0.042896	0.217128	Cog2
ENSMUSG00000039219	34.8609	-1.29643	0.640384	-2.02446	0.0429231	0.217128	Arid4b
ENSMUSG00000029326	34.69	-1.0603	0.524314	-2.02226	0.0431496	0.217817	Enoph1
ENSMUSG00000046351	18.0558	-1.45903	0.721402	-2.0225	0.0431249	0.217817	Zfp322a
ENSMUSG00000066026	39.7224	-1.39607	0.690655	-2.02138	0.0432408	0.21806	Dhrs3
ENSMUSG00000009076	23.0831	1.10178	0.545323	2.02041	0.0433404	0.218344	Zmat5
ENSMUSG00000015755	69.7627	0.946434	0.468733	2.01913	0.0434734	0.218578	Tab2
ENSMUSG00000026103	67.2685	-1.29256	0.640088	-2.01935	0.0434514	0.218578	Gls
ENSMUSG00000024350	19.2003	-1.20881	0.598973	-2.01813	0.0435776	0.218884	Dnajc18
ENSMUSG00000021764	79.9929	1.00347	0.498264	2.01393	0.0440171	0.220527	Ndufs4
ENSMUSG00000031715	43.7723	-1.1964	0.594116	-2.01375	0.0440355	0.220527	Smarca5
ENSMUSG00000041229	19.2149	-1.15464	0.573203	-2.01436	0.0439718	0.220527	Phf8
ENSMUSG00000001098	47.8169	-0.937455	0.466701	-2.00869	0.0445705	0.220655	Kctd10
ENSMUSG00000002455	64.2005	0.939918	0.467845	2.00904	0.0445332	0.220655	Prpf6
ENSMUSG00000020283	34.6208	-1.11193	0.553313	-2.00959	0.0444745	0.220655	Pex13
ENSMUSG00000020412	27.0558	1.07049	0.533146	2.00787	0.044657	0.220655	Ascc2
ENSMUSG00000021112	23.261	-1.13378	0.563974	-2.01034	0.0443957	0.220655	Mpp5
ENSMUSG00000022378	56.7495	-1.14894	0.572054	-2.00845	0.0445952	0.220655	Fam49b
ENSMUSG00000022538	42.0769	1.02156	0.509075	2.00669	0.0447826	0.220655	Lsg1
ENSMUSG00000026361	20.5192	-1.34413	0.667857	-2.0126	0.0441569	0.220655	Cdc73
ENSMUSG00000026966	50.7542	0.886379	0.440653	2.01151	0.0442712	0.220655	Ssna1
ENSMUSG00000027180	49.3947	-1.02634	0.511413	-2.00687	0.0447632	0.220655	Fbxo3
ENSMUSG00000028899	50.0665	0.899656	0.447381	2.01094	0.0443316	0.220655	Taf12
ENSMUSG00000031371	31.5161	1.18276	0.587606	2.01285	0.0441302	0.220655	Haus7
ENSMUSG00000035455	21.4686	-1.38461	0.688544	-2.01093	0.0443333	0.220655	Fignl1
ENSMUSG00000048271	50.9766	-0.928247	0.462621	-2.0065	0.0448035	0.220655	Rbm33
ENSMUSG00000053553	33.7805	1.01752	0.50695	2.00714	0.0447346	0.220655	3110082I17Rik
ENSMUSG00000060475	122.664	-1.29157	0.642621	-2.00984	0.0444479	0.220655	Wtap
ENSMUSG00000083678	38.9887	-0.984493	0.490382	-2.0076	0.0446855	0.220655	Gm12989
ENSMUSG00000078153	94.9486	0.923468	0.460682	2.00457	0.0450092	0.221452	Psme2b
ENSMUSG00000065954	63.2457	-1.12849	0.563608	-2.00226	0.0452571	0.222456	Tacc1
ENSMUSG00000030879	90.9368	0.866987	0.433549	1.99974	0.0455279	0.223352	Mrpl17
ENSMUSG00000051768	34.2057	0.930598	0.465496	1.99915	0.0455918	0.223448	Xrcc1
ENSMUSG00000003868	239.371	0.845373	0.423426	1.99651	0.0458787	0.224637	Ruvbl2
ENSMUSG00000084093	43.1027	-0.912665	0.45731	-1.99573	0.0459637	0.224835	Gm16418
ENSMUSG00000074994	28.341	-1.40045	0.702491	-1.99355	0.0462008	0.225776	Qser1
ENSMUSG00000015522	22.1822	-1.08348	0.543728	-1.99268	0.0462966	0.225808	Arnt
ENSMUSG00000043510	23.1782	1.29402	0.649293	1.99297	0.0462645	0.225808	Hscb
ENSMUSG00000003308	243.896	0.862743	0.433191	1.9916	0.0464153	0.226168	Keap1
ENSMUSG00000028180	50.4139	-1.21945	0.612635	-1.99049	0.0465368	0.226542	Zranb2
ENSMUSG00000036707	93.0706	-0.948751	0.476986	-1.98905	0.0466952	0.226786	Cab39
ENSMUSG00000038388	66.4149	1.08422	0.544995	1.98942	0.0466553	0.226786	Mpp6
ENSMUSG00000048109	64.5134	-1.31322	0.660302	-1.98882	0.0467215	0.226786	Rbm15
ENSMUSG00000022339	19.5937	-1.15262	0.579693	-1.98833	0.0467757	0.226797	Ebag9
ENSMUSG00000070493	73.8997	-1.29491	0.65137	-1.98798	0.0468136	0.226797	Chchd2
ENSMUSG00000010936	25.7482	0.961611	0.484232	1.98585	0.0470501	0.22735	Vac14
ENSMUSG00000025155	55.4194	0.894091	0.450257	1.98574	0.0470627	0.22735	Dus1l
ENSMUSG00000026245	77.6683	0.85901	0.432584	1.98576	0.0470595	0.22735	Farsb
ENSMUSG00000027550	38.1682	-1.20052	0.604857	-1.9848	0.0471668	0.227542	Lrrcc1
ENSMUSG00000033364	43.0976	-1.07335	0.54085	-1.98457	0.0471925	0.227542	Usp37
ENSMUSG00000034292	71.3493	-1.53526	0.773907	-1.98377	0.047281	0.227751	Traf3ip1
ENSMUSG00000021987	30.95	-1.25103	0.631024	-1.98253	0.0474195	0.227787	Mtmr6
ENSMUSG00000025503	51.5773	1.00749	0.507991	1.98327	0.0473368	0.227787	Taldo1
ENSMUSG00000025724	66.0825	-1.03331	0.521216	-1.9825	0.0474237	0.227787	Sec11a
ENSMUSG00000026499	19.3516	-1.17685	0.594065	-1.98101	0.0475903	0.22837	Acbd3
ENSMUSG00000027706	40.6442	1.1156	0.563474	1.97986	0.0477191	0.228771	Sec62
ENSMUSG00000019505	1360.14	0.812696	0.410864	1.97802	0.0479268	0.229514	Ubb
ENSMUSG00000022201	68.0373	-1.01903	0.515264	-1.97768	0.0479648	0.229514	Zfr
ENSMUSG00000051469	20.8066	-1.30098	0.6581	-1.97687	0.0480562	0.229733	Zfp191
ENSMUSG00000091264	22.603	-1.02864	0.520571	-1.97599	0.0481563	0.229994	Smim13
ENSMUSG00000015790	41.1422	1.05394	0.533875	1.97413	0.0483675	0.230785	Surf1
ENSMUSG00000090935	79.4804	-1.21145	0.613962	-1.97317	0.0484766	0.231087	Synj2bp
ENSMUSG00000028480	53.9951	-0.914532	0.463738	-1.97209	0.0485995	0.231426	Glipr2
ENSMUSG00000085438	115.904	-1.02008	0.517349	-1.97174	0.0486392	0.231426	1700020I14Rik
ENSMUSG00000031309	20.5828	-1.33391	0.676771	-1.97099	0.0487247	0.231614	Rps6ka3
ENSMUSG00000043962	24.2167	-1.06764	0.542076	-1.96955	0.0488902	0.232183	Thrap3
ENSMUSG00000041215	19.3382	1.05166	0.534428	1.96782	0.0490893	0.232817	Yeats2
ENSMUSG00000091896	23.3134	-1.09155	0.554766	-1.96758	0.0491159	0.232817	Ube2d2a
ENSMUSG00000018848	135.026	0.75572	0.384369	1.96613	0.0492838	0.233393	Rars
ENSMUSG00000027091	72.6089	-1.04656	0.532882	-1.96397	0.0495338	0.234358	Zc3h15
ENSMUSG00000022533	31.2056	-1.10942	0.56568	-1.96122	0.0498531	0.235428	Atp13a3
ENSMUSG00000042506	51.1619	-1.30216	0.663899	-1.96138	0.0498346	0.235428	Usp22
ENSMUSG00000032698	150.001	-0.866552	0.442507	-1.95828	0.0501973	0.236611	Lmo2
ENSMUSG00000052369	59.6136	-1.02566	0.523751	-1.9583	0.0501948	0.236611	Tmem106c
ENSMUSG00000038429	44.9357	0.870758	0.445166	1.95603	0.0504616	0.237635	Usp5
ENSMUSG00000039166	20.8966	-1.37332	0.702404	-1.95517	0.0505634	0.237777	Akap7
ENSMUSG00000057409	21.9651	-1.24628	0.63755	-1.9548	0.0506068	0.237777	Zfp53
ENSMUSG00000068856	26.637	-0.985003	0.503947	-1.95458	0.0506329	0.237777	Sf3b4
ENSMUSG00000038628	91.4943	-1.01029	0.51706	-1.95391	0.0507119	0.237927	Polr3k
ENSMUSG00000021557	18.8538	-1.20102	0.6154	-1.95161	0.0509844	0.238983	Agtpbp1
ENSMUSG00000051495	64.9777	-0.984476	0.504727	-1.95051	0.0511152	0.239374	Irf2bp2
ENSMUSG00000020634	37.1021	1.07055	0.54906	1.94979	0.0512012	0.23941	Ubxn2a
ENSMUSG00000047648	17.179	-1.25163	0.641974	-1.94965	0.0512175	0.23941	Fbxo30
ENSMUSG00000034024	669.725	0.859088	0.441379	1.94637	0.0516098	0.24102	Cct2
ENSMUSG00000020257	79.9559	-0.845861	0.434913	-1.9449	0.0517873	0.241171	Wdr82
ENSMUSG00000027804	133.032	-1.10616	0.568859	-1.94452	0.0518329	0.241171	Ppid
ENSMUSG00000032397	167.431	-1.12333	0.577451	-1.94532	0.0517362	0.241171	Tipin
ENSMUSG00000041477	35.6979	0.964211	0.495661	1.9453	0.0517386	0.241171	Dcp1b
ENSMUSG00000019920	51.1934	-1.06076	0.545888	-1.94318	0.0519943	0.2417	Lims1
ENSMUSG00000050550	18.8644	-1.28502	0.661906	-1.94139	0.0522112	0.242262	Gm11868
ENSMUSG00000064193	67.5668	1.08069	0.556654	1.9414	0.0522092	0.242262	Gm4735
ENSMUSG00000080921	91.8161	1.0759	0.554422	1.94058	0.052309	0.242493	Rpl38-ps2
ENSMUSG00000000184	502.862	0.816938	0.42151	1.93812	0.0526082	0.243211	Ccnd2
ENSMUSG00000030960	34.959	-1.12099	0.57823	-1.93865	0.0525435	0.243211	Mettl10
ENSMUSG00000042625	35.2529	-0.962506	0.49658	-1.93827	0.0525905	0.243211	Safb2
ENSMUSG00000021418	18.1319	1.20096	0.620895	1.93424	0.0530834	0.244736	Rpp40
ENSMUSG00000025260	186.029	0.757794	0.391636	1.93494	0.0529971	0.244736	Hsd17b10
ENSMUSG00000029131	46.8643	-1.13297	0.585699	-1.93438	0.053066	0.244736	Dnajb6
ENSMUSG00000053907	40.5256	-1.00421	0.519599	-1.93266	0.0532779	0.245408	Mat2a
ENSMUSG00000027997	24.5895	0.960234	0.49759	1.92977	0.0536354	0.246158	Casp6
ENSMUSG00000032199	66.1074	-1.04047	0.539077	-1.9301	0.0535947	0.246158	Polr2m
ENSMUSG00000033159	52.0096	-1.12501	0.582652	-1.93084	0.0535025	0.246158	Cnppd1
ENSMUSG00000057594	23.4677	0.953597	0.494072	1.93008	0.0535974	0.246158	Arl16
ENSMUSG00000039456	17.9137	-1.23697	0.641264	-1.92896	0.0537359	0.246395	Morc3
ENSMUSG00000018583	293.886	1.1383	0.590685	1.92708	0.0539692	0.24724	G3bp1
ENSMUSG00000042410	44.0363	-1.05074	0.545735	-1.92537	0.0541835	0.247791	Agps
ENSMUSG00000067931	22.7997	-1.27148	0.660393	-1.92534	0.0541875	0.247791	Zfp948
ENSMUSG00000007836	58.4227	-1.1647	0.605185	-1.92453	0.0542886	0.247876	Hnrnpa0
ENSMUSG00000040385	454.228	0.735025	0.381949	1.9244	0.0543041	0.247876	Ppp1ca
ENSMUSG00000042650	51.1889	-1.17344	0.609925	-1.9239	0.0543668	0.247938	Alkbh5
ENSMUSG00000024691	83.9549	-1.04837	0.545568	-1.92161	0.0546554	0.248581	Fam111a
ENSMUSG00000038279	87.9102	0.963265	0.501269	1.92165	0.0546492	0.248581	Nop2
ENSMUSG00000062014	92.7394	-1.20742	0.628241	-1.9219	0.0546186	0.248581	Gmfb
ENSMUSG00000027865	21.0943	-1.04225	0.543448	-1.91785	0.0551295	0.250512	Gdap2
ENSMUSG00000021281	42.8085	-0.931862	0.486211	-1.91658	0.0552915	0.251022	Tnfaip2
ENSMUSG00000035772	39.5998	-1.2403	0.647481	-1.91558	0.0554182	0.251372	Mrps2
ENSMUSG00000022801	17.9216	-1.13023	0.590259	-1.9148	0.0555183	0.2516	Lrch3
ENSMUSG00000038515	66.2551	0.918061	0.479697	1.91384	0.0556412	0.251931	Grtp1
ENSMUSG00000024835	87.1948	0.848654	0.444062	1.91112	0.0559897	0.253056	Coro1b
ENSMUSG00000028451	17.2704	1.10853	0.580779	1.90869	0.056302	0.254012	1700022I11Rik
ENSMUSG00000031170	23.0187	-0.955017	0.50031	-1.90885	0.0562812	0.254012	Slc38a5
ENSMUSG00000032518	19.1518	-1.0918	0.572727	-1.90632	0.0566083	0.254939	Rpsa
ENSMUSG00000025240	34.6921	-1.03117	0.541079	-1.90577	0.0566795	0.255033	Sacm1l
ENSMUSG00000028973	57.639	0.956255	0.502195	1.90415	0.0568904	0.255631	Abcb8
ENSMUSG00000038172	17.275	-1.20199	0.631305	-1.90397	0.0569137	0.255631	Ttc39b
ENSMUSG00000051557	67.8137	0.806394	0.423644	1.90347	0.0569787	0.255696	Pusl1
ENSMUSG00000089715	21.8233	1.05959	0.557092	1.90201	0.0571699	0.256326	Cbx6
ENSMUSG00000001786	19.6231	1.04855	0.552153	1.89902	0.0575615	0.256942	Fbxo7
ENSMUSG00000029034	76.8269	0.790869	0.416325	1.89965	0.0574797	0.256942	Cpsf3l
ENSMUSG00000030512	94.5575	0.838929	0.441456	1.90037	0.0573846	0.256942	Snrpa1
ENSMUSG00000032902	69.364	-1.27478	0.671073	-1.89961	0.0574837	0.256942	Slc16a1
ENSMUSG00000041268	25.8335	-1.38223	0.727725	-1.89938	0.0575144	0.256942	Dmxl2
ENSMUSG00000015806	120.747	-0.963244	0.507483	-1.89808	0.0576853	0.257267	Qdpr
ENSMUSG00000025451	25.8311	-1.07241	0.565632	-1.89594	0.0579676	0.258116	Paip1
ENSMUSG00000027104	18.7719	-1.03044	0.543615	-1.89552	0.058023	0.258116	Atf2
ENSMUSG00000027999	48.9158	1.21137	0.639083	1.89548	0.0580288	0.258116	Pla2g12a
ENSMUSG00000029103	111.251	1.15514	0.609825	1.89422	0.0581957	0.25843	Lrpap1
ENSMUSG00000085169	30.2057	0.97348	0.513934	1.89417	0.0582018	0.25843	Gm10785
ENSMUSG00000003226	63.9462	-1.1898	0.628748	-1.89233	0.0584471	0.259291	Ranbp2
ENSMUSG00000002280	29.6808	0.980341	0.518182	1.89188	0.0585065	0.259303	Narfl
ENSMUSG00000034424	89.5348	-0.919611	0.48617	-1.89154	0.0585522	0.259303	Gcsh
ENSMUSG00000079139	206.698	-0.854592	0.452703	-1.88775	0.0590593	0.26132	Gm4204
ENSMUSG00000026176	20.8201	-1.05924	0.561414	-1.88674	0.0591958	0.261694	Ctdsp1
ENSMUSG00000001416	333.033	0.730596	0.387847	1.88372	0.0596026	0.262367	Cct3
ENSMUSG00000004843	22.4391	-1.16119	0.616719	-1.88284	0.0597216	0.262367	Chmp2b
ENSMUSG00000022439	20.4383	-0.990474	0.526138	-1.88254	0.0597634	0.262367	Parvg
ENSMUSG00000026509	26.7815	0.958347	0.508868	1.88329	0.0596608	0.262367	Capn2
ENSMUSG00000027193	64.7798	-0.969968	0.514842	-1.88401	0.0595635	0.262367	Api5
ENSMUSG00000059751	110.661	0.998105	0.529697	1.88429	0.0595252	0.262367	Rps3a3
ENSMUSG00000063358	88.5212	-0.918511	0.487342	-1.88474	0.0594653	0.262367	Mapk1
ENSMUSG00000066637	18.834	-1.38551	0.735874	-1.88282	0.0597253	0.262367	Ttc32
ENSMUSG00000034248	23.3239	-1.12734	0.598989	-1.88207	0.0598269	0.262418	Slc25a37
ENSMUSG00000015668	58.841	1.04411	0.55572	1.87884	0.0602657	0.263662	Pdzd11
ENSMUSG00000027365	33.6908	-1.1877	0.631988	-1.87931	0.0602022	0.263662	Trpm7
ENSMUSG00000039361	203.608	-1.16191	0.61842	-1.87884	0.060267	0.263662	Picalm
ENSMUSG00000016554	222.069	0.813388	0.433496	1.87634	0.0606083	0.264925	Eif3d
ENSMUSG00000032328	23.7958	-1.2775	0.68139	-1.87484	0.0608149	0.265599	Tmem30a
ENSMUSG00000028452	29.1847	0.93766	0.500484	1.87351	0.0609987	0.266171	Vcp
ENSMUSG00000028618	38.4428	-0.921918	0.49242	-1.87222	0.0611763	0.266567	Tmem59
ENSMUSG00000029036	139.082	0.773734	0.413553	1.87094	0.0613531	0.266567	Atad3a
ENSMUSG00000044080	36.5297	0.874295	0.46726	1.87111	0.0613298	0.266567	S100a1
ENSMUSG00000062397	225.108	-0.947203	0.506198	-1.87121	0.061316	0.266567	Zfp706
ENSMUSG00000078440	77.7095	0.923034	0.493341	1.87098	0.0613472	0.266567	Dohh
ENSMUSG00000022280	35.6496	-1.04012	0.556544	-1.86888	0.061639	0.26727	Rnf19a
ENSMUSG00000028479	24.4264	1.04895	0.561348	1.86863	0.0616737	0.26727	Gne
ENSMUSG00000064127	18.2379	-1.1458	0.612983	-1.86922	0.0615922	0.26727	Med14
ENSMUSG00000075229	38.5806	-1.00995	0.5407	-1.86786	0.0617813	0.267507	Ccdc58
ENSMUSG00000020380	44.4316	0.84961	0.45535	1.86584	0.0620634	0.268243	Rad50
ENSMUSG00000027323	35.4927	-0.903468	0.4844	-1.86513	0.0621636	0.268243	Rad51
ENSMUSG00000038658	43.0004	-1.29711	0.695072	-1.86615	0.0620204	0.268243	Ric1
ENSMUSG00000024143	22.3784	-1.06423	0.571056	-1.86362	0.0623748	0.268925	Rhoq
ENSMUSG00000030801	30.4219	0.896938	0.482172	1.8602	0.0628566	0.27054	Kat8
ENSMUSG00000080896	107.103	-1.27648	0.686121	-1.86043	0.0628247	0.27054	Gm14567
ENSMUSG00000021114	116.922	0.821757	0.44277	1.85595	0.0634613	0.272854	Atp6v1d
ENSMUSG00000028426	32.037	-1.23489	0.665742	-1.8549	0.0636101	0.272854	Rad23b
ENSMUSG00000036398	111.102	0.989666	0.533407	1.85537	0.0635438	0.272854	Ppp1r11
ENSMUSG00000078652	57.6104	-0.790684	0.426243	-1.85501	0.0635953	0.272854	Psme3
ENSMUSG00000036257	26.4754	-1.21332	0.654466	-1.8539	0.0637531	0.273004	Pnpla8
ENSMUSG00000073639	26.1229	-1.08952	0.587614	-1.85414	0.0637187	0.273004	Rab18
ENSMUSG00000064367	171.225	-1.16158	0.627252	-1.85185	0.0640469	0.27403	mt-Nd5
ENSMUSG00000004980	275.308	-1.07471	0.581016	-1.8497	0.064357	0.274627	Hnrnpa2b1
ENSMUSG00000018507	19.0795	1.05128	0.568564	1.849	0.0644576	0.274627	Trpv2
ENSMUSG00000031644	20.9227	-1.13683	0.614383	-1.85036	0.0642617	0.274627	Nek1
ENSMUSG00000033713	318.498	1.34352	0.726479	1.84936	0.0644062	0.274627	Foxn3
ENSMUSG00000054823	67.8401	-1.32572	0.716996	-1.849	0.0644582	0.274627	Whsc1l1
ENSMUSG00000036097	133.83	-1.18476	0.641788	-1.84603	0.0648876	0.276223	Fam178a
ENSMUSG00000020706	66.9565	0.849077	0.460088	1.84547	0.0649699	0.276341	Ftsj3
ENSMUSG00000002996	39.6074	-0.957934	0.520335	-1.841	0.0656221	0.278646	Hbp1
ENSMUSG00000025239	98.5713	0.898393	0.48792	1.84127	0.065582	0.278646	Limd1
ENSMUSG00000058446	27.512	-1.08341	0.588668	-1.84044	0.065703	0.278755	Znrf2
ENSMUSG00000021555	29.1315	0.933264	0.50771	1.83818	0.0660353	0.27993	Naa35
ENSMUSG00000066621	18.0292	1.20878	0.657933	1.83724	0.0661751	0.280287	Tecpr1
ENSMUSG00000075266	40.8632	-0.90852	0.494864	-1.8359	0.0663726	0.280888	Cenpw
ENSMUSG00000007659	32.8784	-1.25477	0.684149	-1.83406	0.0666444	0.281802	Bcl2l1
ENSMUSG00000020859	23.6422	-0.991767	0.541307	-1.83217	0.066926	0.282643	Spag9
ENSMUSG00000024914	20.2183	1.032	0.563326	1.83198	0.066955	0.282643	Drap1
ENSMUSG00000019528	77.9884	-0.814962	0.445298	-1.83015	0.0672276	0.28332	Gyg
ENSMUSG00000075053	103.517	-0.860296	0.469974	-1.83052	0.0671728	0.28332	Vdac3-ps1
ENSMUSG00000028998	108.433	-0.784166	0.428648	-1.8294	0.0673403	0.283559	Tomm7
ENSMUSG00000036438	146.417	-1.02105	0.558751	-1.82739	0.0676418	0.284591	Calm2
ENSMUSG00000039148	54.5532	0.826562	0.452438	1.82691	0.0677135	0.284656	Sart1
ENSMUSG00000055943	74.0412	0.927642	0.508078	1.82579	0.0678824	0.285061	Emc7
ENSMUSG00000025935	101.52	-1.28305	0.703752	-1.82316	0.0682793	0.286019	Tram1
ENSMUSG00000035781	23.2869	-1.01091	0.554461	-1.82324	0.0682676	0.286019	R3hdm4
ENSMUSG00000049299	21.862	0.941624	0.516557	1.82289	0.0683208	0.286019	Trappc1
ENSMUSG00000018707	73.1644	0.763789	0.419393	1.82118	0.06858	0.286392	Dync1h1
ENSMUSG00000025608	44.6736	-0.861199	0.472731	-1.82175	0.0684922	0.286392	Podxl
ENSMUSG00000027496	58.1316	0.824389	0.452588	1.8215	0.0685308	0.286392	Aurka
ENSMUSG00000058838	46.8531	0.928382	0.510317	1.81923	0.068877	0.28716	Rps27a-ps2
ENSMUSG00000024194	45.0352	-1.09785	0.603739	-1.81842	0.0689996	0.287432	Cuta
ENSMUSG00000071359	55.4393	-0.942979	0.518963	-1.81704	0.0692103	0.288072	Tbpl1
ENSMUSG00000028163	27.9034	0.900556	0.496111	1.81523	0.0694884	0.288389	Nfkb1
ENSMUSG00000040250	50.5314	-0.784815	0.432262	-1.8156	0.0694318	0.288389	Asun
ENSMUSG00000063524	60.5094	0.862079	0.47483	1.81555	0.069439	0.288389	Eno1
ENSMUSG00000085783	54.6218	0.942897	0.519485	1.81506	0.0695147	0.288389	Gm9816
ENSMUSG00000008301	56.9843	0.90171	0.497134	1.81382	0.0697056	0.288707	Phax
ENSMUSG00000032116	19.4237	-1.16906	0.644402	-1.81419	0.0696491	0.288707	Stt3a
ENSMUSG00000028678	26.4204	0.894307	0.493308	1.81288	0.0698507	0.289071	Kif2c
ENSMUSG00000002111	37.4366	0.909897	0.502461	1.81088	0.0701593	0.2894	Spi1
ENSMUSG00000020386	58.7473	-1.03749	0.572844	-1.81113	0.0701208	0.2894	Sar1b
ENSMUSG00000062963	71.5647	0.839042	0.463287	1.81106	0.0701312	0.2894	Ufc1
ENSMUSG00000078578	247.92	-1.12508	0.620944	-1.81189	0.070004	0.2894	Ube2d3
ENSMUSG00000038121	37.2167	-0.971216	0.53668	-1.80967	0.0703463	0.289428	Fam210a
ENSMUSG00000039967	24.8411	-1.2074	0.667038	-1.81009	0.0702819	0.289428	Zfp292
ENSMUSG00000041671	23.169	0.916036	0.506063	1.81012	0.070277	0.289428	Pyroxd1
ENSMUSG00000048000	21.7896	-1.04573	0.577955	-1.80936	0.0703952	0.289428	Gigyf2
ENSMUSG00000002812	38.0465	0.810055	0.448277	1.80704	0.0707559	0.289767	Flii
ENSMUSG00000004642	75.7365	-1.07982	0.597827	-1.80625	0.0708792	0.289767	Slbp
ENSMUSG00000022400	73.4872	0.814636	0.450936	1.80654	0.0708333	0.289767	Rbx1
ENSMUSG00000022774	37.7151	-0.910211	0.503492	-1.8078	0.0706382	0.289767	Ncbp2
ENSMUSG00000023027	77.1463	-1.09602	0.606647	-1.80669	0.070811	0.289767	Atf1
ENSMUSG00000030057	314.047	-0.739287	0.40884	-1.80826	0.0705666	0.289767	Cnbp
ENSMUSG00000040025	264.781	1.16805	0.646494	1.80674	0.0708027	0.289767	Ythdf2
ENSMUSG00000020954	108.795	-1.3006	0.720428	-1.80531	0.0710259	0.290133	Strn3
ENSMUSG00000024750	57.1684	-1.06113	0.588139	-1.80422	0.0711965	0.29036	Zfand5
ENSMUSG00000032478	69.7014	0.793301	0.439888	1.80342	0.0713226	0.290639	Nme6
ENSMUSG00000001829	67.0923	0.986052	0.547025	1.80257	0.0714556	0.290713	Clpb
ENSMUSG00000022142	24.7886	-0.907478	0.503376	-1.80278	0.0714222	0.290713	Nup155
ENSMUSG00000021645	17.0119	1.10072	0.610956	1.80163	0.0716032	0.291079	Smn1
ENSMUSG00000092341	32.3261	-1.26261	0.701373	-1.80019	0.0718304	0.291768	Malat1
ENSMUSG00000029038	65.0587	0.75543	0.42004	1.79847	0.0721024	0.292637	Ssu72
ENSMUSG00000022048	26.3508	-1.34189	0.746378	-1.79787	0.0721978	0.292789	Dpysl2
ENSMUSG00000028577	40.3423	-0.9285	0.516667	-1.7971	0.0723205	0.292985	Plaa
ENSMUSG00000048865	27.1148	-0.955694	0.531877	-1.79683	0.0723621	0.292985	Arhgap30
ENSMUSG00000009575	68.8001	-1.00424	0.559689	-1.79427	0.0727694	0.293996	Cbx5
ENSMUSG00000029076	106.121	0.920726	0.513237	1.79396	0.0728197	0.293996	Sdf4
ENSMUSG00000056342	86.2694	-0.823585	0.459127	-1.7938	0.0728444	0.293996	Usp34
ENSMUSG00000066315	114.34	0.812427	0.452665	1.79476	0.0726916	0.293996	Gm12918
ENSMUSG00000014444	44.7112	-0.951433	0.530669	-1.79289	0.0729901	0.294349	Piezo1
ENSMUSG00000024283	52.2733	-0.854438	0.476727	-1.7923	0.073085	0.294497	Wac
ENSMUSG00000005804	32.2991	-1.00032	0.558303	-1.79171	0.07318	0.294644	Bloc1s6
ENSMUSG00000026196	20.3572	-1.25712	0.701952	-1.7909	0.0733097	0.294697	Bard1
ENSMUSG00000063281	51.1162	-0.804511	0.449166	-1.79112	0.0732738	0.294697	Zfp35
ENSMUSG00000028060	17.9257	-1.1347	0.633926	-1.78996	0.0734606	0.295069	2810403A07Rik
ENSMUSG00000044018	31.9785	-0.889499	0.497217	-1.78896	0.073622	0.295482	Mrpl50
ENSMUSG00000035171	26.9452	-1.17097	0.654854	-1.78814	0.073754	0.295777	1110059E24Rik
ENSMUSG00000018068	38.6101	-1.2362	0.691761	-1.78703	0.073933	0.296025	Ints2
ENSMUSG00000073155	89.5282	0.814584	0.455776	1.78725	0.0738978	0.296025	1810058I24Rik
ENSMUSG00000082241	45.3564	-1.18312	0.662286	-1.78642	0.074031	0.296182	Gm15776
ENSMUSG00000064138	46.2765	-0.952167	0.533675	-1.78417	0.0743961	0.297408	Fam172a
ENSMUSG00000059482	49.2105	-1.05146	0.589668	-1.78313	0.0745648	0.297847	2610301B20Rik
ENSMUSG00000032316	66.1567	0.952576	0.534532	1.78207	0.0747374	0.2983	Clk3
ENSMUSG00000028651	68.0438	0.864915	0.485495	1.78151	0.074829	0.29843	Ppie
ENSMUSG00000018433	22.3053	0.922269	0.518036	1.78032	0.0750236	0.29897	Nol11
ENSMUSG00000021823	33.4186	-0.981318	0.551616	-1.77899	0.0752418	0.299164	Vcl
ENSMUSG00000031158	142.671	0.791095	0.444701	1.77894	0.0752499	0.299164	Timm17b
ENSMUSG00000061477	17.4444	1.10781	0.622606	1.77932	0.075188	0.299164	Rps7
ENSMUSG00000030079	35.6542	0.907678	0.510471	1.77812	0.0753844	0.299463	Ruvbl1
ENSMUSG00000023089	61.9644	0.876474	0.493424	1.77631	0.0756816	0.30038	Ndufa5
ENSMUSG00000033031	20.6789	-1.14479	0.644832	-1.77533	0.0758429	0.30038	C330027C09Rik
ENSMUSG00000038393	281.32	-0.756622	0.426287	-1.77491	0.0759125	0.30038	Txnip
ENSMUSG00000070031	21.5503	0.955398	0.538195	1.77519	0.0758665	0.30038	Sp140
ENSMUSG00000091449	50.2872	1.06575	0.600355	1.77519	0.075866	0.30038	Gm10269
ENSMUSG00000003559	106.937	0.682363	0.384571	1.77435	0.0760054	0.300499	As3mt
ENSMUSG00000032047	124.686	0.848875	0.478506	1.77401	0.0760614	0.300499	Acat1
ENSMUSG00000006715	55.2913	0.878017	0.495305	1.77268	0.0762819	0.301132	Gmnn
ENSMUSG00000055531	40.8142	-1.02815	0.580112	-1.77232	0.0763407	0.301132	Cpsf6
ENSMUSG00000022905	34.1358	-1.10042	0.621638	-1.77019	0.076695	0.302293	Kpna1
ENSMUSG00000024613	82.6581	0.911022	0.515371	1.7677	0.0771108	0.303622	Tcof1
ENSMUSG00000028187	27.3583	-1.01255	0.572911	-1.76737	0.077166	0.303622	Rpf1
ENSMUSG00000063229	1806.44	0.946831	0.535812	1.76709	0.0772124	0.303622	Ldha
ENSMUSG00000022255	222.328	1.0781	0.610544	1.76581	0.0774284	0.303762	Mtdh
ENSMUSG00000037465	19.7095	-0.979559	0.554518	-1.76651	0.0773109	0.303762	Klf10
ENSMUSG00000064181	19.7591	1.0974	0.621436	1.76591	0.0774111	0.303762	Rab3ip
ENSMUSG00000070923	74.9966	-1.22446	0.693761	-1.76496	0.0775707	0.304084	Klhl9
ENSMUSG00000005262	38.6801	0.900278	0.510949	1.76197	0.0780742	0.3052	Ufd1l
ENSMUSG00000018286	319.766	0.750273	0.425779	1.76212	0.0780496	0.3052	Psmb6
ENSMUSG00000031672	73.8442	0.824429	0.467701	1.76273	0.0779466	0.3052	Got2
ENSMUSG00000032998	40.3412	-1.0811	0.613621	-1.76184	0.0780969	0.3052	Foxj3
ENSMUSG00000024949	50.0382	-0.835513	0.474509	-1.76079	0.0782733	0.305653	Sf1
ENSMUSG00000002014	34.6993	-0.865834	0.491855	-1.76034	0.0783495	0.305714	Ssr4
ENSMUSG00000026594	24.2059	1.0105	0.574526	1.75884	0.0786043	0.306472	Ralgps2
ENSMUSG00000017291	82.881	-1.14123	0.649102	-1.75816	0.0787199	0.306686	Taok1
ENSMUSG00000024081	154.506	0.821755	0.468016	1.75583	0.079118	0.307999	Cebpz
ENSMUSG00000074884	63.9441	-0.885016	0.504233	-1.75517	0.0792299	0.308198	Serf2
ENSMUSG00000050900	19.3184	-1.1198	0.638577	-1.75358	0.0795028	0.309021	Gm7327
ENSMUSG00000002524	183.449	0.796733	0.45472	1.75214	0.0797496	0.309251	Puf60
ENSMUSG00000022407	126.628	0.789021	0.450404	1.75181	0.0798068	0.309251	Adsl
ENSMUSG00000026385	42.9409	0.84243	0.480647	1.7527	0.0796536	0.309251	Dbi
ENSMUSG00000072621	18.0146	-1.23505	0.70498	-1.75189	0.0797923	0.309251	Slfn10-ps
ENSMUSG00000020372	1987.55	-0.942756	0.53844	-1.7509	0.0799626	0.309618	Gnb2l1
ENSMUSG00000020561	41.6014	-1.09622	0.626672	-1.74927	0.080244	0.309818	Twistnb
ENSMUSG00000026159	27.9998	-1.01878	0.58231	-1.74955	0.080196	0.309818	Agfg1
ENSMUSG00000029111	65.0848	0.77399	0.442487	1.74918	0.0802596	0.309818	Nelfa
ENSMUSG00000037808	38.5757	-1.08306	0.619043	-1.74957	0.0801918	0.309818	Fam76b
ENSMUSG00000036093	89.2148	-1.16882	0.668373	-1.74876	0.0803329	0.309864	Arl5a
ENSMUSG00000036894	28.2404	-1.30934	0.749217	-1.74761	0.080532	0.310395	Rap2b
ENSMUSG00000027669	32.4823	-0.957879	0.548675	-1.7458	0.0808453	0.311365	Gnb4
ENSMUSG00000084353	20.6021	-0.938799	0.537896	-1.74532	0.0809299	0.311454	Gm15452
ENSMUSG00000010608	190.646	-0.756305	0.4344	-1.74103	0.0816782	0.31156	Rbm25
ENSMUSG00000018666	76.1563	-0.916439	0.52641	-1.74092	0.0816973	0.31156	Cbx1
ENSMUSG00000019977	126.735	0.709185	0.407206	1.74159	0.0815803	0.31156	Hbs1l
ENSMUSG00000021810	42.1487	0.77215	0.442875	1.74349	0.0812477	0.31156	Ecd
ENSMUSG00000022748	42.4714	0.940366	0.539839	1.74194	0.0815193	0.31156	Cmss1
ENSMUSG00000026254	52.3487	0.742193	0.425974	1.74234	0.0814486	0.31156	Eif4e2
ENSMUSG00000028292	51.8542	0.816743	0.468639	1.7428	0.0813688	0.31156	Rars2
ENSMUSG00000029328	119.547	-1.06069	0.609031	-1.7416	0.0815777	0.31156	Hnrnpdl
ENSMUSG00000031226	61.3059	-0.778884	0.446825	-1.74315	0.0813068	0.31156	Pbdc1
ENSMUSG00000040351	18.3096	-1.22239	0.701061	-1.74364	0.0812227	0.31156	Ankib1
ENSMUSG00000053310	20.825	1.34607	0.771925	1.74378	0.0811979	0.31156	Nrgn
ENSMUSG00000061143	21.8116	1.07822	0.618761	1.74255	0.0814125	0.31156	Maml3
ENSMUSG00000026238	101.331	0.912503	0.524383	1.74014	0.0818336	0.311844	Ptma
ENSMUSG00000021650	71.618	0.857934	0.493273	1.73927	0.0819878	0.31199	Ptcd2
ENSMUSG00000025283	211.143	-0.693196	0.398567	-1.73922	0.0819955	0.31199	Sat1
ENSMUSG00000034300	17.1382	-1.02464	0.589718	-1.73751	0.0822964	0.3129	Fam53c
ENSMUSG00000002981	18.8429	-1.12731	0.649976	-1.73439	0.0828496	0.31354	Clptm1
ENSMUSG00000018415	113.154	-1.24855	0.719773	-1.73465	0.0828031	0.31354	Gid4
ENSMUSG00000021681	24.4455	-0.984027	0.567451	-1.73412	0.0828974	0.31354	Aggf1
ENSMUSG00000024926	17.2171	1.06932	0.61632	1.73501	0.0827391	0.31354	Kat5
ENSMUSG00000025218	57.1774	-1.03754	0.597598	-1.73619	0.0825304	0.31354	Poll
ENSMUSG00000030744	1339.32	0.705999	0.407135	1.73407	0.0829065	0.31354	Rps3
ENSMUSG00000031848	53.7192	-0.839797	0.484061	-1.7349	0.0827588	0.31354	Lsm4
ENSMUSG00000038957	54.8695	0.913703	0.527007	1.73376	0.0829612	0.31354	Edc3
ENSMUSG00000040433	99.4502	-0.943945	0.544766	-1.73275	0.0831397	0.313745	Zbtb38
ENSMUSG00000053286	19.8721	0.914193	0.527558	1.73288	0.0831174	0.313745	Trmt1l
ENSMUSG00000019792	17.5123	-1.05515	0.609408	-1.73143	0.0833753	0.3144	Trmt11
ENSMUSG00000038416	78.9243	0.717265	0.415059	1.7281	0.0839697	0.316405	Cdc16
ENSMUSG00000042198	23.2487	-0.933678	0.540409	-1.72773	0.0840375	0.316424	Chchd7
ENSMUSG00000021136	43.1978	0.779271	0.451628	1.72547	0.0844428	0.316564	Smoc1
ENSMUSG00000022698	67.3438	-0.942986	0.546313	-1.72609	0.0843312	0.316564	Naa50
ENSMUSG00000026643	271.49	-1.17867	0.68312	-1.72543	0.0844504	0.316564	Nmt2
ENSMUSG00000030279	33.5714	-1.0005	0.57934	-1.72696	0.0841745	0.316564	C2cd5
ENSMUSG00000040648	25.9079	-0.96003	0.556307	-1.72572	0.0843981	0.316564	Ppip5k2
ENSMUSG00000083879	25.5226	-1.18142	0.68458	-1.72575	0.0843917	0.316564	Gm14038
ENSMUSG00000068882	176.565	-0.994425	0.576871	-1.72383	0.0847391	0.31741	Ssb
ENSMUSG00000048490	30.8812	-0.910083	0.528207	-1.72297	0.0848947	0.317758	Nrip1
ENSMUSG00000034088	282.768	0.718954	0.417466	1.72219	0.0850355	0.318049	Hdlbp
ENSMUSG00000031095	80.3377	-1.14667	0.666337	-1.72086	0.0852771	0.318717	Cul4b
ENSMUSG00000059586	193.391	0.907829	0.528054	1.7192	0.0855785	0.319607	Nsmce2
ENSMUSG00000053012	46.3074	-0.975974	0.567931	-1.71847	0.0857101	0.319626	Krcc1
ENSMUSG00000075528	48.1603	0.77134	0.448832	1.71855	0.0856965	0.319626	Aarsd1
ENSMUSG00000032745	147.603	-0.969366	0.564229	-1.71804	0.0857901	0.319688	Gpbp1
ENSMUSG00000027673	41.1192	-0.821727	0.478785	-1.71628	0.0861117	0.32065	Ndufb5
ENSMUSG00000021276	70.5166	0.816632	0.475987	1.71566	0.0862246	0.320834	Cinp
ENSMUSG00000059040	118.211	0.890474	0.519435	1.71431	0.0864711	0.321515	Eno1b
ENSMUSG00000069729	20.7476	1.01594	0.59278	1.71385	0.0865555	0.321592	Arid1b
ENSMUSG00000024601	29.2152	-0.910094	0.531353	-1.71278	0.0867521	0.321613	Isoc1
ENSMUSG00000031229	38.724	-1.1753	0.686091	-1.71303	0.0867066	0.321613	Atrx
ENSMUSG00000041429	23.4003	0.92389	0.539222	1.71338	0.0866436	0.321613	Nthl1
ENSMUSG00000009828	23.2031	1.01289	0.591782	1.7116	0.086971	0.322188	Ick
ENSMUSG00000022889	35.3247	0.981771	0.573915	1.71065	0.0871449	0.32236	Mrpl39
ENSMUSG00000031328	27.3949	0.834465	0.487717	1.71096	0.0870879	0.32236	Flna
ENSMUSG00000027132	18.2906	-1.19288	0.697561	-1.71007	0.0872522	0.32252	Katnbl1
ENSMUSG00000028407	317.641	-1.20396	0.70442	-1.70915	0.0874231	0.322916	Toporsos
ENSMUSG00000009647	41.058	-1.28015	0.749269	-1.70853	0.0875377	0.323103	Mcu
ENSMUSG00000000326	43.8296	1.03033	0.603425	1.70746	0.087736	0.323362	Comt
ENSMUSG00000028673	31.0532	0.883856	0.517633	1.7075	0.0877298	0.323362	Fuca1
ENSMUSG00000027835	26.5958	-1.15584	0.678534	-1.70344	0.0884855	0.32565	Pdcd10
ENSMUSG00000064345	53.7733	-1.08931	0.639468	-1.70346	0.0884825	0.32565	mt-Nd2
ENSMUSG00000026496	78.8158	0.827742	0.486185	1.70252	0.0886572	0.326044	Parp1
ENSMUSG00000024975	524.573	-1.18865	0.698888	-1.70077	0.0889859	0.326201	Pdcd4
ENSMUSG00000029815	24.7466	-0.885387	0.520434	-1.70125	0.0888965	0.326201	Malsu1
ENSMUSG00000030970	67.3206	0.788659	0.463602	1.70115	0.0889143	0.326201	Ctbp2
ENSMUSG00000031352	23.3109	-0.826521	0.486024	-1.70058	0.0890225	0.326201	Hccs
ENSMUSG00000058835	45.2828	-1.05471	0.619784	-1.70173	0.0888054	0.326201	Abi1
ENSMUSG00000022635	116.104	0.774636	0.455887	1.69918	0.0892849	0.326381	Zcrb1
ENSMUSG00000034613	27.822	-1.33245	0.784141	-1.69925	0.0892718	0.326381	Ppm1h
ENSMUSG00000042406	328.803	-0.988625	0.581776	-1.69932	0.0892587	0.326381	Atf4
ENSMUSG00000074731	21.5105	1.06487	0.626785	1.69894	0.0893302	0.326381	Zfp345
ENSMUSG00000023075	24.4199	-0.990471	0.583682	-1.69694	0.0897085	0.327372	Akirin1
ENSMUSG00000026456	73.8845	-0.712639	0.419985	-1.69682	0.0897309	0.327372	Cyb5r1
ENSMUSG00000001228	84.9861	-0.783344	0.46214	-1.69503	0.0900688	0.328368	Uhrf1
ENSMUSG00000022828	19.6604	-0.936588	0.553544	-1.69199	0.0906488	0.329769	Gtf2e1
ENSMUSG00000057110	38.9732	-0.954753	0.564205	-1.69221	0.0906059	0.329769	Cntrl
ENSMUSG00000083327	49.7741	0.783078	0.462767	1.69216	0.0906145	0.329769	Vcp-rs
ENSMUSG00000021094	20.3913	1.00646	0.595418	1.69034	0.0909638	0.329964	Dhrs7
ENSMUSG00000025487	46.2468	0.80028	0.473161	1.69135	0.0907701	0.329964	Psmd13
ENSMUSG00000026662	34.9775	-0.877078	0.518866	-1.69037	0.0909565	0.329964	Sephs1
ENSMUSG00000036822	39.8854	-0.898828	0.531555	-1.69094	0.0908484	0.329964	Topors
ENSMUSG00000037938	36.7224	0.802936	0.475185	1.68973	0.0910791	0.330145	Chchd5
ENSMUSG00000024423	39.2256	-1.22732	0.726723	-1.68884	0.0912499	0.330349	Impact
ENSMUSG00000038936	17.2285	-0.977133	0.57861	-1.68876	0.0912659	0.330349	Sccpdh
ENSMUSG00000053119	61.5245	-0.922656	0.546523	-1.68823	0.0913676	0.33048	Chmp3
ENSMUSG00000052253	34.1369	0.992192	0.587919	1.68764	0.0914813	0.330654	Zfp622
ENSMUSG00000032913	24.6333	-1.17927	0.699096	-1.68685	0.0916331	0.330966	Lrig2
ENSMUSG00000027014	19.0581	-0.935344	0.554717	-1.68616	0.0917641	0.330967	Cwc22
ENSMUSG00000049422	30.6237	-0.850294	0.504251	-1.68625	0.0917476	0.330967	Chchd10
ENSMUSG00000015149	106.497	0.657725	0.390208	1.68557	0.0918781	0.331141	Sirt2
ENSMUSG00000024360	175.96	-0.818681	0.485919	-1.68481	0.0920252	0.33119	Etf1
ENSMUSG00000027341	19.5913	-0.96004	0.569931	-1.68448	0.0920882	0.33119	Tmem230
ENSMUSG00000034850	21.6736	-1.00088	0.593962	-1.68509	0.0919721	0.33119	Tmem127
ENSMUSG00000009569	40.1536	-1.20307	0.71486	-1.68294	0.0923862	0.331232	Mkl2
ENSMUSG00000021816	27.7962	-0.902834	0.53651	-1.68279	0.0924155	0.331232	Ppp3cb
ENSMUSG00000026933	20.0418	0.885896	0.526464	1.68273	0.0924278	0.331232	Camsap1
ENSMUSG00000031575	209.191	0.630199	0.37436	1.68341	0.0922967	0.331232	Ash2l
ENSMUSG00000035150	18.635	-0.882126	0.523868	-1.68387	0.0922068	0.331232	Eif2s3x
ENSMUSG00000028608	23.8265	-0.865756	0.514918	-1.68135	0.0926956	0.331635	0610037L13Rik
ENSMUSG00000066568	61.5875	-0.825581	0.490973	-1.68152	0.0926619	0.331635	Lsm14a
ENSMUSG00000089824	22.5903	-1.15395	0.686412	-1.68113	0.0927372	0.331635	Rbm12
ENSMUSG00000020280	33.0525	-0.941552	0.560283	-1.68049	0.0928614	0.331845	Pus10
ENSMUSG00000029507	98.2326	-0.982441	0.584861	-1.67979	0.0929989	0.331904	Pus1
ENSMUSG00000036845	42.6385	0.846834	0.504327	1.67914	0.0931254	0.331904	Lin37
ENSMUSG00000038910	163.377	0.727652	0.433297	1.67934	0.0930863	0.331904	Plcl2
ENSMUSG00000045767	42.9521	-1.1534	0.686933	-1.67906	0.0931408	0.331904	B230219D22Rik
ENSMUSG00000008892	42.63	-0.939376	0.559857	-1.67788	0.0933698	0.332486	Vdac3
ENSMUSG00000000355	28.4523	-1.20305	0.718983	-1.67327	0.0942747	0.333386	Mcts1
ENSMUSG00000003549	59.1281	0.797707	0.476843	1.67289	0.0943483	0.333386	Ercc1
ENSMUSG00000016481	31.9121	0.794109	0.474504	1.67356	0.0942178	0.333386	Cr1l
ENSMUSG00000027170	187.081	0.904498	0.540273	1.67415	0.094101	0.333386	Eif3m
ENSMUSG00000028252	18.0769	-0.895462	0.534886	-1.67412	0.0941076	0.333386	Ccnc
ENSMUSG00000030007	432.251	0.680682	0.406084	1.67621	0.0936969	0.333386	Cct7
ENSMUSG00000031093	21.8197	-1.07607	0.642485	-1.67486	0.0939617	0.333386	Dock11
ENSMUSG00000051853	45.9643	-0.775766	0.46341	-1.67404	0.0941233	0.333386	Arf3
ENSMUSG00000055067	17.1978	1.00512	0.599863	1.67558	0.0938214	0.333386	Smyd3
ENSMUSG00000055319	33.2717	-0.99408	0.59411	-1.67322	0.0942832	0.333386	Sec23ip
ENSMUSG00000021686	79.7797	0.760376	0.454855	1.67169	0.0945857	0.333917	Ap3b1
ENSMUSG00000029647	225.577	-1.23207	0.737125	-1.67146	0.0946309	0.333917	Pan3
ENSMUSG00000027433	48.1945	-0.916784	0.548609	-1.67111	0.0947007	0.333931	Xrn2
ENSMUSG00000004934	54.6325	0.875347	0.523987	1.67055	0.0948106	0.334085	Pias4
ENSMUSG00000021792	27.7865	-0.897811	0.537826	-1.66933	0.0950514	0.3347	Fam213a
ENSMUSG00000018661	25.9075	0.854553	0.512618	1.66704	0.0955072	0.335604	Cog1
ENSMUSG00000031917	79.6223	-0.712573	0.427327	-1.66751	0.0954129	0.335604	Nip7
ENSMUSG00000068328	49.3816	-0.846584	0.507755	-1.66731	0.095453	0.335604	Aup1
ENSMUSG00000029655	72.8486	0.76556	0.45934	1.66665	0.0955837	0.335639	N4bp2l2
ENSMUSG00000039242	32.1659	-0.781124	0.46923	-1.66469	0.0959742	0.336776	B3galnt2
ENSMUSG00000020523	128.348	0.635557	0.381946	1.664	0.0961133	0.33703	Fam114a2
ENSMUSG00000025266	98.0707	-1.0964	0.659517	-1.66243	0.0964266	0.337894	Gnl3l
ENSMUSG00000050088	110.558	0.723786	0.435673	1.66131	0.0966519	0.338449	1600012H06Rik
ENSMUSG00000005378	45.665	0.794349	0.47892	1.65863	0.0971909	0.340101	Wbscr22
ENSMUSG00000024241	71.036	-0.953448	0.575492	-1.65675	0.0975695	0.340431	Sos1
ENSMUSG00000026455	21.639	-0.987514	0.596443	-1.65567	0.0977882	0.340431	Klhl12
ENSMUSG00000026563	42.5135	-0.914177	0.551679	-1.65708	0.0975032	0.340431	Tada1
ENSMUSG00000028312	91.7987	-1.04267	0.62915	-1.65726	0.0974672	0.340431	Smc2
ENSMUSG00000032563	30.5879	0.84536	0.510518	1.65589	0.0977443	0.340431	Mrpl3
ENSMUSG00000038546	35.5113	-1.00429	0.606136	-1.65687	0.0975449	0.340431	Ranbp9
ENSMUSG00000040048	69.5053	0.73269	0.442359	1.65632	0.0976564	0.340431	Ndufb10
ENSMUSG00000069844	23.6372	-1.06157	0.64124	-1.65549	0.0978242	0.340431	Sco1
ENSMUSG00000019804	150.051	0.651767	0.394255	1.65316	0.0982979	0.340905	Snx3
ENSMUSG00000021929	43.8128	-1.05342	0.637133	-1.65338	0.0982533	0.340905	Kpna3
ENSMUSG00000026434	210.775	-0.927576	0.560652	-1.65446	0.0980343	0.340905	Nucks1
ENSMUSG00000028165	46.3126	-0.920158	0.556517	-1.65342	0.0982446	0.340905	Cisd2
ENSMUSG00000059734	122.996	0.711001	0.429886	1.65393	0.0981417	0.340905	Ndufs8
ENSMUSG00000025758	30.5895	-0.930337	0.563712	-1.65038	0.0988659	0.34264	Plk4
ENSMUSG00000084786	86.5111	0.704058	0.426854	1.64941	0.0990635	0.34309	Ubl5
ENSMUSG00000022221	36.3168	0.77469	0.469996	1.64829	0.0992932	0.34318	Ripk3
ENSMUSG00000026279	36.7448	0.749209	0.454534	1.6483	0.0992911	0.34318	Thap4
ENSMUSG00000027787	121.233	-0.933483	0.566277	-1.64846	0.0992592	0.34318	Nmd3
ENSMUSG00000022961	261.888	0.735851	0.446753	1.64711	0.0995354	0.343781	Son
ENSMUSG00000034263	21.4735	0.93252	0.566269	1.64678	0.0996034	0.343781	Vwa9
ENSMUSG00000067768	24.9074	-1.12801	0.685343	-1.64591	0.0997828	0.344165	Xlr4b
ENSMUSG00000030232	31.8441	-0.817799	0.497397	-1.64416	0.100143	0.345173	Aebp2
ENSMUSG00000016541	69.8437	0.798545	0.485899	1.64344	0.100293	0.345404	Atxn10
ENSMUSG00000047260	32.4374	-0.830894	0.505664	-1.64317	0.100347	0.345404	Emc6
ENSMUSG00000004880	243.631	-1.22404	0.745396	-1.64213	0.100562	0.34591	Lbr
ENSMUSG00000003527	30.0199	0.863442	0.526146	1.64107	0.100783	0.346433	Dgcr14
ENSMUSG00000027466	36.2028	0.813503	0.49615	1.63963	0.101082	0.347225	Rbck1
ENSMUSG00000055850	22.32	-0.875349	0.534174	-1.6387	0.101277	0.347657	Rnf181
ENSMUSG00000082264	19.1679	0.859897	0.524995	1.63791	0.10144	0.347932	Gm12799
ENSMUSG00000086583	6989.27	0.920419	0.562036	1.63765	0.101495	0.347932	Gm15500
ENSMUSG00000038775	49.9917	0.963987	0.588809	1.63718	0.101593	0.348032	Vill
ENSMUSG00000021578	23.3831	-0.866177	0.529381	-1.63621	0.101796	0.348492	Ccdc127
ENSMUSG00000032479	20.3937	0.999719	0.611225	1.6356	0.101923	0.348693	Map4
ENSMUSG00000005687	183.872	0.655819	0.401116	1.63499	0.102052	0.348897	Bcas2
ENSMUSG00000002625	34.4445	0.793429	0.485629	1.63382	0.102297	0.349498	Akap8l
ENSMUSG00000032497	23.2282	-0.851607	0.521602	-1.63268	0.102537	0.35008	Lrrfip2
ENSMUSG00000029918	18.5303	0.970976	0.594871	1.63225	0.102627	0.350153	Mrps33
ENSMUSG00000056629	19.5406	-0.882792	0.541478	-1.63034	0.10303	0.35129	Fkbp2
ENSMUSG00000026778	35.0318	0.891775	0.547268	1.6295	0.103206	0.351483	Prkcq
ENSMUSG00000038884	152.362	-0.83329	0.511406	-1.62941	0.103226	0.351483	A230050P20Rik
ENSMUSG00000022052	95.2882	0.777905	0.477808	1.62807	0.10351	0.351739	Ppp2r2a
ENSMUSG00000031429	54.259	0.726423	0.446154	1.62819	0.103485	0.351739	Psmd10
ENSMUSG00000067369	42.6041	-1.03082	0.633067	-1.6283	0.103461	0.351739	Trmt2b
ENSMUSG00000025144	34.4305	0.790919	0.486344	1.62625	0.103896	0.352693	Stra13
ENSMUSG00000041921	24.1163	0.865557	0.532293	1.62609	0.10393	0.352693	Metap1d
ENSMUSG00000026927	54.6714	0.695315	0.427709	1.62568	0.104019	0.352756	Sdccag3
ENSMUSG00000025337	79.3705	0.746336	0.459697	1.62354	0.104474	0.353825	Sbds
ENSMUSG00000052293	108.579	-0.825009	0.508151	-1.62355	0.104472	0.353825	Taf9
ENSMUSG00000047044	18.8978	-1.10039	0.678129	-1.62269	0.104656	0.354205	D030056L22Rik
ENSMUSG00000027455	43.3075	0.740576	0.456818	1.62116	0.104983	0.355073	Nsfl1c
ENSMUSG00000005506	114.927	-0.731342	0.451532	-1.61969	0.105299	0.355568	Celf1
ENSMUSG00000026827	71.5844	0.732164	0.452153	1.61928	0.105386	0.355568	Gpd2
ENSMUSG00000031839	288.643	0.650336	0.401452	1.61996	0.105241	0.355568	Hsbp1
ENSMUSG00000086841	53.7551	-0.926644	0.572296	-1.61917	0.105411	0.355568	2410006H16Rik
ENSMUSG00000028127	29.8471	-0.871075	0.538134	-1.61869	0.105513	0.355675	Abcd3
ENSMUSG00000035919	27.4086	0.860631	0.532246	1.61698	0.105883	0.356684	Bbs9
ENSMUSG00000021065	124.816	-0.863703	0.534713	-1.61526	0.106253	0.357094	Fut8
ENSMUSG00000021072	19.2972	-0.985451	0.610145	-1.61511	0.106287	0.357094	Tmx1
ENSMUSG00000027940	27.8011	-0.977316	0.605091	-1.61515	0.106277	0.357094	Tpm3
ENSMUSG00000079614	125.195	-0.904481	0.559926	-1.61536	0.106233	0.357094	Seh1l
ENSMUSG00000067274	250.729	-0.601296	0.372524	-1.61411	0.106503	0.35751	Rplp0
ENSMUSG00000071708	30.0865	-0.952493	0.590187	-1.61388	0.106553	0.35751	Sms
ENSMUSG00000032727	39.5473	-1.08209	0.670786	-1.61317	0.106707	0.357791	Mier3
ENSMUSG00000021639	42.6114	0.809668	0.502822	1.61025	0.107344	0.358972	Gtf2h2
ENSMUSG00000029729	19.8896	-0.880915	0.546902	-1.61074	0.107237	0.358972	Zkscan1
ENSMUSG00000030729	26.5752	-1.11392	0.691598	-1.61064	0.107258	0.358972	Pgm2l1
ENSMUSG00000020267	73.6919	0.677612	0.421319	1.60831	0.107767	0.359911	Hint1
ENSMUSG00000024603	79.8965	-1.02735	0.638713	-1.60848	0.107731	0.359911	Dctn4
ENSMUSG00000028126	73.2251	-0.70129	0.436321	-1.60728	0.107993	0.360429	Pip5k1a
ENSMUSG00000029632	247.619	0.746895	0.464824	1.60684	0.10809	0.360515	Ndufa4
ENSMUSG00000046516	102.905	0.832876	0.518487	1.60636	0.108195	0.360627	Cox17
ENSMUSG00000024006	23.9991	-0.782269	0.487094	-1.60599	0.108276	0.360657	Stk38
ENSMUSG00000017781	26.8064	-0.869389	0.54214	-1.60362	0.108797	0.361203	Pitpna
ENSMUSG00000022800	23.709	-0.966522	0.60271	-1.60363	0.108796	0.361203	Fyttd1
ENSMUSG00000023951	21.6264	-0.869706	0.542004	-1.60461	0.108579	0.361203	Vegfa
ENSMUSG00000028741	36.9581	0.815126	0.508156	1.60409	0.108695	0.361203	Mrto4
ENSMUSG00000029062	63.7412	-0.818047	0.510123	-1.60363	0.108796	0.361203	Cdk11b
ENSMUSG00000024077	58.6629	-1.05803	0.660279	-1.60241	0.109066	0.361384	Strn
ENSMUSG00000025198	17.151	-0.843404	0.526223	-1.60275	0.10899	0.361384	Erlin1
ENSMUSG00000040034	57.563	0.802953	0.501015	1.60265	0.109011	0.361384	Nup43
ENSMUSG00000020390	36.5608	-0.892792	0.557481	-1.60147	0.109272	0.361693	Ube2b
ENSMUSG00000022750	77.691	-0.771285	0.481706	-1.60115	0.109343	0.361693	Klhl22
ENSMUSG00000047965	28.3987	-1.05095	0.656431	-1.60101	0.109374	0.361693	Rpl9-ps7
ENSMUSG00000007415	106.158	-1.18017	0.738615	-1.59782	0.110083	0.361719	Gatad1
ENSMUSG00000018736	24.1983	-0.828947	0.518259	-1.59949	0.109713	0.361719	Ndel1
ENSMUSG00000021546	492.991	-0.941504	0.589267	-1.59775	0.110098	0.361719	Hnrnpk
ENSMUSG00000027829	22.1213	-0.90568	0.56643	-1.59893	0.109837	0.361719	Ccnl1
ENSMUSG00000027905	57.9247	0.893067	0.55889	1.59793	0.110059	0.361719	Ddx20
ENSMUSG00000028576	20.5957	-1.02339	0.639932	-1.59922	0.109772	0.361719	Ift74
ENSMUSG00000037857	35.6871	-1.07123	0.670283	-1.59817	0.110005	0.361719	Nufip2
ENSMUSG00000038650	66.1868	0.741185	0.463675	1.5985	0.109931	0.361719	Rnh1
ENSMUSG00000058291	48.2543	-0.94146	0.588281	-1.60036	0.109519	0.361719	Zfp68
ENSMUSG00000064337	194.463	-0.885158	0.553884	-1.59809	0.110022	0.361719	mt-Rnr1
ENSMUSG00000060935	336.394	-1.18909	0.744535	-1.59709	0.110245	0.361969	Tmem263
ENSMUSG00000055839	58.067	0.86434	0.541366	1.59659	0.110357	0.362099	Tceb2
ENSMUSG00000027763	465.759	-0.872607	0.546965	-1.59536	0.110631	0.36253	Mbnl1
ENSMUSG00000028552	61.7443	-0.813899	0.510094	-1.59559	0.110581	0.36253	Eps15
ENSMUSG00000026577	24.7017	-0.847349	0.531484	-1.59431	0.110867	0.363066	Blzf1
ENSMUSG00000023074	33.4319	-0.938155	0.588776	-1.5934	0.111071	0.363499	Mospd1
ENSMUSG00000045128	22.4334	-1.04496	0.656436	-1.59187	0.111414	0.364149	Rpl18a
ENSMUSG00000049421	21.5883	-1.13231	0.711261	-1.59197	0.111391	0.364149	Zfp260
ENSMUSG00000025747	296.724	0.570033	0.358442	1.59031	0.111765	0.365061	Tyms
ENSMUSG00000027007	41.4835	-1.07406	0.676067	-1.58869	0.11213	0.365152	Ssfa2
ENSMUSG00000036352	37.5423	0.729761	0.459274	1.58895	0.112073	0.365152	Ubac1
ENSMUSG00000045594	18.1531	0.871428	0.548556	1.58858	0.112154	0.365152	Glb1
ENSMUSG00000062619	78.366	-0.736475	0.463483	-1.589	0.11206	0.365152	2310039H08Rik
ENSMUSG00000079555	115.494	-1.07983	0.679694	-1.5887	0.112129	0.365152	Haus3
ENSMUSG00000002477	68.4142	-0.839987	0.529232	-1.58718	0.112472	0.36595	Snrpd1
ENSMUSG00000015247	46.6663	-0.924727	0.582767	-1.58679	0.112561	0.366005	Nipsnap3b
ENSMUSG00000043183	22.7925	0.85908	0.541954	1.58515	0.112932	0.366918	Simc1
ENSMUSG00000058174	347.411	0.714437	0.450775	1.58491	0.112987	0.366918	Gm5148
ENSMUSG00000062352	53.4311	0.69056	0.435917	1.58415	0.113159	0.367239	Itgb1bp1
ENSMUSG00000020936	91.7371	0.717434	0.453272	1.58279	0.113469	0.367539	Nmt1
ENSMUSG00000026969	60.8465	0.729329	0.460752	1.58291	0.113442	0.367539	Fam166a
ENSMUSG00000035212	23.9805	-0.812887	0.51339	-1.58337	0.113337	0.367539	Leprot
ENSMUSG00000018820	44.8331	-1.12379	0.710827	-1.58096	0.113887	0.368587	Zfyve27
ENSMUSG00000025162	74.1813	0.693928	0.438991	1.58073	0.113939	0.368587	Csnk1d
ENSMUSG00000026429	37.1999	0.815287	0.516533	1.57838	0.114478	0.36932	Ube2t
ENSMUSG00000034317	30.2478	-1.12337	0.712254	-1.5772	0.11475	0.36932	Trim59
ENSMUSG00000035401	26.389	0.822463	0.521463	1.57722	0.114745	0.36932	2210018M11Rik
ENSMUSG00000037134	19.6885	0.897197	0.56845	1.57832	0.114492	0.36932	Prmt10
ENSMUSG00000040997	18.3522	0.879134	0.557025	1.57827	0.114504	0.36932	Abhd4
ENSMUSG00000057367	27.8325	-0.818826	0.51895	-1.57785	0.1146	0.36932	Birc2
ENSMUSG00000067851	62.7954	-0.892647	0.5657	-1.57795	0.114577	0.36932	Arfgef1
ENSMUSG00000079658	80.8108	-0.920037	0.583125	-1.57777	0.114619	0.36932	Tceb1
ENSMUSG00000078622	22.0781	-0.898872	0.570541	-1.57547	0.115147	0.370361	Ccdc47
ENSMUSG00000016181	18.1545	0.89572	0.568951	1.57433	0.11541	0.370972	Diexf
ENSMUSG00000024965	120.413	0.737175	0.468898	1.57214	0.115918	0.372366	Fermt3
ENSMUSG00000031242	37.416	-1.04213	0.663932	-1.56964	0.1165	0.373963	2610002M06Rik
ENSMUSG00000038762	82.5634	0.705347	0.449447	1.56937	0.116563	0.373963	Abcf1
ENSMUSG00000015961	75.1967	-0.962112	0.613205	-1.56899	0.116651	0.374007	Adss
ENSMUSG00000028565	67.0953	-0.978086	0.623987	-1.56748	0.117003	0.374423	Nfia
ENSMUSG00000030357	160.619	0.728494	0.464697	1.56767	0.116957	0.374423	Fkbp4
ENSMUSG00000032547	65.399	0.691989	0.441404	1.5677	0.116951	0.374423	Ryk
ENSMUSG00000027712	95.7241	0.667785	0.426201	1.56683	0.117154	0.374434	Anxa5
ENSMUSG00000054604	95.9735	-0.919045	0.586469	-1.56708	0.117096	0.374434	Cggbp1
ENSMUSG00000022770	22.4965	-0.87274	0.557139	-1.56647	0.117239	0.374467	Dlg1
ENSMUSG00000015733	93.4208	-0.862347	0.550719	-1.56586	0.117383	0.37469	Capza2
ENSMUSG00000039221	17.0732	-1.17402	0.750009	-1.56534	0.117502	0.374835	Rpl22l1
ENSMUSG00000011306	35.3964	0.798332	0.510916	1.56255	0.118158	0.376691	Sugp1
ENSMUSG00000023967	55.4391	0.830245	0.531545	1.56195	0.118301	0.376906	Mrps18a
ENSMUSG00000005625	845.388	0.683434	0.437999	1.56036	0.118676	0.377608	Psmd4
ENSMUSG00000044627	156.458	-0.682443	0.437377	-1.56031	0.118687	0.377608	Swi5
ENSMUSG00000056962	85.9377	0.744648	0.477319	1.56006	0.118745	0.377608	Jmjd6
ENSMUSG00000001305	46.5504	0.780328	0.500318	1.55966	0.118839	0.377669	Rrp15
ENSMUSG00000021737	131.617	0.83181	0.533534	1.55906	0.118983	0.377669	Psmd6
ENSMUSG00000041236	24.992	0.852718	0.547037	1.55879	0.119046	0.377669	Vps41
ENSMUSG00000049950	28.6059	0.85622	0.549323	1.55868	0.119071	0.377669	Rpp38
ENSMUSG00000071014	344.583	-1.00413	0.644333	-1.5584	0.119138	0.377669	Ndufb6
ENSMUSG00000020074	150.063	-0.746102	0.478945	-1.5578	0.11928	0.377882	Ccar1
ENSMUSG00000028394	28.1744	-0.728137	0.467735	-1.55673	0.119535	0.378451	Pole3
ENSMUSG00000019849	99.0028	0.67505	0.433814	1.55608	0.119688	0.378691	Prep
ENSMUSG00000029152	45.3035	0.761866	0.489844	1.55532	0.119869	0.378691	Ociad1
ENSMUSG00000037580	22.781	-0.890218	0.57234	-1.5554	0.119851	0.378691	Gch1
ENSMUSG00000040128	35.5046	-1.0788	0.693695	-1.55515	0.11991	0.378691	Pnrc1
ENSMUSG00000028668	170.457	-1.05628	0.679619	-1.55423	0.12013	0.378991	Tceb3
ENSMUSG00000060032	137.774	0.849482	0.546599	1.55412	0.120155	0.378991	H2afj
ENSMUSG00000020577	61.8573	-0.977269	0.629176	-1.55325	0.120363	0.379173	Tspan13
ENSMUSG00000061436	27.4967	0.772236	0.497151	1.55332	0.120346	0.379173	Hipk2
ENSMUSG00000022248	24.6939	-0.848582	0.546496	-1.55277	0.120478	0.379301	Rad1
ENSMUSG00000024082	31.1726	0.80491	0.518635	1.55198	0.120668	0.379659	Ndufaf7
ENSMUSG00000002064	21.191	-0.835749	0.538815	-1.55109	0.120881	0.380095	Sdf2
ENSMUSG00000031985	75.5842	0.643026	0.41517	1.54883	0.121424	0.381563	Gnpat
ENSMUSG00000022757	75.6477	-0.781925	0.505848	-1.54577	0.122159	0.383637	Tfg
ENSMUSG00000032405	30.5878	0.804107	0.520911	1.54366	0.122672	0.384211	Pias1
ENSMUSG00000042719	53.2151	0.694818	0.449835	1.54461	0.122442	0.384211	Naa25
ENSMUSG00000047604	18.4034	-0.810885	0.525331	-1.54357	0.122693	0.384211	Frat2
ENSMUSG00000071041	337.329	0.608403	0.394006	1.54415	0.122553	0.384211	Gm15210
ENSMUSG00000030641	17.7791	-1.09865	0.711995	-1.54305	0.122818	0.384271	Ddias
ENSMUSG00000003955	170.155	0.826303	0.536671	1.53968	0.123638	0.386034	Fam162a
ENSMUSG00000030677	76.3874	0.735217	0.477447	1.53989	0.123586	0.386034	Kif22
ENSMUSG00000039844	56.036	0.66411	0.431175	1.54023	0.123504	0.386034	Rapgef1
ENSMUSG00000072692	264.782	0.795812	0.516935	1.53948	0.123687	0.386034	Rpl37rt
ENSMUSG00000017697	27.906	0.878591	0.57111	1.53839	0.123953	0.386627	Ada
ENSMUSG00000020156	29.9047	0.819439	0.533049	1.53727	0.124228	0.387246	Mum1
ENSMUSG00000026511	27.0981	-0.793167	0.516756	-1.5349	0.124809	0.388578	Srp9
ENSMUSG00000036752	183.078	0.650901	0.424052	1.53495	0.124795	0.388578	Tubb4b
ENSMUSG00000030225	19.0901	0.915416	0.596579	1.53444	0.124921	0.388686	Dera
ENSMUSG00000002658	173.612	0.721673	0.470542	1.53371	0.125102	0.389008	Gtf2f1
ENSMUSG00000036478	212.831	-1.08938	0.710577	-1.53309	0.125253	0.389241	Btg1
ENSMUSG00000027613	111.799	-0.671329	0.438124	-1.53228	0.125454	0.389384	Eif6
ENSMUSG00000028248	28.9741	-0.779761	0.508886	-1.53229	0.125451	0.389384	Pnisr
ENSMUSG00000041126	120.206	-0.67769	0.443241	-1.52894	0.126279	0.391704	H2afv
ENSMUSG00000035949	17.7244	-0.91152	0.596543	-1.528	0.126512	0.392186	Fbxw2
ENSMUSG00000018293	119.879	-0.687963	0.451182	-1.5248	0.127309	0.392375	Pfn1
ENSMUSG00000024038	86.4928	0.697228	0.456946	1.52584	0.127049	0.392375	Ndufv3
ENSMUSG00000028332	23.9514	-0.810349	0.530995	-1.5261	0.126986	0.392375	Hemgn
ENSMUSG00000028937	34.5526	0.793451	0.520419	1.52464	0.127349	0.392375	Acot7
ENSMUSG00000028992	25.155	1.03228	0.676645	1.52558	0.127114	0.392375	Nmnat1
ENSMUSG00000030316	57.189	0.665936	0.436021	1.5273	0.126686	0.392375	Tamm41
ENSMUSG00000031954	52.0427	-0.69363	0.454845	-1.52498	0.127264	0.392375	Cfdp1
ENSMUSG00000043991	72.7154	-0.937714	0.614609	-1.52571	0.127083	0.392375	Pura
ENSMUSG00000057133	17.1798	-0.820348	0.537397	-1.52652	0.12688	0.392375	Chd6
ENSMUSG00000076437	39.9595	0.859	0.563265	1.52504	0.127249	0.392375	2700094K13Rik
ENSMUSG00000029701	26.9871	0.830574	0.545666	1.52213	0.127977	0.393669	Rbm28
ENSMUSG00000038544	63.6066	-0.847765	0.557049	-1.52189	0.128037	0.393669	Inip
ENSMUSG00000045210	29.8219	-0.923268	0.606473	-1.52236	0.12792	0.393669	Vcpip1
ENSMUSG00000060450	25.9477	-0.929221	0.610641	-1.52171	0.128081	0.393669	Rnf14
ENSMUSG00000020994	21.1192	-0.836025	0.549691	-1.5209	0.128285	0.394057	Pnn
ENSMUSG00000041028	488.583	-0.617083	0.406048	-1.51973	0.128579	0.394721	Ghitm
ENSMUSG00000030082	168.442	-1.01248	0.666405	-1.51931	0.128684	0.394801	Sec61a1
ENSMUSG00000024181	322.822	0.66537	0.438057	1.51891	0.128785	0.394836	Mrpl28
ENSMUSG00000056394	76.09	0.700479	0.461251	1.51865	0.128851	0.394836	Lig1
ENSMUSG00000037075	51.7324	-0.896347	0.590677	-1.51749	0.129143	0.395251	Rnf139
ENSMUSG00000039753	41.4779	-0.706885	0.46575	-1.51774	0.129081	0.395251	Fbxl5
ENSMUSG00000036202	47.2763	-0.960535	0.633248	-1.51684	0.129307	0.395514	Rif1
ENSMUSG00000025209	66.4155	0.648928	0.428214	1.51543	0.129664	0.396103	Peo1
ENSMUSG00000074203	26.1201	0.79471	0.52433	1.51567	0.129604	0.396103	G430095P16Rik
ENSMUSG00000021494	36.6116	0.763731	0.504328	1.51435	0.129937	0.396479	Ddx41
ENSMUSG00000029012	52.2958	-0.863711	0.570815	-1.51312	0.130249	0.397186	Orc5
ENSMUSG00000021671	25.7411	0.866977	0.573583	1.51151	0.130658	0.397649	Poc5
ENSMUSG00000028086	99.9706	0.920641	0.608934	1.51189	0.130562	0.397649	Fbxw7
ENSMUSG00000059518	19.575	0.842575	0.557519	1.51129	0.130714	0.397649	Znhit1
ENSMUSG00000001911	33.3859	0.862167	0.570735	1.51063	0.130884	0.397927	Nfix
ENSMUSG00000024287	60.0431	-0.974136	0.64499	-1.51031	0.130964	0.397931	Thoc1
ENSMUSG00000091478	248.659	0.640288	0.424591	1.50801	0.131552	0.399478	Gm10039
ENSMUSG00000054717	75.5377	-0.706279	0.468853	-1.5064	0.131966	0.400253	Hmgb2
ENSMUSG00000027502	42.7514	0.711032	0.472178	1.50585	0.132105	0.400435	Rtfdc1
ENSMUSG00000023330	49.2952	0.758054	0.503716	1.50492	0.132344	0.400919	Dtwd1
ENSMUSG00000025049	97.2915	-0.697118	0.463492	-1.50406	0.132567	0.401355	Taf5
ENSMUSG00000027078	58.3442	-0.803597	0.534557	-1.5033	0.132762	0.401706	Ube2l6
ENSMUSG00000031783	59.7802	0.709401	0.472199	1.50233	0.133011	0.401778	Polr2c
ENSMUSG00000050891	32.7484	-0.905365	0.602603	-1.50242	0.132988	0.401778	Tatdn1
ENSMUSG00000056267	25.5959	-1.03336	0.687862	-1.50228	0.133025	0.401778	Cep70
ENSMUSG00000031197	104.937	-0.904988	0.603409	-1.49979	0.133668	0.40348	Vbp1
ENSMUSG00000020605	39.2381	-1.05515	0.704403	-1.49794	0.134149	0.404492	Hs1bp3
ENSMUSG00000024188	296.383	-1.0373	0.692511	-1.49788	0.134164	0.404492	Luc7l
ENSMUSG00000027424	17.3996	0.861116	0.575549	1.49616	0.134611	0.40547	Mgme1
ENSMUSG00000054003	59.7095	-0.635442	0.424842	-1.49571	0.134729	0.40547	Tdrd9
ENSMUSG00000063856	4273.83	0.673982	0.450533	1.49597	0.134663	0.40547	Gpx1
ENSMUSG00000083626	97.2343	-1.01681	0.680002	-1.4953	0.134837	0.405554	Gm4459
ENSMUSG00000025138	23.2911	0.74572	0.498895	1.49474	0.134981	0.405747	Sirt7
ENSMUSG00000042207	68.3797	-0.939064	0.628763	-1.49351	0.135304	0.406232	Kdm5b
ENSMUSG00000046324	47.9144	-0.889661	0.595601	-1.49372	0.135249	0.406232	Ermp1
ENSMUSG00000029270	24.1747	0.864045	0.579349	1.49141	0.135855	0.407174	Fam69a
ENSMUSG00000032218	67.613	0.69199	0.46399	1.49139	0.135859	0.407174	Ccnb2
ENSMUSG00000043483	376.809	0.552062	0.370053	1.49184	0.13574	0.407174	Gm6863
ENSMUSG00000024856	28.7291	-0.740278	0.496556	-1.49083	0.136007	0.407376	Cdk2ap2
ENSMUSG00000021368	20.478	0.83147	0.558561	1.48859	0.136595	0.408651	Tbc1d7
ENSMUSG00000055302	549.563	-1.07157	0.719826	-1.48865	0.136579	0.408651	Mrfap1
ENSMUSG00000069135	27.6742	-0.803455	0.539912	-1.48812	0.136718	0.40878	Fgfr1op
ENSMUSG00000027203	58.7336	-0.719518	0.484633	-1.48467	0.137632	0.411269	Dut
ENSMUSG00000033382	30.7178	-0.79218	0.5338	-1.48404	0.137798	0.411471	Trappc8
ENSMUSG00000082925	41.3481	-1.06301	0.716415	-1.4838	0.137863	0.411471	Gm13135
ENSMUSG00000085714	66.6388	-1.02121	0.688462	-1.48332	0.137991	0.41161	Gm13008
ENSMUSG00000032050	47.0545	-0.812554	0.548119	-1.48244	0.138223	0.412059	Rdx
ENSMUSG00000021936	18.1265	-0.98297	0.663294	-1.48195	0.138353	0.412204	Mapk8
ENSMUSG00000022962	83.8819	0.66899	0.451837	1.4806	0.138713	0.412989	Gart
ENSMUSG00000028609	19.8841	-0.94612	0.639119	-1.48035	0.13878	0.412989	Magoh
ENSMUSG00000050017	63.5494	0.69711	0.471444	1.47867	0.139228	0.414079	Pitpnb
ENSMUSG00000032952	24.4451	-0.81528	0.552343	-1.47604	0.139933	0.415931	Ap4b1
ENSMUSG00000023048	40.1969	-0.80773	0.547546	-1.47518	0.140164	0.416127	Prr13
ENSMUSG00000070953	35.2324	0.759579	0.514875	1.47527	0.14014	0.416127	Rabepk
ENSMUSG00000027893	42.7875	-0.738527	0.500754	-1.47483	0.140258	0.416163	Ahcyl1
ENSMUSG00000078566	65.7102	-1.02205	0.693392	-1.47398	0.140486	0.416595	Bnip3
ENSMUSG00000025862	32.8203	-1.05596	0.716662	-1.47344	0.140632	0.416781	Stag2
ENSMUSG00000029687	93.9718	0.744145	0.505595	1.47182	0.141069	0.417833	Ezh2
ENSMUSG00000000563	162.705	0.604018	0.41103	1.46952	0.141691	0.41943	Atp5f1
ENSMUSG00000017858	17.8532	0.800078	0.544999	1.46804	0.142094	0.419967	Ift52
ENSMUSG00000026743	52.1308	0.719754	0.490318	1.46793	0.142122	0.419967	Mllt10
ENSMUSG00000030091	18.1273	-1.08833	0.741293	-1.46815	0.142063	0.419967	Nup210
ENSMUSG00000000088	66.62	-0.691658	0.472483	-1.46388	0.143227	0.421214	Cox5a
ENSMUSG00000001285	73.7968	0.681561	0.465495	1.46416	0.14315	0.421214	Myg1
ENSMUSG00000002997	33.9335	-0.877062	0.598283	-1.46596	0.142658	0.421214	Prkar2b
ENSMUSG00000003810	17.0558	0.793781	0.541693	1.46537	0.142819	0.421214	Mast2
ENSMUSG00000005312	41.1533	-0.925887	0.632727	-1.46333	0.143378	0.421214	Ubqln1
ENSMUSG00000005893	29.7578	-0.793194	0.541486	-1.46485	0.142963	0.421214	Nr2c2
ENSMUSG00000021693	101.787	-0.88314	0.60342	-1.46356	0.143315	0.421214	Kif2a
ENSMUSG00000021938	39.9095	-0.815021	0.556956	-1.46335	0.143372	0.421214	Pspc1
ENSMUSG00000026355	105.891	0.592668	0.404756	1.46426	0.143123	0.421214	Mcm6
ENSMUSG00000060438	57.5522	-0.72671	0.496513	-1.46363	0.143296	0.421214	Rps10-ps1
ENSMUSG00000000290	17.5817	-0.810733	0.554516	-1.46205	0.143726	0.421992	Itgb2
ENSMUSG00000037331	131.42	0.717083	0.491022	1.46039	0.144183	0.423088	Larp1
ENSMUSG00000007815	37.6297	-0.887893	0.608336	-1.45954	0.144416	0.423279	Rhoa
ENSMUSG00000028249	178.841	-0.796408	0.545642	-1.45958	0.144405	0.423279	Sdcbp
ENSMUSG00000003435	19.0295	0.803348	0.551079	1.45777	0.144904	0.424376	Supt5
ENSMUSG00000030612	92.4729	0.637917	0.437657	1.45757	0.144958	0.424376	Mrpl46
ENSMUSG00000021474	127.012	0.56763	0.389592	1.45699	0.14512	0.424394	Sfxn1
ENSMUSG00000074749	26.6526	0.697803	0.47895	1.45694	0.145132	0.424394	Kiz
ENSMUSG00000037072	81.8845	-0.855616	0.587524	-1.45631	0.145307	0.424661	Sep15
ENSMUSG00000010914	51.8215	0.708226	0.486426	1.45598	0.145398	0.42468	Pdhx
ENSMUSG00000022337	73.4453	0.722563	0.496551	1.45517	0.145623	0.425093	Emc2
ENSMUSG00000063696	453.876	-0.600266	0.41283	-1.45403	0.145938	0.425766	Gm8730
ENSMUSG00000008730	78.3196	-0.722472	0.497174	-1.45316	0.14618	0.426225	Hipk1
ENSMUSG00000039656	46.9783	-0.726646	0.500231	-1.45262	0.146329	0.426413	Rxrb
ENSMUSG00000028581	50.615	-0.903355	0.622195	-1.45188	0.146534	0.426764	Laptm5
ENSMUSG00000018076	146.015	0.894264	0.616554	1.45042	0.14694	0.427216	Med13l
ENSMUSG00000030779	63.9578	-0.642523	0.442891	-1.45075	0.14685	0.427216	Rbbp6
ENSMUSG00000034663	134.391	-0.882288	0.6083	-1.45042	0.146943	0.427216	Bmp2k
ENSMUSG00000016831	80.4513	0.578314	0.398838	1.45	0.147059	0.427309	Tox4
ENSMUSG00000030447	28.8265	0.725561	0.500681	1.44915	0.147296	0.427505	Cyfip1
ENSMUSG00000044763	26.07	-0.839498	0.579198	-1.44941	0.147222	0.427505	Trmt10c
ENSMUSG00000006005	199.211	-0.627273	0.43345	-1.44716	0.147851	0.42887	Tpr
ENSMUSG00000044751	314.247	0.639984	0.442995	1.44467	0.148549	0.430318	Gm12231
ENSMUSG00000063108	31.4871	-0.824296	0.570655	-1.44447	0.148606	0.430318	Zfp26
ENSMUSG00000020744	52.651	0.707828	0.490436	1.44326	0.148946	0.430573	Slc25a19
ENSMUSG00000024576	141.945	-0.658352	0.456254	-1.44295	0.149035	0.430573	Csnk1a1
ENSMUSG00000029405	41.2723	-0.783957	0.543241	-1.44311	0.148989	0.430573	G3bp2
ENSMUSG00000031568	28.0042	0.726108	0.503155	1.44311	0.148989	0.430573	Rwdd4a
ENSMUSG00000058230	21.0846	0.778252	0.539703	1.442	0.149302	0.431098	Arhgap35
ENSMUSG00000040936	30.7486	-0.832227	0.577393	-1.44135	0.149485	0.431382	Ulk4
ENSMUSG00000004032	91.7663	0.586082	0.406992	1.44003	0.149858	0.431964	Gstm5
ENSMUSG00000024896	66.9356	-0.604722	0.419865	-1.44028	0.149788	0.431964	Minpp1
ENSMUSG00000039187	20.9995	0.735774	0.511088	1.43962	0.149974	0.432053	Fanci
ENSMUSG00000027160	20.33	0.813802	0.56541	1.43931	0.150062	0.432058	Ccdc34
ENSMUSG00000010607	44.3952	0.668164	0.464635	1.43804	0.150422	0.432602	Pigyl
ENSMUSG00000028199	18.5026	-0.771451	0.536437	-1.4381	0.150405	0.432602	Cryz
ENSMUSG00000048371	31.1542	-1.12061	0.779511	-1.43758	0.150553	0.432734	Pdp2
ENSMUSG00000024048	63.8165	0.634994	0.442101	1.43631	0.150914	0.433247	Myl12a
ENSMUSG00000029247	177.001	-0.677557	0.471785	-1.43616	0.150958	0.433247	Paics
ENSMUSG00000034175	28.6078	-0.835884	0.582073	-1.43605	0.150989	0.433247	Rhbdd3
ENSMUSG00000039770	166.793	-0.879123	0.612391	-1.43556	0.151128	0.4334	Ypel5
ENSMUSG00000042626	27.614	-0.73662	0.513453	-1.43464	0.15139	0.433905	Shc1
ENSMUSG00000062981	393.925	0.561679	0.391658	1.4341	0.151543	0.434097	Mrpl42
ENSMUSG00000048279	27.0007	-0.931775	0.650314	-1.43281	0.151913	0.434665	Sacs
ENSMUSG00000055681	207.263	0.625834	0.436789	1.43281	0.151913	0.434665	Cope
ENSMUSG00000066952	38.5053	-0.786083	0.549204	-1.43131	0.15234	0.435639	Myo1h
ENSMUSG00000018585	36.371	0.711451	0.498301	1.42775	0.153363	0.436575	Atox1
ENSMUSG00000018697	64.2471	0.60679	0.425828	1.42497	0.154167	0.436575	Aatf
ENSMUSG00000019942	103.845	0.63278	0.44283	1.42895	0.15302	0.436575	Cdk1
ENSMUSG00000020224	21.2962	0.91115	0.63975	1.42423	0.154381	0.436575	Llph
ENSMUSG00000020349	83.0157	-0.701982	0.491497	-1.42825	0.153219	0.436575	Ppp2ca
ENSMUSG00000023572	38.7447	0.712013	0.498878	1.42723	0.153514	0.436575	Ccndbp1
ENSMUSG00000028393	176.575	0.65156	0.457581	1.42392	0.154469	0.436575	Alad
ENSMUSG00000028644	47.278	-0.621847	0.436727	-1.42388	0.154482	0.436575	Ermap
ENSMUSG00000029500	60.7636	-0.860066	0.603671	-1.42473	0.154237	0.436575	Pgam5
ENSMUSG00000030967	80.2529	0.597664	0.418389	1.42849	0.153151	0.436575	Zranb1
ENSMUSG00000031939	433.82	0.877235	0.614671	1.42716	0.153533	0.436575	Taf1d
ENSMUSG00000038127	25.1138	-0.735759	0.516512	-1.42448	0.154309	0.436575	Ccdc50
ENSMUSG00000038525	54.7646	-0.667147	0.468038	-1.42541	0.154038	0.436575	Armc10
ENSMUSG00000038943	49.3335	0.655705	0.459936	1.42564	0.153971	0.436575	Prc1
ENSMUSG00000046341	97.6477	-0.744726	0.522904	-1.42421	0.154385	0.436575	Gm11223
ENSMUSG00000058147	62.7438	-0.882825	0.618728	-1.42684	0.153627	0.436575	Xlr3c
ENSMUSG00000058922	114.502	-0.678615	0.474696	-1.42958	0.152838	0.436575	Gm10052
ENSMUSG00000062382	294.622	0.686173	0.480811	1.42712	0.153547	0.436575	Gm10116
ENSMUSG00000078126	131.845	0.760362	0.533086	1.42634	0.153771	0.436575	Rpl23a-ps3
ENSMUSG00000078517	19.0236	-1.13441	0.794918	-1.42707	0.153559	0.436575	Emc1
ENSMUSG00000083179	26.7385	-0.879865	0.616896	-1.42628	0.153788	0.436575	Gm12693
ENSMUSG00000005371	45.6597	-0.899297	0.632019	-1.4229	0.154766	0.436992	Fbxo11
ENSMUSG00000022972	69.158	0.718349	0.505069	1.42228	0.154946	0.436992	1110004E09Rik
ENSMUSG00000027610	20.269	0.764949	0.537799	1.42237	0.154919	0.436992	Gss
ENSMUSG00000034135	29.1841	0.736131	0.517927	1.4213	0.155228	0.436992	Sik3
ENSMUSG00000040746	42.2928	-0.745276	0.524368	-1.42128	0.155234	0.436992	Rnf167
ENSMUSG00000042396	46.9917	-0.765635	0.538563	-1.42163	0.155135	0.436992	Rbm7
ENSMUSG00000044934	101.992	-1.05893	0.744618	-1.42211	0.154993	0.436992	Zfp367
ENSMUSG00000024789	64.7678	-0.732736	0.515962	-1.42014	0.155568	0.437687	Jak2
ENSMUSG00000001630	140.493	-1.08897	0.767199	-1.41941	0.155778	0.438034	Stk38l
ENSMUSG00000025184	23.1479	-0.813298	0.573609	-1.41786	0.156232	0.43892	R3hcc1l
ENSMUSG00000042608	18.6667	0.830675	0.585916	1.41774	0.156267	0.43892	Stk40
ENSMUSG00000042105	20.8237	-0.88233	0.623073	-1.41609	0.156748	0.440027	Inpp5f
ENSMUSG00000014856	26.3878	-0.723914	0.511398	-1.41556	0.156905	0.440093	Tmem208
ENSMUSG00000029192	23.3404	-0.804066	0.568144	-1.41525	0.156995	0.440093	Tbc1d14
ENSMUSG00000084817	25.5866	0.786454	0.55575	1.41512	0.157033	0.440093	Gm5526
ENSMUSG00000024234	24.3425	-0.884172	0.625323	-1.41394	0.157379	0.440727	Mtpap
ENSMUSG00000027678	24.5398	-0.985329	0.697105	-1.41346	0.157521	0.440727	Ncoa3
ENSMUSG00000032177	66.164	-0.854064	0.604229	-1.41348	0.157515	0.440727	Pde4a
ENSMUSG00000034636	56.8703	-0.709142	0.501934	-1.41282	0.157709	0.441008	Zyg11b
ENSMUSG00000031505	34.0653	0.7043	0.498763	1.41209	0.157922	0.441362	Carkd
ENSMUSG00000002365	26.0676	0.822095	0.582879	1.4104	0.15842	0.441532	Snx9
ENSMUSG00000022771	48.0338	0.722472	0.511855	1.41148	0.158103	0.441532	Ppil2
ENSMUSG00000026276	1053.91	-0.989541	0.701367	-1.41087	0.158282	0.441532	Sept2
ENSMUSG00000028894	36.4026	-0.719019	0.509696	-1.41068	0.158338	0.441532	Inpp5b
ENSMUSG00000082908	70.6658	-0.663016	0.470077	-1.41044	0.158409	0.441532	Gm13736
ENSMUSG00000028455	111.049	0.648651	0.460184	1.40955	0.158674	0.441742	Stoml2
ENSMUSG00000039748	25.418	0.730598	0.518426	1.40926	0.158758	0.441742	Exo1
ENSMUSG00000062115	28.5494	0.688572	0.488559	1.40939	0.158719	0.441742	Rai1
ENSMUSG00000020705	32.265	-0.813011	0.577336	-1.40821	0.159069	0.442363	Ddx42
ENSMUSG00000066031	44.1888	-0.834042	0.592525	-1.4076	0.159248	0.442619	Gm13023
ENSMUSG00000017485	43.8591	-0.804856	0.572863	-1.40497	0.16003	0.443624	Top2b
ENSMUSG00000023926	33.7934	0.898103	0.639243	1.40495	0.160037	0.443624	Rhag
ENSMUSG00000037364	72.7912	0.713398	0.507478	1.40577	0.159792	0.443624	Srrt
ENSMUSG00000042032	71.93	-0.703089	0.500452	-1.40491	0.160049	0.443624	Mat2b
ENSMUSG00000072946	22.1033	0.786788	0.559981	1.40503	0.160013	0.443624	Ptgr2
ENSMUSG00000030498	17.2608	-0.825703	0.587939	-1.4044	0.160199	0.443798	Gas2
ENSMUSG00000022742	84.0885	-0.574683	0.409361	-1.40385	0.160363	0.444007	Cpox
ENSMUSG00000018196	19.3249	-0.878701	0.626228	-1.40317	0.160567	0.444331	Glrx2
ENSMUSG00000020362	96.5947	-0.843545	0.601306	-1.40285	0.16066	0.444344	Cnot6
ENSMUSG00000004127	22.881	0.747167	0.533438	1.40066	0.161314	0.445909	Trmt10a
ENSMUSG00000002731	20.0748	-0.799753	0.571552	-1.39927	0.161733	0.446578	Prkra
ENSMUSG00000021501	37.0762	-0.854658	0.610718	-1.39943	0.161684	0.446578	Caml
ENSMUSG00000062761	31.3733	-0.694065	0.496519	-1.39786	0.162155	0.447497	Zfp512
ENSMUSG00000034160	17.7909	-0.861486	0.616671	-1.39699	0.162415	0.447914	Ogt
ENSMUSG00000059486	25.4204	-0.698974	0.500422	-1.39677	0.162483	0.447914	Kbtbd2
ENSMUSG00000019039	25.4205	-0.701125	0.502305	-1.39582	0.16277	0.447972	Dalrd3
ENSMUSG00000020541	71.616	0.700881	0.50197	1.39626	0.162636	0.447972	Tom1l1
ENSMUSG00000081051	1116.29	-0.845316	0.605486	-1.39609	0.162686	0.447972	Gm15427
ENSMUSG00000022186	460.043	-0.789482	0.565867	-1.39517	0.162963	0.44826	Oxct1
ENSMUSG00000027854	54.9173	-0.733207	0.525819	-1.39441	0.163194	0.448544	Sike1
ENSMUSG00000037058	726.741	-0.711803	0.51053	-1.39424	0.163244	0.448544	Paip2
ENSMUSG00000021945	30.157	-0.964589	0.692166	-1.39358	0.163444	0.448685	Zmym2
ENSMUSG00000039630	467.044	-0.66223	0.475233	-1.39349	0.163473	0.448685	Hnrnpu
ENSMUSG00000060938	86.4255	0.670016	0.480946	1.39312	0.163583	0.448744	Rpl26
ENSMUSG00000024317	107.737	-1.0328	0.741844	-1.39221	0.163859	0.448797	Rnf138
ENSMUSG00000045969	35.3592	0.682157	0.489875	1.39251	0.163768	0.448797	Ing1
ENSMUSG00000048756	77.6941	-0.777109	0.558253	-1.39204	0.163911	0.448797	Foxo3
ENSMUSG00000061887	111.605	0.883957	0.63508	1.39188	0.163958	0.448797	Ssbp3
ENSMUSG00000022897	115.141	-0.874173	0.629263	-1.3892	0.164771	0.450229	Dyrk1a
ENSMUSG00000030717	538.756	0.596493	0.429381	1.38919	0.164774	0.450229	Nupr1
ENSMUSG00000032485	20.3157	-0.77515	0.558069	-1.38899	0.164837	0.450229	Scap
ENSMUSG00000037089	43.0939	-0.709453	0.510771	-1.38898	0.164838	0.450229	Slc35b2
ENSMUSG00000071655	83.0729	0.590882	0.425794	1.38772	0.165223	0.451038	Ubxn1
ENSMUSG00000026029	22.3544	-0.710825	0.512833	-1.38608	0.165724	0.451268	Casp8
ENSMUSG00000026843	21.8778	-0.814139	0.587356	-1.38611	0.165714	0.451268	Fubp3
ENSMUSG00000027597	42.0639	-0.646273	0.466294	-1.38598	0.165754	0.451268	Ahcy
ENSMUSG00000031527	48.2886	-0.750726	0.541399	-1.38664	0.165551	0.451268	Eri1
ENSMUSG00000069919	23.5065	0.76905	0.554813	1.38614	0.165703	0.451268	Hba-a1
ENSMUSG00000013663	105.463	-0.823009	0.594597	-1.38414	0.166314	0.45255	Pten
ENSMUSG00000026790	73.6893	0.722446	0.522193	1.38348	0.166517	0.452858	Odf2
ENSMUSG00000025234	35.5828	-0.837975	0.606254	-1.38222	0.166904	0.453667	Arih1
ENSMUSG00000029209	27.8999	-0.902238	0.653057	-1.38156	0.167106	0.453972	Gnpda2
ENSMUSG00000056671	41.3123	-0.900733	0.652736	-1.37993	0.167607	0.455088	Prelid2
ENSMUSG00000049606	26.8026	-0.795366	0.576521	-1.3796	0.167711	0.455126	Zfp644
ENSMUSG00000025078	20.6495	0.740962	0.537395	1.3788	0.167956	0.4553	Nhlrc2
ENSMUSG00000037339	28.9248	-0.68566	0.497222	-1.37898	0.1679	0.4553	Fam53a
ENSMUSG00000005609	26.5405	0.708843	0.514346	1.37815	0.168158	0.455544	Ctr9
ENSMUSG00000062353	402.539	0.714402	0.518462	1.37793	0.168226	0.455544	Gm15772
ENSMUSG00000026097	18.3434	-0.995592	0.722858	-1.3773	0.168419	0.45558	Ormdl1
ENSMUSG00000038150	34.0076	-0.670539	0.486832	-1.37735	0.168403	0.45558	Ormdl3
ENSMUSG00000018481	26.916	-0.677871	0.492428	-1.37659	0.16864	0.455688	Appbp2
ENSMUSG00000030652	54.2409	0.645353	0.468717	1.37685	0.168559	0.455688	Coq7
ENSMUSG00000021149	83.7397	-0.631493	0.458959	-1.37592	0.168845	0.455767	Gtpbp4
ENSMUSG00000058809	48.0969	-0.708192	0.514708	-1.37591	0.168849	0.455767	Gm12141
ENSMUSG00000020661	27.6867	0.808899	0.588351	1.37486	0.169175	0.456038	Dnmt3a
ENSMUSG00000031311	164.806	-0.652886	0.474911	-1.37476	0.169207	0.456038	Nono
ENSMUSG00000057788	29.6107	0.713258	0.518892	1.37458	0.169262	0.456038	Ddx49
ENSMUSG00000059920	47.0705	-0.819288	0.596096	-1.37442	0.169311	0.456038	4930453N24Rik
ENSMUSG00000001280	148.16	-0.884139	0.643569	-1.37381	0.169502	0.456309	Sp1
ENSMUSG00000028582	29.2104	0.673635	0.49069	1.37283	0.169805	0.456882	Cc2d1b
ENSMUSG00000031157	47.145	0.650198	0.47378	1.37236	0.16995	0.45703	Pqbp1
ENSMUSG00000032253	42.939	-0.768439	0.560563	-1.37083	0.170426	0.45765	Phip
ENSMUSG00000042211	17.7652	0.76001	0.554448	1.37075	0.170453	0.45765	Fbxo38
ENSMUSG00000062202	48.1442	0.653561	0.476676	1.37108	0.170351	0.45765	Btbd9
ENSMUSG00000084830	104.367	-0.732793	0.534738	-1.37038	0.170569	0.457719	Gm14539
ENSMUSG00000020440	38.1745	-0.717774	0.524	-1.3698	0.17075	0.457961	Arf5
ENSMUSG00000021302	20.726	-0.747923	0.546174	-1.36939	0.170879	0.458064	Ggps1
ENSMUSG00000006398	103.594	0.640214	0.467937	1.36816	0.171261	0.458153	Cdc20
ENSMUSG00000015804	68.7981	0.642746	0.469861	1.36795	0.171328	0.458153	Med28
ENSMUSG00000027131	69.1352	0.636672	0.465435	1.36791	0.171341	0.458153	Emc4
ENSMUSG00000037740	41.9457	0.678952	0.496372	1.36783	0.171365	0.458153	Mrps26
ENSMUSG00000052406	32.5811	0.712897	0.521076	1.36813	0.171273	0.458153	Rexo4
ENSMUSG00000037601	54.2817	-0.610375	0.446348	-1.36749	0.171472	0.458197	Nme1
ENSMUSG00000080242	25.9469	-0.85983	0.629112	-1.36674	0.171708	0.458585	Gm15487
ENSMUSG00000020534	24.7339	0.751761	0.55022	1.36629	0.171847	0.458714	Shmt1
ENSMUSG00000040888	32.2549	0.792199	0.580085	1.36566	0.172046	0.459001	Gfer
ENSMUSG00000066149	25.8378	0.693186	0.507993	1.36456	0.172392	0.459681	Cdc26
ENSMUSG00000026341	53.5929	-0.715729	0.524862	-1.36365	0.172678	0.460201	Actr3
ENSMUSG00000009535	44.7714	-0.671259	0.492947	-1.36173	0.173284	0.460747	Rnmt
ENSMUSG00000010755	46.761	0.603061	0.443102	1.361	0.173515	0.460747	Cars
ENSMUSG00000020530	230.726	0.694191	0.509569	1.36231	0.1731	0.460747	Ggnbp2
ENSMUSG00000025511	23.7678	-0.696869	0.511734	-1.36178	0.173267	0.460747	Tspan4
ENSMUSG00000031967	42.4363	0.740818	0.544328	1.36098	0.173521	0.460747	Afg3l1
ENSMUSG00000032333	22.0089	-0.83059	0.610058	-1.36149	0.173358	0.460747	Stoml1
ENSMUSG00000039703	36.2579	-0.711611	0.522639	-1.36157	0.173332	0.460747	Nploc4
ENSMUSG00000046909	28.2602	-0.72858	0.536252	-1.35865	0.174257	0.462458	Tefm
ENSMUSG00000035757	32.2758	0.656339	0.483191	1.35834	0.174355	0.462476	Selo
ENSMUSG00000022978	19.7594	-0.731078	0.538736	-1.35702	0.174773	0.463297	Mis18a
ENSMUSG00000039308	19.1548	-0.760825	0.560754	-1.35679	0.174848	0.463297	Ndst2
ENSMUSG00000030199	29.2047	0.657653	0.485315	1.3551	0.175384	0.464079	Etv6
ENSMUSG00000040102	26.3046	-0.995427	0.734499	-1.35525	0.175339	0.464079	Klhl42
ENSMUSG00000079677	247.012	0.6087	0.449227	1.355	0.175419	0.464079	Fdx1l
ENSMUSG00000015126	35.5708	0.667221	0.492657	1.35433	0.17563	0.464395	Tsr3
ENSMUSG00000038982	24.6522	-0.696745	0.514884	-1.35321	0.17599	0.465103	Bloc1s5
ENSMUSG00000017686	21.7214	-0.809761	0.598721	-1.35248	0.17622	0.465469	Rhot1
ENSMUSG00000030062	56.3191	-0.737168	0.545259	-1.35196	0.176388	0.465669	Rpn1
ENSMUSG00000031145	17.107	-0.758402	0.561454	-1.35078	0.176765	0.466177	Prickle3
ENSMUSG00000038543	23.8696	-0.672207	0.497549	-1.35104	0.176684	0.466177	BC028528
ENSMUSG00000015023	41.891	0.616663	0.456642	1.35043	0.176878	0.466232	Ddx19a
ENSMUSG00000038806	35.5591	-0.724302	0.536471	-1.35012	0.176976	0.466247	Sde2
ENSMUSG00000030591	122.797	0.607581	0.450398	1.34899	0.177341	0.466965	Psmd8
ENSMUSG00000056515	16.9953	-0.831956	0.617107	-1.34816	0.177608	0.467425	Rab31
ENSMUSG00000030330	39.8981	-0.775752	0.575907	-1.34701	0.177977	0.468151	Ing4
ENSMUSG00000005982	18.1596	-0.747024	0.554999	-1.34599	0.178305	0.468525	Naa60
ENSMUSG00000061330	208.493	0.552682	0.410525	1.34628	0.178212	0.468525	Gm11361
ENSMUSG00000029234	21.9891	-0.783684	0.582644	-1.34505	0.178609	0.469082	Tmem165
ENSMUSG00000004018	18.1006	0.825364	0.614452	1.34325	0.17919	0.470363	Fancl
ENSMUSG00000032330	102.599	-0.70888	0.528031	-1.3425	0.179435	0.470761	Cox7a2
ENSMUSG00000033972	18.179	-0.948606	0.707474	-1.34084	0.179974	0.471684	Zfp944
ENSMUSG00000056211	38.2508	-0.818832	0.610676	-1.34086	0.179966	0.471684	R3hdm1
ENSMUSG00000008822	19.1051	0.787356	0.587701	1.33972	0.180336	0.472372	Acyp1
ENSMUSG00000057113	1601.22	-0.837591	0.625323	-1.33945	0.180423	0.472372	Npm1
ENSMUSG00000058492	25.4572	-0.682108	0.50963	-1.33844	0.180754	0.472992	Scp2-ps2
ENSMUSG00000001627	84.9023	-0.621687	0.464815	-1.33749	0.181061	0.473307	Ifrd1
ENSMUSG00000006378	17.5861	0.721099	0.539083	1.33764	0.181014	0.473307	Gcat
ENSMUSG00000017428	111.003	0.58819	0.44021	1.33616	0.181498	0.473959	Psmd11
ENSMUSG00000021707	44.4255	-0.710302	0.531582	-1.3362	0.181483	0.473959	Dhfr
ENSMUSG00000024369	48.8384	0.692166	0.519534	1.33228	0.182767	0.47678	Nelfe
ENSMUSG00000040016	17.5844	-0.889815	0.667867	-1.33232	0.182754	0.47678	Ptger3
ENSMUSG00000004100	339.458	0.601022	0.45161	1.33084	0.183241	0.477106	Ppan
ENSMUSG00000025651	332.377	0.694216	0.521554	1.33105	0.183172	0.477106	Uqcrc1
ENSMUSG00000032216	241.993	-0.616749	0.463458	-1.33075	0.18327	0.477106	Nedd4
ENSMUSG00000042508	34.389	-0.776466	0.583471	-1.33077	0.183265	0.477106	Dmtf1
ENSMUSG00000002871	17.7325	-0.854862	0.642556	-1.33041	0.183384	0.477157	Tpra1
ENSMUSG00000000826	59.7299	0.611006	0.459412	1.32997	0.183527	0.477283	Dnajc5
ENSMUSG00000039985	81.4271	-0.91873	0.691067	-1.32944	0.183704	0.477334	Fam60a
ENSMUSG00000046138	152.638	-0.6753	0.507996	-1.32934	0.183735	0.477334	9930021J03Rik
ENSMUSG00000015748	97.8923	0.570306	0.42942	1.32809	0.18415	0.477674	Prpf3
ENSMUSG00000033392	30.7068	-0.849109	0.639219	-1.32835	0.184062	0.477674	Clasp2
ENSMUSG00000034484	52.266	-0.713648	0.537343	-1.32811	0.184143	0.477674	Snx2
ENSMUSG00000007458	73.5818	-0.546302	0.411774	-1.3267	0.184606	0.477886	M6pr
ENSMUSG00000031667	35.6801	0.646074	0.48692	1.32686	0.184556	0.477886	Aktip
ENSMUSG00000031843	47.3213	-0.691641	0.521159	-1.32712	0.184469	0.477886	Mphosph6
ENSMUSG00000058013	195.88	-0.943661	0.711288	-1.32669	0.18461	0.477886	Sept11
ENSMUSG00000026771	21.6648	-0.701496	0.529125	-1.32577	0.184917	0.478245	Spopl
ENSMUSG00000043140	22.6665	-0.738638	0.557167	-1.3257	0.184938	0.478245	Tmem186
ENSMUSG00000029171	54.0121	0.589226	0.444705	1.32498	0.185177	0.478618	Pgm1
ENSMUSG00000061062	17.0467	0.729163	0.550475	1.32461	0.185301	0.478695	Gm10093
ENSMUSG00000003184	23.8407	0.664544	0.501874	1.32413	0.185461	0.478863	Irf3
ENSMUSG00000056737	47.9119	0.656323	0.495899	1.3235	0.185668	0.479153	Capg
ENSMUSG00000035697	43.5232	0.668979	0.505989	1.32212	0.186128	0.480093	Hmha1
ENSMUSG00000001918	32.3667	-0.635961	0.481639	-1.32041	0.186698	0.480353	Slc1a5
ENSMUSG00000028936	117.195	-0.559655	0.423772	-1.32065	0.186618	0.480353	Rpl22
ENSMUSG00000031865	24.6674	0.7195	0.544913	1.32039	0.186704	0.480353	Dctn1
ENSMUSG00000061136	80.1965	0.774642	0.586593	1.32058	0.186642	0.480353	Prpf40a
ENSMUSG00000020687	56.8535	-0.823597	0.62423	-1.31938	0.187042	0.480978	Cdc27
ENSMUSG00000031386	42.5537	-0.70245	0.532727	-1.31859	0.187305	0.48141	Hcfc1
ENSMUSG00000024902	58.3596	0.696108	0.528309	1.31762	0.187632	0.481761	Mrpl11
ENSMUSG00000074129	288.717	0.696067	0.528212	1.31778	0.187577	0.481761	Rpl13a
ENSMUSG00000022043	28.8543	-0.65709	0.499052	-1.31668	0.187947	0.482324	Trim35
ENSMUSG00000020070	20.0553	-0.777286	0.590724	-1.31582	0.188235	0.482817	Rufy2
ENSMUSG00000021111	166.687	-0.726969	0.553654	-1.31304	0.18917	0.484971	Papola
ENSMUSG00000058706	22.9223	0.751763	0.572828	1.31237	0.189395	0.485299	0610030E20Rik
ENSMUSG00000052429	48.0253	-0.790155	0.602231	-1.31205	0.189505	0.485336	Prmt1
ENSMUSG00000002257	23.3685	0.665201	0.50729	1.31128	0.189762	0.48538	Def6
ENSMUSG00000028416	43.0721	-0.681766	0.519978	-1.31114	0.189809	0.48538	Bag1
ENSMUSG00000037149	179.37	0.520022	0.396618	1.31114	0.18981	0.48538	Ddx1
ENSMUSG00000032187	438.611	0.515568	0.393406	1.31052	0.190018	0.485666	Smarca4
ENSMUSG00000020184	20.6832	-0.687881	0.525227	-1.30968	0.190303	0.48608	Mdm2
ENSMUSG00000030982	41.631	0.650173	0.496514	1.30948	0.190373	0.48608	9030624J02Rik
ENSMUSG00000025201	43.0715	0.607206	0.463811	1.30917	0.190478	0.486103	Bloc1s2-ps
ENSMUSG00000026095	121.504	0.762176	0.582482	1.3085	0.190705	0.486436	Asnsd1
ENSMUSG00000015837	92.9585	0.530186	0.405531	1.30739	0.191081	0.486461	Sqstm1
ENSMUSG00000021714	74.4362	-0.875402	0.669703	-1.30715	0.191162	0.486461	Cenpk
ENSMUSG00000022200	107.645	-0.748137	0.572033	-1.30786	0.190922	0.486461	Golph3
ENSMUSG00000023020	75.4891	-0.609823	0.466162	-1.30818	0.190813	0.486461	Cox14
ENSMUSG00000036678	60.2857	0.599197	0.458705	1.30628	0.191457	0.486461	Aaas
ENSMUSG00000036781	73.2187	0.592429	0.453366	1.30673	0.191303	0.486461	Rps27l
ENSMUSG00000037369	30.7469	-0.859228	0.657807	-1.3062	0.191485	0.486461	Kdm6a
ENSMUSG00000083992	198.471	0.690835	0.528736	1.30658	0.191357	0.486461	Gm11478
ENSMUSG00000001056	219.05	0.532099	0.408108	1.30382	0.192295	0.488244	Nhp2
ENSMUSG00000022404	26.8711	-0.666894	0.511797	-1.30304	0.19256	0.488244	Slc25a17
ENSMUSG00000025217	30.8904	0.634613	0.487144	1.30272	0.192669	0.488244	Btrc
ENSMUSG00000026411	18.7052	-0.765653	0.58766	-1.30289	0.192614	0.488244	Tmem9
ENSMUSG00000032002	133.627	-0.753435	0.578229	-1.30301	0.192573	0.488244	Dcun1d5
ENSMUSG00000022385	17.8666	0.716225	0.55032	1.30147	0.193098	0.48835	Gtse1
ENSMUSG00000030058	69.6423	0.609935	0.468519	1.30184	0.192973	0.48835	Copg1
ENSMUSG00000033658	33.6476	-0.732525	0.562658	-1.3019	0.19295	0.48835	Ddx19b
ENSMUSG00000064254	23.5113	0.714852	0.549178	1.30168	0.193027	0.48835	Ethe1
ENSMUSG00000026558	22.279	0.686009	0.527909	1.29948	0.193778	0.489581	Uck2
ENSMUSG00000082319	30.4527	-0.673066	0.518224	-1.29879	0.194015	0.489935	Gm8822
ENSMUSG00000027067	176.365	0.562026	0.4338	1.29559	0.195118	0.492227	Ssrp1
ENSMUSG00000036390	22.0417	-0.67001	0.517102	-1.2957	0.195078	0.492227	Gadd45a
ENSMUSG00000024583	63.4329	-0.742075	0.573563	-1.2938	0.195735	0.493056	Txnl1
ENSMUSG00000028484	74.0917	-0.826097	0.638373	-1.29407	0.195643	0.493056	Psip1
ENSMUSG00000069972	63.7022	-0.655334	0.506524	-1.29379	0.195739	0.493056	Rps13-ps2
ENSMUSG00000057541	80.3546	0.617313	0.477425	1.29301	0.196009	0.493489	Pus7
ENSMUSG00000025959	17.4585	0.927646	0.717712	1.29251	0.196182	0.49368	Klf7
ENSMUSG00000030619	84.4066	-0.776345	0.601701	-1.29025	0.196964	0.495399	Eed
ENSMUSG00000024824	107.109	0.609343	0.472474	1.28969	0.197159	0.495645	Rad9a
ENSMUSG00000023882	22.7551	-1.00277	0.778577	-1.28795	0.197763	0.495834	Zfp54
ENSMUSG00000024294	52.3107	-0.731182	0.567697	-1.28798	0.197753	0.495834	Mib1
ENSMUSG00000029922	77.7548	0.619706	0.481221	1.28778	0.197823	0.495834	Mkrn1
ENSMUSG00000040785	124.972	0.51153	0.396957	1.28863	0.197527	0.495834	Ttc3
ENSMUSG00000055660	37.9077	-0.710127	0.550854	-1.28914	0.197349	0.495834	Mettl4
ENSMUSG00000063001	347.846	0.578783	0.449263	1.2883	0.197643	0.495834	Gm9701
ENSMUSG00000038766	65.8154	-0.53396	0.414769	-1.28737	0.197966	0.495945	Gabpb2
ENSMUSG00000033917	18.8274	-0.682122	0.530459	-1.28591	0.198475	0.496482	Gde1
ENSMUSG00000052384	27.5063	-0.683451	0.531459	-1.28599	0.198447	0.496482	Nrros
ENSMUSG00000080989	29.8411	0.60264	0.468494	1.28634	0.198326	0.496482	Gm14048
ENSMUSG00000045538	23.0468	0.779463	0.60657	1.28504	0.19878	0.496793	Ddx28
ENSMUSG00000057132	182.754	-0.896745	0.697862	-1.28499	0.198796	0.496793	Rpgrip1
ENSMUSG00000057329	182.532	-0.564398	0.439559	-1.28401	0.199139	0.497404	Bcl2
ENSMUSG00000021288	34.454	0.629625	0.490813	1.28282	0.199554	0.497459	Klc1
ENSMUSG00000022033	97.4961	-0.747488	0.582649	-1.28291	0.199523	0.497459	Pbk
ENSMUSG00000024645	38.0039	0.605531	0.471896	1.28319	0.199427	0.497459	Timm21
ENSMUSG00000028649	46.1922	-0.70647	0.550436	-1.28347	0.199326	0.497459	Macf1
ENSMUSG00000024944	56.1555	0.602437	0.469861	1.28216	0.199786	0.497752	Arl2
ENSMUSG00000032469	33.2849	0.665409	0.519129	1.28178	0.19992	0.497752	Dbr1
ENSMUSG00000042642	46.4553	0.660092	0.515036	1.28164	0.199968	0.497752	Flad1
ENSMUSG00000022285	876.335	-0.961848	0.750788	-1.28112	0.200152	0.497806	Ywhaz
ENSMUSG00000033596	48.0762	-0.669153	0.522359	-1.28102	0.200186	0.497806	Rfwd3
ENSMUSG00000024146	119.891	-0.627237	0.489947	-1.28021	0.20047	0.498265	Cript
[truncated: 2,971 more rows]

## Sheet: Table S-III
Table S-III
Transcripts enriched in streptavidine pull downs from Csde1/biotag-BirA MEL cells
					(1) transcript found in Wurth et al., 2016		(2) predicted Csde1 binding site
ensembl_gene_id	gene_name	log2 FC	padj	Wurth (1)	function group	full name	no PCBS (2)	seq PCBS	position
ENSMUSG00000026260	Ndufa10	3.80988	5.82531e-16		mitochondrial	Nadh Dehydrogenase 1 Alpha Subcomplex 10
ENSMUSG00000087412	Rps8 ps	3.86433	1.1661e-13		translation	Ribosomal protein S8, pseudogene
ENSMUSG00000010911	Apip	3.28464	1.07811e-11		cell proliferation	Apaf1 Interacting Protein
ENSMUSG00000029622	Arpc1b	4.0131	1.07811e-11		cytoskeleton	Actin Related Protein 2/3 Complex, Subunit 1B	1	AAAAAAAAAACAAA	(1440, 1453)
ENSMUSG00000089764	Pabpc1-ps	3.42061	1.07811e-11		translation	Poly(A) binding protein c1, pseudogene
ENSMUSG00000017264	Exosc10	3.42698	8.48039e-11		translation	Exosome Component 10 Transcript Variant 1.	1	GAAGAGAGAACGAG	(2381, 2394)
ENSMUSG00000024414	Mrpl27	3.21696	1.23263e-10		mitochondrial	Mitochondrial Ribosomal Protein L27
ENSMUSG00000028797	Tmem234	3.35857	1.89087e-10		membrane	Transmembrane Protein 234
ENSMUSG00000074476	Spc24	4.01725	2.26453e-10		cell cycle	Spc24, Ndc80 Kinetochore Complex Component, Homolog (S. Cerevisiae)	1	AAAAAAAAAACAAA	(1145, 1158)
ENSMUSG00000022283	Pabpc1	3.1568	3.21583e-10	Pabpc1	translation	Polybinding Protein, Cytoplasmic 1
ENSMUSG00000046993	Gm5637	3.96714	4.29649e-10		unknown	unknown
ENSMUSG00000059058	Tma7-ps	3.18163	6.00645e-10		translation	Translational Machinery Associated 7, pseudogene
ENSMUSG00000030045	Mrpl19	2.77958	1.34085e-09		mitochondrial	Mitochondrial Ribosomal Protein L19	1	AGGGGGAGAACAAA	(272, 285)
ENSMUSG00000016503	Gtf3a	2.865	2.82205e-09		redox	General Transcription Factor Iii A
ENSMUSG00000028029	Aimp1	2.55093	1.15617e-08		translation	Aminoacyl Trna Synthetase Complex-Interacting Multifunctional Protein 1	1	GGAGGAAGTAG	(634, 644)
ENSMUSG00000032126	Hmbs	2.67945	5.14359e-08		mitochondrial	Hydroxymethylbilane Synthase Transcript Variant 1.
ENSMUSG00000028161	Ppp3ca	2.64478	8.94107e-08		signalling	Protein Phosphatase 3, Catalytic Subunit, Alpha Isoform Transcript Variant 2.
ENSMUSG00000024158	Hagh	2.62345	1.22578e-07		redox	Hydroxyacyl Glutathione Hydrolase Transcript Variant 1.
ENSMUSG00000028745	Capzb	2.42946	1.55556e-07	Capzb	cytoskeleton	Capping Protein (Actin Filament) Muscle Z-Line, Beta Transcript Variant 1.	1	AAAAAAAGAACAAA	(1745, 1758)
ENSMUSG00000022234	Cct5	2.16562	2.08445e-07	Cct5	proteostasis	Chaperonin Containing Tcp1, Subunit 5 Transcript Variant 1.	1	GAGGAGGAAACAAG	(1304, 1317)
ENSMUSG00000016510	Mtif3	2.51077	2.31052e-07		mitochondrial	Mitochondrial Translational Initiation Factor 3 Transcript Variant 1.	1	GAGGAGGAAACGGA	(845, 858)
ENSMUSG00000011114	Tbrg1	2.44016	2.31052e-07		apoptosis	Transforming Growth Factor Beta Regulated Gene 1
ENSMUSG00000019797	1700021F05Rik	2.43324	2.63213e-07		mitochondrial	Riken Cdna 1700021F05 Gene
ENSMUSG00000029388	Eif2b1	2.48007	5.05947e-07		translation	Eukaryotic Translation Initiation Factor 2B, Subunit 1
ENSMUSG00000020027	Socs2	2.80387	6.54728e-07		signalling	Suppressor Of Cytokine Signaling 2 Transcript Variant 1.	1	AAAAAAGAAACGAA	(1692, 1705)
ENSMUSG00000029199	Lias	2.6494	6.73374e-07		mitochondrial	Lipoic Acid Synthetase Transcript Variant 1.	2	GGAAAAAGTAG, AGAAGAAAAACAAA	(1122, 1132), (1225, 1238)
ENSMUSG00000028932	Psmc2	2.38804	8.64912e-07		proteostasis	Proteasome (Prosome, Macropain) 26S Subunit, Atpase 2
ENSMUSG00000004610	Etfb	2.78807	8.70983e-07		mitochondrial	Electron Transferring Flavoprotein, Beta Polypeptide Transcript Variant 1.
ENSMUSG00000074269	Rec114	2.51377	8.70983e-07		DNA repair	Rec114 Meiotic Recombination Protein
ENSMUSG00000000295	Hddc2	2.82894	1.68946e-06		unknown	Hd Domain Containing 2
ENSMUSG00000001403	Ube2c	2.54846	2.15008e-06	Ube2c	proteostasis	Ubiquitin-Conjugating Enzyme E2C
ENSMUSG00000020321	Mdh1	2.24003	2.36745e-06	Mdh1	signalling	Malate Dehydrogenase 1, Nad Transcript Variant 1.
ENSMUSG00000019773	Fam50a	2.41349	2.4686e-06		unknown	Family With Sequence Similarity 50, Member A
ENSMUSG00000001105	Ift20	2.66422	3.51055e-06		cytoskeleton	Intraflagellar Transport 20
ENSMUSG00000081895	Rpl17-ps10	2.88264	3.6538e-06		translation	Ribosomal Protein L17, pseudogene 10
ENSMUSG00000033916	Chmp2a	2.229	5.00885e-06	Chmp2a	signalling	Charged Multivesicular Body Protein 2A
ENSMUSG00000047675	Rps8	2.95308	7.52734e-06	Rps8	translation	Ribosomal Protein S8
ENSMUSG00000026799	Med27	2.80008	1.94487e-05		transcription	Mediator Complex Subunit 27 Transcript Variant 1.
ENSMUSG00000041560	Gltscr2	2.16528	2.26058e-05	Gltscr2	translation	Glioma Tumor Suppressor Candidate Region Gene 2
ENSMUSG00000024273	2700062C07Rik	2.36553	2.31851e-05		unknown	Riken Cdna 2700062C07 Gene
ENSMUSG00000037628	Cdkn3	2.67677	2.66325e-05		cell cycle	Cyclin-Dependent Kinase Inhibitor 3
ENSMUSG00000028869	Gnl2	2.0662	3.1014e-05		translation	Guanine Nucleotide Binding Protein-Like 2	1	AGAGGAAGAACAGG	(1806, 1819)
ENSMUSG00000002102	Psmc3	2.0291	3.22237e-05	Psmc3	proteostasis	Proteasome (Prosome, Macropain) 26S Subunit, Atpase 3
ENSMUSG00000073198	Bnip3l-ps	2.05784	3.63832e-05		mitochondrial	BCL2/adenovirus E1B interacting protein 3-like, pseudogene
ENSMUSG00000080893	Dsec15920	2.1043	4.13618e-05		unknown	Dsec predicted protein 15920
ENSMUSG00000027566	Psma7	2.28475	4.13618e-05	Psma7	proteostasis	Proteasome (Prosome, Macropain) Subunit, Alpha Type 7 Transcript Variant 2.
ENSMUSG00000018882	Mrpl45	2.36856	4.55429e-05		mitochondrial	Mitochondrial Ribosomal Protein L45	1	GAAAAAAAAACAAA	(1241, 1254)
ENSMUSG00000003355	Fig4	2.87712	5.33719e-05		signalling	Fig4 Phosphoinositide 5-Phosphatase
ENSMUSG00000046721	Rpl14-ps1	2.29021	6.34261e-05		translation	Ribosomal Protein L14, pseudogene
ENSMUSG00000087352	Dsec12999	2.55429	6.41624e-05		unknown	Dsec predicted protein 12999
ENSMUSG00000030298	Sec13	2.12897	6.97817e-05		ER/Golgi/transport	Sec13 Homolog, Nuclear Pore And Copii Coat Complex Component
ENSMUSG00000001674	Ddx18	2.64225	7.24732e-05		splicing	Dead (Asp-Glu-Ala-Asp) Box Polypeptide 18
ENSMUSG00000028861	Mrps15	2.13821	7.54234e-05		mitochondrial	Mitochondrial Ribosomal Protein S15
ENSMUSG00000053477	Tcf4	2.1303	8.20088e-05		signalling	Transcription Factor 4 Transcript Variant 1.
ENSMUSG00000054808	Actn4	2.4705	0.000102642	Actn4	cell cycle	Actinin Alpha 4
ENSMUSG00000028729	Ebna1bp2	2.19573	0.000105214	Ebna1bp2	translation	Ebna1 Binding Protein 2	1	AGAAAGGAAACAGG	(1672, 1685)
ENSMUSG00000068706	ATP5H-ps	2.24947	0.000122571		mitochondrial	ATP synthase, H+ transporting, mitochondrial Fo complex subunit D, pseudogene
ENSMUSG00000051355	Commd1	2.19179	0.000122576		signalling	Comm Domain Containing 1
ENSMUSG00000061731	Ext1	2.44595	0.000122576	Ext1	ER/Golgi/transport	Exostoses 1
ENSMUSG00000026229	Psmd1	1.96542	0.000131669		proteostasis	Proteasome (Prosome, Macropain) 26S Subunit, Non-Atpase, 1
ENSMUSG00000035443	Thyn1	2.39735	0.000131669		transcription	Thymocyte Nuclear Protein 1 Transcript Variant 1.	1	GAGAAAAGTAA	(576, 586)
ENSMUSG00000034321	Exosc1	1.81821	0.000176868		translation	Exosome Component 1 Transcript Variant 1.
ENSMUSG00000037070	Rbmxl1	1.95624	0.000181119		splicing	Rna Binding Motif Protein, X-Linked Like-1 Transcript Variant 1.	1	AGAAAAAGTAA	(1602, 1612)
ENSMUSG00000030785	Cox6a2	2.20609	0.000196212		mitochondrial	Cytochrome C Oxidase Subunit Via Polypeptide 2
ENSMUSG00000068921	Dap3	1.85625	0.000196629		mitochondrial	Death Associated Protein 3 Transcript Variant 1.
ENSMUSG00000033099	Nol12	2.17865	0.000209756		translation	Nucleolar Protein 12
ENSMUSG00000038510	Rpf2	2.34978	0.000209756		translation	Ribosome Production Factor 2 Homolog Transcript Variant 1.
ENSMUSG00000015971	Actr8	2.47287	0.000217037		cell cycle	Arp8 Actin-Related Protein 8
ENSMUSG00000022370	Mrpl13	1.78374	0.000217037		mitochondrial	Mitochondrial Ribosomal Protein L13
ENSMUSG00000032299	Commd4	1.99341	0.00021961		signalling	Comm Domain Containing 4
ENSMUSG00000054428	Atpif1	2.33119	0.000263936		mitochondrial	Atpase Inhibitory Factor 1
ENSMUSG00000078183	ccdc72-ps	2.6735	0.000293147		unknown	coiled-coil domain containing protein 72, pseudogene
ENSMUSG00000031506	Ptpn7	2.13292	0.000311417		signalling	Protein Tyrosine Phosphatase, Non-Receptor Type 7	1	AGAAAAGAAACGAA	(2909, 2922)
ENSMUSG00000019897	Ccdc59	2.42445	0.000317432		cytoskeleton	Coiled-Coil Domain Containing 59
ENSMUSG00000036533	Cdc42ep3	2.37136	0.000317472		cytoskeleton	Cdc42 Effector Protein (Rho Gtpase Binding) 3
ENSMUSG00000001441	Npepps	1.89043	0.000348896	Npepps	proteostasis	Aminopeptidase Puromycin Sensitive	2	GGAAGGGAAACAGA, AAGAGAAAAACAGA	(2320, 2333), (2442, 2455)
ENSMUSG00000009863	Sdhb	1.69721	0.000348896		mitochondrial	Succinate Dehydrogenase Complex, Subunit B, Iron Sulfur
ENSMUSG00000042389	Tsen2	2.37769	0.000348896		splicing	Trna Splicing Endonuclease Subunit 2
ENSMUSG00000044881	Coa4	2.49063	0.000365231		mitochondrial	Cytochrome C Oxidase Assembly Factor 4
ENSMUSG00000036850	Mrpl41	2.21807	0.000389372	Mrpl41	mitochondrial	Mitochondrial Ribosomal Protein L41
ENSMUSG00000045160	Bola3	2.60655	0.000394691		translation	Bola-Like 3 (E. Coli)
ENSMUSG00000021118	Plek2	2.18449	0.000397065		signalling	Pleckstrin 2	1	AAGAAGAGAACAGG	(860, 873)
ENSMUSG00000024132	Eci1	1.95055	0.000469212		mitochondrial	Enoyl-Coenzyme A Delta Isomerase 1
ENSMUSG00000071867	Gm6304	2.66165	0.000469212		unknown	unknown
ENSMUSG00000006732	Mettl1	2.72131	0.000469212		translation	Methyltransferase Like 1
ENSMUSG00000025381	Cnpy2	2.02072	0.000523708	Cnpy2	cytoskeleton	Canopy Fgf Signaling Regulator 2
ENSMUSG00000015092	Edf1	2.02469	0.000523708		transcription	Endothelial Differentiation-Related Factor 1
ENSMUSG00000082820	Cir1-ps	2.54884	0.000633428		transcription	corepressor interacting with RBPJ, 1 pseudogene
ENSMUSG00000043024	Ddx18-ps	2.12191	0.000658859		splicing	DEAD (Asp-Glu-Ala-Asp) box polypeptide 18, pseudogene
ENSMUSG00000025794	Rpl14	1.779	0.00067635	Rpl14	translation	Ribosomal Protein L14
ENSMUSG00000024966	Stip1	1.98781	0.000854865	Stip1	proteostasis	Stress-Induced Phosphoprotein 1	1	AGGAGAAGAACAAG	(1223, 1236)
ENSMUSG00000028334	Nans	1.81674	0.000861157		ER/Golgi/transport	N-Acetylneuraminic Acid Synthase (Sialic Acid Synthase)
ENSMUSG00000000325	Arvcf	2.06983	0.00101201		cytoskeleton	Armadillo Repeat Gene Deleted In Velo-Cardio-Facial Syndrome Transcript Variant 1.
ENSMUSG00000029198	Grpel1	1.61441	0.00116181		mitochondrial	Grpe-Like 1, Mitochondrial
ENSMUSG00000024829	Mrpl21	1.92932	0.00119116	Mrpl21	mitochondrial	Mitochondrial Ribosomal Protein L21 Transcript Variant 1.
ENSMUSG00000006050	Sra1	1.55342	0.00122647		transcription	Steroid Receptor Rna Activator 1 Transcript Variant 1.
ENSMUSG00000072898	Dsec10434	2.80994	0.00126379		unknown	Dsec predicted protein 10434
ENSMUSG00000059363	Fxn	1.63586	0.00134187		mitochondrial	Frataxin
ENSMUSG00000081094	Rpl19-ps11	1.90137	0.00149602		translation	Ribosomal Protein L19, pseudogene 11
ENSMUSG00000037531	Mrpl47	1.99855	0.00153639	Mrpl47	mitochondrial	Mitochondrial Ribosomal Protein L47
ENSMUSG00000046756	Mrps7	1.72862	0.00162191		mitochondrial	Mitchondrial Ribosomal Protein S7
ENSMUSG00000029642	Polr1d	1.72275	0.00162191		translation	Polymerase I Polypeptide D Transcript Variant 2.
ENSMUSG00000033970	Rfc3	1.64459	0.00169378		transcription	Replication Factor C (Activator 1) 3
ENSMUSG00000020778	Ten1	2.35453	0.00169507		telomere	Ten1 Telomerase Capping Complex Subunit
ENSMUSG00000006024	Napa	1.65958	0.00203442		ER/Golgi/transport	N-Ethylmaleimide Sensitive Fusion Protein Attachment Protein Alpha
ENSMUSG00000066233	Tmem42	2.14364	0.00203442		membrane	Transmembrane Protein 42 Transcript Variant 1.
ENSMUSG00000046982	Tshz1	1.59831	0.00203442		transcription	Teashirt Zinc Finger Family Member 1	1	AAAAAAAAAACAGA	(5665, 5678)
ENSMUSG00000030189	Ybx3	1.69707	0.0020635		signalling	Y Box Protein 3 Transcript Variant 1.
ENSMUSG00000026615	Eprs	1.72106	0.00240811	Eprs	translation	Glutamyl-Prolyl-Trna Synthetase	2	GAAGGAAGTAG, AGGAGAAGTAG	(1684, 1694), (2836, 2846)
ENSMUSG00000017176	Nt5c3b	2.24959	0.00240811		RNA degradation	5'-Nucleotidase, Cytosolic Iiib Transcript Variant 1.
ENSMUSG00000030884	Uqcrc2	1.56386	0.00243251		mitochondrial	Ubiquinol Cytochrome C Reductase Core Protein 2
ENSMUSG00000001016	Ilf2	1.51154	0.00256811	Ilf2	translation	Interleukin Enhancer Binding Factor 2	1	GGAAGGGAAACAAA	(1309, 1322)
ENSMUSG00000030220	Arhgdib	1.52609	0.0026076		signalling	Rho, Gdp Dissociation Inhibitor Beta Transcript Variant 1.
ENSMUSG00000019362	D8Ertd738e	1.79268	0.0026076	D8Ertd738e	unknown	Dna Segment, Chr 8, Erato Doi 738, Expressed
ENSMUSG00000003779	Kif20a	1.96304	0.0026076		cell cycle	Kinesin Family Member 20A Transcript Variant 1.
ENSMUSG00000022881	Rfc4	1.92257	0.0026076		transcription	Replication Factor C (Activator 1) 4
ENSMUSG00000035601	Trmt10b	1.88951	0.0026076		mitochondrial	Trna Methyltransferase 10B	1	GGAAAGAGAACGAA	(308, 321)
ENSMUSG00000034390	Cmip	1.93314	0.00270717	Cmip	signalling	C-Maf Inducing Protein Transcript Variant 1.	2	AAAAAAGAAACAAA, AAAAAAGAAACAAA	(2447, 2460), (2465, 2478)
ENSMUSG00000034274	Thoc5	1.78566	0.00276407		splicing	Tho Complex 5
ENSMUSG00000063870	Chd4	2.03942	0.00289243		transcription	Chromodomain Helicase Dna Binding Protein 4	1	AAGGAGAGAACAGA	(5056, 5069)
ENSMUSG00000030662	Ipo5	1.67223	0.00289243		traffick	Importin 5	1	AGGAAAAGTAA	(3488, 3498)
ENSMUSG00000020691	Mettl2	1.96359	0.00303065		translation	Methyltransferase Like 2
ENSMUSG00000006717	Acot13	1.63839	0.00307816		cytoskeleton	Acyl-Coa Thioesterase 13
ENSMUSG00000022313	Utp23	1.89513	0.00315355		translation	Utp23 Small Subunit Processome Component	1	GAAAAGGAAACGGA	(763, 776)
ENSMUSG00000068739	Sars	1.47822	0.00316037		translation	Seryl-Aminoacyl-Trna Synthetase Transcript Variant 2.
ENSMUSG00000022312	Eif3h	1.4274	0.0033184	Eif3h	translation	Eukaryotic Translation Initiation Factor 3, Subunit H
ENSMUSG00000033047	Eif3l	1.463	0.0033184	Eif3l	translation	Eukaryotic Translation Initiation Factor 3, Subunit L
ENSMUSG00000028140	Mrpl9	1.74019	0.0033184		mitochondrial	Mitochondrial Ribosomal Protein L9
ENSMUSG00000035765	Dym	1.74364	0.00346807		ER/Golgi/transport	Dymeclin
ENSMUSG00000020441	2310033P09Rik	2.34695	0.00347112		unknown	Riken Cdna 2310033P09 Gene
ENSMUSG00000022216	Psme1	1.87479	0.00347112	Psme1	proteostasis	Proteasome (Prosome, Macropain) Activator Subunit 1 (Pa28 Alpha)
ENSMUSG00000024346	Pfdn1	1.89644	0.00396458		proteostasis	Prefoldin 1
ENSMUSG00000031590	Frg1	1.67166	0.00411405		splicing	Fshd Region Gene 1	1	GAAGAGAAAACGGG	(244, 257)
ENSMUSG00000028555	Ttc39a	2.28627	0.00413929		?	Tetratricopeptide Repeat Domain 39A Transcript Variant 1.
ENSMUSG00000025208	Mrpl43	1.78716	0.00427261		mitochondrial	Mitochondrial Ribosomal Protein L43
ENSMUSG00000024683	Mrpl16	1.93172	0.00438612		mitochondrial	Mitochondrial Ribosomal Protein L16
ENSMUSG00000051483	Cbr1	1.82893	0.00454566		redox	Carbonyl Reductase 1
ENSMUSG00000078480	Mrpl48-ps	1.95957	0.00454566		mitochondrial	Mitochondrial Ribosomal Protein L48, pseudogene
ENSMUSG00000022452	Smdt1	1.65504	0.00463411		splicing	Single-Pass Membrane Protein With Aspartate Rich Tail 1
ENSMUSG00000052738	Suclg1	1.55859	0.00481212		mitochondrial	Succinate-Coa Ligase, Gdp-Forming, Alpha Subunit	1	AAAGAGAAAACAGG	(474, 487)
ENSMUSG00000028760	Eif4g3	1.67069	0.00492236		translation	Eukaryotic Translation Initiation Factor 4 Gamma, 3 Transcript Variant 1.	1	AGGAAGGAAACGGA	(2216, 2229)
ENSMUSG00000085399	Fndc5	1.69429	0.00530398		extracellular matrix	Fibronectin Type Iii Domain Containing 5
ENSMUSG00000039682	Lap3	1.50612	0.00531954		proteostasis	Leucine Aminopeptidase 3
ENSMUSG00000026970	Rbms1	1.90382	0.00531954	Rbms1	splicing	Rna Binding Motif, Single Stranded Interacting Protein 1 Transcript Variant 1.	1	AAAAAAAAAACGGA	(1765, 1778)
ENSMUSG00000021178	Psmc1	1.47753	0.00547736		proteostasis	Protease (Prosome, Macropain) 26S Subunit, Atpase 1	1	AAGAAGAAAACAAA	(116, 129)
ENSMUSG00000035530	Eif1	1.67293	0.00606371	Eif1	translation	Eukaryotic Translation Initiation Factor 1
ENSMUSG00000039236	Isg20	2.01175	0.00606371		RNA degradation	Interferon-Stimulated Protein Transcript Variant 1.
ENSMUSG00000026179	Pnkd	1.88533	0.00639099		mitochondrial	Paroxysmal Nonkinesiogenic Dyskinesia Transcript Variant 2.
ENSMUSG00000020903	Stx8	1.92508	0.00639099		ER/Golgi/transport	Syntaxin 8
ENSMUSG00000024528	Srfbp1	2.11637	0.00648154		splicing	Serum Response Factor Binding Protein 1
ENSMUSG00000049751	Rpl36al	1.66624	0.00662607	Rpl36al	translation	Ribosomal Protein L36A-Like
ENSMUSG00000023110	Prmt5	1.67531	0.00759961		transcription	Protein Arginine N-Methyltransferase 5 Transcript Variant 3.
ENSMUSG00000028277	Ube2j1	1.63356	0.00783971		proteostasis	Ubiquitin-Conjugating Enzyme E2J 1
ENSMUSG00000027405	Nop56	1.70214	0.00829832	Nop56	translation	Nop56 Ribonucleoprotein
ENSMUSG00000059689	Zfp637	1.86773	0.00837541		telomere	Zinc Finger Protein 637 Transcript Variant 5.
ENSMUSG00000005732	Ranbp1	1.39067	0.00841026	Ranbp1	translation	Ran Binding Protein 1
ENSMUSG00000049350	Zg16	1.84343	0.00846489		extracellular matrix	Zymogen Granule Protein 16
ENSMUSG00000026087	Mrpl30	1.49944	0.00963271	Mrpl30	mitochondrial	Mitochondrial Ribosomal Protein L30
ENSMUSG00000028016	Ints12	2.16371	0.00970978		splicing	Integrator Complex Subunit 12
ENSMUSG00000029373	Pf4	1.72886	0.00970978		signalling	Platelet Factor 4
ENSMUSG00000001158	Snrnp27	1.49638	0.00970978		splicing	Small Nuclear Ribonucleoprotein 27 (U4/U6.U5)
ENSMUSG00000032959	Pebp1	1.48493	0.0101032		signalling	Phosphatidylethanolamine Binding Protein 1
ENSMUSG00000024732	Ccdc86	1.68137	0.0102089		transcription	Coiled-Coil Domain Containing 86	1	GGAGGAGAAACAGA	(1095, 1108)
ENSMUSG00000036023	Parp2	1.64166	0.0102389		transcription	Poly (Adp-Ribose) Polymerase Family, Member 2
ENSMUSG00000021932	Rnaseh2b	1.85243	0.0103065		RNA degradation	Ribonuclease H2, Subunit B
ENSMUSG00000054309	Cpsf3	1.69792	0.0103086		splicing	Cleavage And Polyadenylation Specificity Factor 3
ENSMUSG00000040269	Mrps28	1.89612	0.0103462		mitochondrial	Mitochondrial Ribosomal Protein S28
ENSMUSG00000082998	Fcf1-ps	1.47668	0.0103751		translation	rRNA processing protein, pseudogene
ENSMUSG00000031931	Ankrd49	1.86755	0.0104629		cytoskeleton	Ankyrin Repeat Domain 49 Transcript Variant 1.	4	AAAAAAAGTAG, AAAAAAAGTAA, AGGAAAAAAACGAA, AAAGAGAAAACAAG	(1338, 1348), (2381, 2391), (311, 324), (2212, 2225)
ENSMUSG00000022204	Ngdn	1.68392	0.0105127		translation	Neuroguidin, Eif4E Binding Protein
ENSMUSG00000066270	eIF1-ps	2.03899	0.010764		translation	eukaryotic translation initiation factor 1-like, pseudogene
ENSMUSG00000020526	Znhit3	1.5368	0.010764		transcription	Zinc Finger, Hit Type 3
ENSMUSG00000025316	Banp	1.50234	0.0116809		transcription	Btg3 Associated Nuclear Protein Transcript Variant 1.	2	AAGAGAAGTAA, AAAAAAAAAACAAA	(3894, 3904), (2174, 2187)
ENSMUSG00000040354	Mars	1.55342	0.0125157	Mars	translation	Methionine-Trna Synthetase Transcript Variant 1.
ENSMUSG00000020056	Washc3	1.68011	0.0125157		cytoskeleton	Wash Complex Subunit 3 Transcript Variant 1.
ENSMUSG00000031360	Ctps2	1.52333	0.0127089		nucleotide synthesis	Cytidine 5'-Triphosphate Synthase 2 Transcript Variant 1.
ENSMUSG00000082280	Gm5847	1.51939	0.0127169		unknown	unknown
ENSMUSG00000033628	Pik3c3	1.64434	0.0127169		signalling	Phosphoinositide-3-Kinase, Class 3	2	GAAGAGAGAACAAA, AAAGAAAGAACAAG	(139, 152), (2797, 2810)
ENSMUSG00000073705	Apitd1	1.65766	0.0140796		DNA repair	Apoptosis-Inducing, Taf9-Like Domain 1
ENSMUSG00000043284	Tmem11	1.61396	0.014204		mitochondrial	Transmembrane Protein 11 Transcript Variant 1.
ENSMUSG00000020708	Psmc5	1.3431	0.0145114		proteostasis	Protease (Prosome, Macropain) 26S Subunit, Atpase 5
ENSMUSG00000034566	Atp5h	1.99826	0.0146306		mitochondrial	Atp Synthase, H+ Transporting, Mitochondrial F0 Complex, Subunit D
ENSMUSG00000029455	Aldh2	1.46567	0.0153017		mitochondrial	Aldehyde Dehydrogenase 2, Mitochondrial Transcript Variant 1.
ENSMUSG00000065990	Aurkaip1	1.48148	0.0153017		cell cycle	Aurora Kinase A Interacting Protein 1
ENSMUSG00000082938	Cir1-ps	2.03582	0.0153017		transcription	corepressor interacting with RBPJ, 1 pseudogene
ENSMUSG00000038417	Fh1	1.56171	0.0153017		mitochondrial	Fumarate Hydratase 1
ENSMUSG00000004070	Hmox2	1.63074	0.0153017		redox	Heme Oxygenase 2 Transcript Variant 1.
ENSMUSG00000030844	Rgs10	1.78952	0.0153017		signalling	Regulator Of G-Protein Signalling 10
ENSMUSG00000014873	Surf2	1.4709	0.0153017		translation	Surfeit Gene 2
ENSMUSG00000032557	Uba5	1.54235	0.0153017		proteostasis	Ubiquitin-Like Modifier Activating Enzyme 5
ENSMUSG00000046432	Bex3	1.49407	0.0154602		signalling	Brain Expressed X-Linked 3 Transcript Variant 1.
ENSMUSG00000049916	2610318N02Rik	2.10086	0.0157933		unknown	Riken Cdna 2610318N02 Gene
ENSMUSG00000015671	Psma2	1.51734	0.0158599		proteostasis	Proteasome (Prosome, Macropain) Subunit, Alpha Type 2
ENSMUSG00000053398	Phgdh	1.43018	0.0159651		ATP	3-Phosphoglycerate Dehydrogenase
ENSMUSG00000031988	Vps26b	1.4644	0.0161634		ER/Golgi/transport	Vps26 Retromer Complex Component B	2	AAGGAAAGTAA, AAAGAAGAAACAAG	(2996, 3006), (5826, 5839)
ENSMUSG00000023971	Rrp36	1.50112	0.0169347		translation	Ribosomal Rna Processing 36 Homolog (S. Cerevisiae)
ENSMUSG00000069682	Rpl12-ps	1.58961	0.0171074		translation	Ribosomal protein L12, pseudogene
ENSMUSG00000085072	Ict1os	1.76905	0.0175432		unknown	immature colon carcinoma transcript 1, opposite strand
ENSMUSG00000020780	Srp68	1.50658	0.0175432		ER/Golgi/transport	Signal Recognition Particle 68	1	GAAGAAAGTAA	(438, 448)
ENSMUSG00000060679	Mrps9	1.38687	0.0177934		mitochondrial	Mitochondrial Ribosomal Protein S9
ENSMUSG00000062933	PPIA -ps	1.67913	0.0178143		proteostasis	peptidylprolyl isomerase A, pseudogene
ENSMUSG00000064208	UBE2L3-ps	1.90426	0.0178824		proteostasis	ubiquitin-conjugating enzyme E2L 3, pseudogene
ENSMUSG00000015656	Hspa8	1.80176	0.0180459	Hspa8	proteostasis	Heat Shock Protein 8	1	GAAAGGAGAACAAG	(1568, 1581)
ENSMUSG00000028643	Svbp	1.71747	0.018097		ER/Golgi/transport	Small Vasohibin Binding Protein Transcript Variant 1.
ENSMUSG00000026887	Mrrf	1.66216	0.0185527		mitochondrial	Mitochondrial Ribosome Recycling Factor
ENSMUSG00000089782	Btf3L	1.43435	0.0190124		transcription	Basic transcription factor 3-like
ENSMUSG00000018102	Hist1h2bc	2.09613	0.0190124	Hist1h2bc	chromatin	Histone Cluster 1, H2Bc Transcript Variant 2.
ENSMUSG00000083364	Llph	1.73389	0.0190124		transcription	LLP homolog, long-term synaptic facilitation
ENSMUSG00000030738	Eif3c	1.19318	0.0193646		translation	Eukaryotic Translation Initiation Factor 3, Subunit C	2	AGAAGGAAAACAAA, AAGAAGGGAACAGA	(788, 801), (1077, 1090)
ENSMUSG00000036748	Cuedc2	1.22373	0.0193701		proteostasis	Cue Domain Containing 2 Transcript Variant 1.
ENSMUSG00000004096	Cwc15	1.64661	0.0195536		splicing	Cwc15 Spliceosome-Associated Protein
ENSMUSG00000039640	Mrpl12	1.34172	0.0198376		mitochondrial	Mitochondrial Ribosomal Protein L12
ENSMUSG00000001999	Blvra	1.54265	0.0204412		redox	Biliverdin Reductase A
ENSMUSG00000018809	Smyd4	1.88105	0.0204412		transcription	Set And Mynd Domain Containing 4	1	AAGAAGGAAACAGG	(549, 562)
ENSMUSG00000020381	Mrnip	1.78362	0.0205462		DNA repair	Mrn Complex Interacting Protein
ENSMUSG00000024370	Cdc23	1.44603	0.0208472		proteostasis	Cdc23 Cell Division Cycle 23	1	AAAAAAAAAACAAG	(3057, 3070)
ENSMUSG00000040828	Catsperd	1.95057	0.0210638		membrane	Catsper Channel Auxiliary Subunit Delta
ENSMUSG00000041827	Oasl1	1.70985	0.0211848		RNA degradation	2'-5' Oligoadenylate Synthetase-Like 1
ENSMUSG00000029681	Bcl7b	1.48671	0.0214368		apoptosis	B Cell Cll/Lymphoma 7B
ENSMUSG00000047649	Cd3eap	1.85243	0.0217396		translation	Cd3E Antigen, Epsilon Polypeptide Associated Protein
ENSMUSG00000020514	Mrpl22	1.57267	0.0221647		mitochondrial	Mitochondrial Ribosomal Protein L22
ENSMUSG00000001962	Faap24	1.73739	0.0226203		DNA repair	Fanconi Anemia Core Complex Associated Protein 24
ENSMUSG00000051518	Rps19bp1	1.75178	0.0226203		redox	Ribosomal Protein S19 Binding Protein 1
ENSMUSG00000019373	Cops3	1.60533	0.0244327		ER/Golgi/transport	Cop9 Signalosome Subunit 3
ENSMUSG00000014504	Srp19	1.43045	0.024505		ER/Golgi/transport	Signal Recognition Particle 19
ENSMUSG00000040481	Bptf	1.57647	0.0247072	Bptf	transcription	Bromodomain Phd Finger Transcription Factor	3	GGAGAAAAAACAAG, AAAAAGAAAACGAA, AGAAGAAAAACAGG	(2637, 2650), (3193, 3206), (7746, 7759)
ENSMUSG00000025474	Tubgcp2	1.65814	0.0251785		cell cycle	Tubulin, Gamma Complex Associated Protein 2 Transcript Variant 2.
ENSMUSG00000062937	Mtap	1.54906	0.0254898	Mtap	cell proliferation	Methylthioadenosine Phosphorylase	1	GAAGAAAGTAG	(1867, 1877)
ENSMUSG00000021981	Cab39l	1.46442	0.0255631		signalling	Calcium Binding Protein 39-Like
ENSMUSG00000056305	Usp39	1.362	0.0258601		splicing	Ubiquitin Specific Peptidase 39
ENSMUSG00000068391	Chrac1	1.41581	0.0265454		transcription	Chromatin Accessibility Complex 1
ENSMUSG00000029621	Arpc1a	1.23313	0.0267334	Arpc1a	cytoskeleton	Actin Related Protein 2/3 Complex, Subunit 1A
ENSMUSG00000037544	Dlgap5	1.86229	0.0272683		cell cycle	Discs, Large Homolog-Associated Protein 5	1	AGAAGGAGAACAGA	(392, 405)
ENSMUSG00000034709	Ppp1r21	1.59112	0.0275041		signalling	Protein Phosphatase 1, Regulatory Subunit 21
ENSMUSG00000035027	Map2k2	1.61143	0.0279721		signalling	Mitogen-Activated Protein Kinase Kinase 2 Transcript Variant 1.
ENSMUSG00000028683	Eif2b3	1.35798	0.0289353		translation	Eukaryotic Translation Initiation Factor 2B, Subunit 3 Transcript Variant 1.
ENSMUSG00000027649	Ctnnbl1	1.37064	0.0302595		splicing	Catenin, Beta Like 1
ENSMUSG00000035458	Tnni3	1.48548	0.0302595		cytoskeleton	Troponin I, Cardiac 3
ENSMUSG00000032336	Nptn	1.54267	0.0303146		signalling	Neuroplastin Transcript Variant 1.
ENSMUSG00000070343	Rpl11-ps	1.39819	0.0304902		translation	Ribosomal protein L11, pseudogene
ENSMUSG00000025034	Trim8	1.40222	0.0310312		proteostasis	Tripartite Motif-Containing 8
ENSMUSG00000028898	Trnau1ap	1.42459	0.0310363		translation	Trna Selenocysteine 1 Associated Protein 1
ENSMUSG00000027998	Plrg1	1.26979	0.031238		splicing	Pleiotropic Regulator 1
ENSMUSG00000039356	Exosc2	1.22594	0.0314614		translation	Exosome Component 2
ENSMUSG00000036880	Acaa2	1.32602	0.0322372		mitochondrial	Acetyl-Coenzyme A Acyltransferase 2 (Mitochondrial 3-Oxoacyl-Coenzyme A Thiolase)
ENSMUSG00000062093	Pabpc4-ps	1.27866	0.032451	Gm10110	translation	PolyA binding protein c4, pseudogene
ENSMUSG00000028093	Acp6	1.36933	0.0331148		mitochondrial	Acid Phosphatase 6, Lysophosphatidic
ENSMUSG00000022706	Mrpl40	1.3356	0.0331148		mitochondrial	Mitochondrial Ribosomal Protein L40
ENSMUSG00000027479	Mapre1	1.51926	0.0334869	Mapre1	cytoskeleton	Microtubule-Associated Protein, Rp/Eb Family, Member 1	1	AAAAAAAAAACAAA	(2379, 2392)
ENSMUSG00000027752	Exosc8	1.27006	0.0336101	Exosc8	translation	Exosome Component 8 Transcript Variant 1.
ENSMUSG00000014426	Map3k4	1.4313	0.0336101		signalling	Mitogen-Activated Protein Kinase Kinase Kinase 4	1	AAAGAGGAAACAAA	(4030, 4043)
ENSMUSG00000053898	Ech1	1.58841	0.0339402	Ech1	redox	Enoyl Coenzyme A Hydratase 1, Peroxisomal
ENSMUSG00000007721	Ccdc124	1.43679	0.0343339		cell cycle	Coiled-Coil Domain Containing 124
ENSMUSG00000058443	Rpl10-ps3	1.42335	0.0345624			Ribosomal Protein L10, pseudogene 3
ENSMUSG00000026526	Fcf1	1.49046	0.035125		translation	Fcf1 Rrna Processing Protein
ENSMUSG00000029777	Gars	1.2584	0.035125	Gars	translation	Glycyl-Trna Synthetase
ENSMUSG00000022354	Ndufb9	1.19991	0.035125	Ndufb9	mitochondrial	Nadh Dehydrogenase 1 Beta Subcomplex, 9
ENSMUSG00000092607	Scnm1	1.38966	0.035125		splicing	Sodium Channel Modifier 1 Transcript Variant 1.
ENSMUSG00000030615	Tmem126a	1.71912	0.035125	Tmem126a	mitochondrial	Transmembrane Protein 126A
ENSMUSG00000020547	Bzw2	1.403	0.036338		translation	Basic Leucine Zipper And W2 Domains 2
ENSMUSG00000032078	Zpr1	1.15017	0.0370248		splicing	Zpr1 Zinc Finger
ENSMUSG00000031536	Polb	1.54431	0.0374992		transcription	Polymerase (Dna Directed), Beta
ENSMUSG00000021243	Fbxo5	1.17647	0.0378156		proteostasis	F-Box Protein 5
ENSMUSG00000023104	Rfc2	1.08803	0.0379438		transcription	Replication Factor C (Activator 1) 2
ENSMUSG00000021967	Mrpl57	1.41102	0.0403613		mitochondrial	Mitochondrial Ribosomal Protein L57
ENSMUSG00000029993	Nfu1	1.1641	0.0405267	Ngfrap1	mitochondrial	Nfu1 Iron-Sulfur Cluster Scaffold Transcript Variant 1.
ENSMUSG00000092210	A930009A15Rik	1.7874	0.0418965		unknown	Riken Cdna A930009A15 Gene
ENSMUSG00000032254	Kif23	1.56779	0.0422462	Kif23	cell cycle	Kinesin Family Member 23	2	AGAAGAAAAACAAA, AAAAAAAAAACAAA	(1865, 1878), (3213, 3226)
ENSMUSG00000021115	Vrk1	1.23559	0.0429653		splicing	Vaccinia Related Kinase 1 Transcript Variant 1.
ENSMUSG00000022544	Eef2kmt	1.78983	0.0439599		translation	Eukaryotic Elongation Factor 2 Lysine Methyltransferase
ENSMUSG00000013707	Tnfaip8l2	1.82427	0.0441679		cell proliferation	Tumor Necrosis Factor, Alpha-Induced Protein 8-Like 2
ENSMUSG00000050812	AI314180	1.44133	0.0441995		proteostasis	Expressed Sequence Ai314180	3	GAAAAAAGTAA, GGGGAAAGTAA, GGGGAAGAAACAAA	(375, 385), (5833, 5843), (5759, 5772)
ENSMUSG00000024646	Cyb5a	1.0892	0.0443023		mitochondrial	Cytochrome B5 Type A
ENSMUSG00000081855	Rpl17-ps5	1.77847	0.0443835		translation	Ribosomal Protein L17, pseudogene 5
ENSMUSG00000091537	Tma7	1.63126	0.044463		translation	Translational Machinery Associated 7	1	AAAGGAGGAACAGA	(138, 151)
ENSMUSG00000030177	Ccdc77	1.48002	0.0444678		cell cycle	Coiled-Coil Domain Containing 77 Transcript Variant 1.
ENSMUSG00000081824	NdufS5	1.44524	0.0444974		mitochondrial	NADH dehydrogenase Fe-S protein 5
ENSMUSG00000030603	Psmc4	1.28777	0.0448562	Psmc4	proteostasis	Proteasome (Prosome, Macropain) 26S Subunit, Atpase, 4
ENSMUSG00000028953	Abcf2	1.41437	0.0476592		mitochondrial	ATP binding cassette subfamily F member 2
ENSMUSG00000018326	Ywhab	1.39898	0.0481727	Ywhab	signalling	Tyrosine 3-Monooxygenase/Tryptophan 5-Monooxygenase Activation Protein, Beta Polypeptide
ENSMUSG00000074182	Znhit6	1.4909	0.0481727		translation	Zinc Finger, Hit Type 6 Transcript Variant 1.	1	AGGAGAGGAACGGA	(297, 310)
ENSMUSG00000028999	Rint1	1.41502	0.0481845		ER/Golgi/transport	Rad50 Interactor 1 Transcript Variant 2.
ENSMUSG00000001334	Fkbp11	1.52842	0.048281		proteostasis	Fk506 Binding Protein 11	1	AGAGGAGAAACGAA	(686, 699)
ENSMUSG00000022721	Trmt2a	1.24888	0.0486231		translation	Trm2 Trna Methyltransferase 2A Transcript Variant 1.
ENSMUSG00000022466	Rpap3	1.35202	0.0488102		transcription	Rna Polymerase Ii Associated Protein 3
ENSMUSG00000016495	Plgrkt	1.29825	0.0489935		signalling	Plasminogen Receptor, C-Terminal Lysine Transmembrane Protein
ENSMUSG00000037787	Apopt1	1.53368	0.0490031		mitochondrial	Apoptogenic, Mitochondrial 1 Transcript Variant 1.
ENSMUSG00000024725	Ostf1	1.33912	0.0490031		signalling	Osteoclast Stimulating Factor 1
ENSMUSG00000078193	Rpl35-ps	1.48171	0.0490031	Gm2000	translation	Ribosomal protein L35, pseudogene
ENSMUSG00000021595	Nsun2	1.09875	0.0490532		translation	Nol1/Nop2/Sun Domain Family Member 2
ENSMUSG00000084349	Rpl3-ps1	1.0772	0.0493337		translation	Ribosomal Protein L3, pseudogene

## Sheet: Table S-IV
Table S-IV	Molecular signatures enriched among transcripts bound by Csde1
GeneTrail2
Statistical analysis of molecular signatures
BIP_targets_gentrail2_wald.ora.zip
GO_-_Cellular_Component
Type	Name	Number of hits	Expected score	Adjusted p-value
enriched	ribonucleoprotein complex(3)&intracellular ribonucleoprotein complex(4)	50	2.76821	1.05407e-41
enriched	nucleolus(5)	39	2.76821	3.13212e-28
enriched	ribosome(5)	22	0.827954	1.28592e-20
enriched	mitochondrial matrix(5)	20	0.836317	7.41942e-18
enriched	organellar ribosome(3)&mitochondrial ribosome(4)	15	0.280166	8.8125e-18
enriched	ribosomal subunit(4)	14	0.564514	2.34923e-12
enriched	proteasome complex(4)	10	0.305256	1.49179e-09
enriched	proteasome accessory complex(4)	7	0.0919948	1.52529e-08
enriched	large ribosomal subunit(5)	9	0.301074	3.10236e-08
enriched	cytosolic proteasome complex(5)	6	0.050179	3.35601e-08
enriched	proteasome regulatory particle base subcomplex(4)	6	0.050179	3.35601e-08
enriched	organellar large ribosomal subunit(4)&mitochondrial large ribosomal subunit(5)	7	0.121266	5.30484e-08
enriched	mitochondrial protein complex(4)	10	0.505972	7.99277e-08
enriched	proteasome regulatory particle(4)	6	0.0836317	3.18e-07
enriched	mitochondrial inner membrane(5)	13	1.50537	2.23241e-06
enriched	inner mitochondrial membrane protein complex(4)	8	0.376343	2.44338e-06
enriched	mitochondrial envelope(5)	15	2.19951	2.97243e-06
enriched	cytosolic part(5)	10	0.786138	3.17484e-06
enriched	myelin sheath(3)	10	0.798682	3.46992e-06
enriched	organelle inner membrane(4)	13	1.61827	3.81436e-06
enriched	mitochondrial membrane part(3)	9	0.614693	4.62807e-06
enriched	mitochondrial membrane(4)	14	2.04898	6.92472e-06
enriched	spliceosomal complex(5)	9	0.702506	1.25548e-05
enriched	centrosome(5)	13	1.87753	1.69097e-05
enriched	microtubule organizing center(5)	13	2.18279	8.55162e-05
enriched	nuclear exosome RNase complex (5)	4	0.0543606	0.000108276
enriched	transferase complex(5)	14	2.69294	0.000139415
enriched	preribosome(5)	5	0.188171	0.000329012
enriched	focal adhesion(5)	10	1.41338	0.000354965
enriched	cell substrate adherens junction(4)	10	1.4301	0.000379692
enriched	exosome RNase complex (4)	4	0.0836317	0.000396238
enriched	cell substrate junction(3)	10	1.45101	0.000403235
enriched	nucleoplasm part(5)	12	2.33332	0.000744678
enriched	respiratory chain complex(4)	5	0.234169	0.000744678
enriched	mitochondrial respiratory chain(4)	5	0.242532	0.000835425
enriched	small ribosomal subunit(5)	5	0.26344	0.00118427
enriched	adherens junction(4)	10	1.67681	0.00119231
enriched	respiratory chain(3)	5	0.271803	0.00129382
enriched	anchoring junction(3)	10	1.73536	0.00150843
enriched	spindle(5)	7	0.815409	0.00259554
enriched	Prp19 complex(4)	3	0.0585422	0.00464521
enriched	eukaryotic translation initiation factor 3 complex(4)	3	0.0585422	0.00464521
enriched	replication fork(5)	4	0.229987	0.0109103
enriched	DNA directed RNA polymerase complex(5)&nuclear DNA directed RNA polymerase complex(5)	5	0.472519	0.0137284
enriched	RNA polymerase complex(4)	5	0.480882	0.0145228
enriched	microtubule(4)	8	1.49701	0.0153162
enriched	cytoplasmic ribonucleoprotein granule(5)	5	0.505972	0.0170974
enriched	organellar small ribosomal subunit(4)&mitochondrial small ribosomal subunit(5)	3	0.100358	0.0170974
enriched	ribonucleoprotein granule(5)	5	0.535243	0.0215263
enriched	late endosome(5)	5	0.564514	0.0267293
enriched	small subunit processome(6)	3	0.125448	0.0292168
enriched	oxidoreductase complex(3)	4	0.330345	0.0330486
enriched	transferase complex transferring phosphorus containing groups(6)	6	0.928312	0.0330486
enriched	catalytic step 2 spliceosome(6)	4	0.355435	0.0422644
WikiPathways
Type	Name	Number of hits	Expected score	Adjusted p-value
enriched	Proteasome Degradation	9	0.242532	1.05436e-08
enriched	Translation Factors	7	0.204898	1.80356e-06
enriched	TNF-alpha NF-kB Signaling Pathway	10	0.76523	3.26954e-06
enriched	Electron Transport Chain	7	0.42234	9.01499e-05
enriched	mRNA processing	12	1.87335	0.00012317
enriched	TCA Cycle	4	0.125448	0.00189348
enriched	PodNet: protein-protein interactions in the podocyte	7	1.27956	0.0489437
KEGG_-_Pathways
Type	Name	Number of hits	Expected score	Adjusted p-value
enriched	Ribosome	16	0.597966	1.96222e-14
enriched	Proteasome	9	0.188171	1.2809e-09
enriched	RNA transport	10	0.66069	1.60813e-06
enriched	Parkinson's disease	8	0.577059	8.9862e-05
enriched	Epstein-Barr virus infection	9	0.848861	0.000109039
enriched	Spliceosome	7	0.539424	0.000530846
enriched	Energy Metabolism	7	0.673235	0.00183829
enriched	Alzheimer's disease	7	0.694143	0.00194768
enriched	Citrate cycle (TCA cycle)	4	0.129629	0.00264714
enriched	DNA replication	4	0.137992	0.002728
enriched	RNA degradation	5	0.296892	0.002728
enriched	Oxidative phosphorylation	6	0.543606	0.00352244
enriched	Porphyrin and chlorophyll metabolism	4	0.167263	0.00461335
enriched	Viral carcinogenesis	7	0.928312	0.00670477
enriched	Carbon metabolism	5	0.426522	0.0103634
enriched	Huntington's disease	6	0.702506	0.0104104
enriched	Mismatch repair	3	0.0878133	0.0136417
enriched	Aminoacyl-tRNA biosynthesis	4	0.255077	0.0155147
enriched	Non-alcoholic fatty liver disease (NAFLD)	5	0.614693	0.0418263
enriched	Cysteine and methionine metabolism	3	0.146355	0.046291
GO_-_Biological_Process
Type	Name	Number of hits	Expected score	Adjusted p-value
enriched	peptide biosynthetic process(6)	34	2.26642	9.44895e-24
enriched	translation(6)	33	2.18697	2.57353e-23
enriched	amide biosynthetic process(6)	34	2.55495	1.28298e-22
enriched	peptide metabolic process(5)	34	2.63858	2.59848e-22
enriched	RNA processing(6)	31	2.78912	2.32329e-18
enriched	ncRNA metabolic process(6)	23	1.40501	1.86208e-16
enriched	ribosome biogenesis(5)	17	0.811227	3.3646e-13
enriched	ncRNA processing(7)	18	1.04958	9.39106e-13
enriched	ribonucleoprotein complex biogenesis(4)	19	1.26702	1.2075e-12
enriched	rRNA processing(6)	14	0.564514	1.64132e-11
enriched	rRNA metabolic process(7)	14	0.58124	2.16681e-11
enriched	mitotic cell cycle process(5)	22	2.59676	2.85727e-10
enriched	cell division(4)	19	2.53404	1.05215e-07
enriched	mRNA metabolic process(6)	17	1.96534	1.32281e-07
enriched	modification dependent macromolecule catabolic process(6)	16	2.08243	2.45551e-06
enriched	RNA splicing(7)	13	1.28793	4.04995e-06
enriched	mitotic nuclear division(5)	14	1.59736	5.05487e-06
enriched	mRNA processing(7)	14	1.60573	5.09118e-06
enriched	mitochondrion organization(5)	16	2.27896	6.46851e-06
enriched	regulation of protein complex assembly(4)	13	1.36738	6.46851e-06
enriched	proteasomal protein catabolic process(6)	14	1.69772	8.64963e-06
enriched	nuclear division(6)	15	2.04898	1.07254e-05
enriched	positive regulation of RNA polymerase II transcriptional preinitiation complex assembly(7)	5	0.050179	1.52425e-05
enriched	translational initiation(4)	8	0.380524	2.05613e-05
enriched	organelle fission(5)	15	2.19533	2.20852e-05
enriched	tRNA metabolic process(7)	9	0.564514	2.20852e-05
enriched	proteasome mediated ubiquitin dependent protein catabolic process(7)	13	1.57228	2.33678e-05
enriched	regulation of RNA polymerase II transcriptional preinitiation complex assembly(7)	5	0.0585422	2.33678e-05
enriched	regulation of cell cycle process(5)	14	1.91098	2.6434e-05
enriched	ER associated ubiquitin dependent protein catabolic process(5)	7	0.26344	3.14447e-05
enriched	proteolysis involved in cellular protein catabolic process(6)	15	2.35841	4.62481e-05
enriched	nucleobase containing small molecule metabolic process(4)	15	2.3835	5.12442e-05
enriched	positive regulation of transcription initiation from RNA polymerase II promoter(6)	5	0.0752685	5.65983e-05
enriched	cellular respiration(5)	8	0.468337	6.60585e-05
enriched	cellular protein catabolic process(6)	15	2.4755	7.56381e-05
enriched	RNA polymerase II transcriptional preinitiation complex assembly(8)	5	0.0836317	8.13619e-05
enriched	DNA templated transcriptional preinitiation complex assembly(7)	5	0.0878133	9.76776e-05
enriched	ERAD pathway(4)	7	0.330345	0.000103544
enriched	nucleoside phosphate metabolic process(5)	14	2.19533	0.000103544
enriched	regulation of transcription initiation from RNA polymerase II promoter(6)	5	0.0919948	0.000110509
enriched	positive regulation of DNA templated transcription initiation(5)	5	0.10454	0.000188378
enriched	aerobic respiration(6)	6	0.217442	0.000194048
enriched	ubiquitin dependent protein catabolic process(8)	13	2.02389	0.000252658
enriched	heme metabolic process(4)	5	0.117084	0.000276788
enriched	modification dependent protein catabolic process(7)	13	2.05316	0.000276788
enriched	transcription initiation from RNA polymerase II promoter(8)	6	0.234169	0.000276788
enriched	protein polymerization(7)	9	0.840498	0.000305636
enriched	regulation of DNA templated transcription initiation(5)	5	0.125448	0.000360357
enriched	regulation of cell division(4)	10	1.13739	0.000368174
enriched	cellular protein complex assembly(6)	12	1.78554	0.000400994
enriched	nucleotide metabolic process(6)	13	2.1577	0.000430255
enriched	porphyrin containing compound metabolic process(5)	5	0.150537	0.000752345
enriched	cofactor metabolic process(4)	10	1.27956	0.000955517
enriched	tetrapyrrole metabolic process(5)	5	0.167263	0.00116516
enriched	positive regulation of protein complex assembly(4)	8	0.744322	0.00116986
enriched	regulation of cellular component biogenesis(3)	14	2.7933	0.00118881
enriched	positive regulation of organelle organization(5)	12	2.06988	0.00157495
enriched	RNA catabolic process(6)	7	0.547787	0.00172735
enriched	DNA replication(6)	9	1.07467	0.00173206
enriched	mitochondrial translation(5)	5	0.188171	0.00178787
enriched	DNA templated transcription initiation(7)	6	0.355435	0.00195975
enriched	nucleoside triphosphate metabolic process(6)	8	0.815409	0.00195975
enriched	response to endoplasmic reticulum stress(5)	8	0.815409	0.00195975
enriched	energy derivation by oxidation of organic compounds(4)	8	0.81959	0.00200069
enriched	RNA phosphodiester bond hydrolysis exonucleolytic(7)	4	0.0878133	0.0025715
enriched	mitotic cell cycle phase transition(6)	9	1.14575	0.0025715
enriched	cellular nitrogen compound catabolic process(5)	9	1.15412	0.00267434
enriched	protein DNA complex assembly(6)	7	0.614693	0.00304989
enriched	heterocycle catabolic process(5)	9	1.17921	0.00307344
enriched	regulation of nuclear division(5)	7	0.618874	0.00309193
enriched	aromatic compound catabolic process(5)	9	1.21684	0.00371317
enriched	cell cycle phase transition(5)	9	1.21684	0.00371317
enriched	methylation(3)	9	1.21266	0.00371317
enriched	protein localization to organelle(6)	13	2.76403	0.00418779
enriched	ATP metabolic process(8)	7	0.66069	0.00435154
enriched	pigment metabolic process(4)	5	0.242532	0.00448001
enriched	purine ribonucleoside metabolic process(7)	8	0.970127	0.00547946
enriched	regulation of mitotic cell cycle(5)	10	1.65591	0.00592571
enriched	purine nucleoside metabolic process(6)	8	0.986854	0.00594573
enriched	tricarboxylic acid cycle(4)	4	0.117084	0.00594573
enriched	microtubule cytoskeleton organization(5)	10	1.66845	0.00608069
enriched	organic cyclic compound catabolic process(5)	9	1.3172	0.00611515
enriched	protein DNA complex subunit organization(5)	7	0.710869	0.00614159
enriched	purine ribonucleoside triphosphate metabolic process(8)	7	0.710869	0.00614159
enriched	ribonucleoside triphosphate metabolic process(7)	7	0.719232	0.00652862
enriched	ribonucleoside metabolic process(6)	8	1.02449	0.00714291
enriched	spindle organization(5)	6	0.480882	0.00714291
enriched	citrate metabolic process(8)	4	0.129629	0.00771919
enriched	purine nucleoside triphosphate metabolic process(7)	7	0.744322	0.00771919
enriched	positive regulation of nuclear division(5)	5	0.284348	0.00781437
enriched	purine ribonucleoside monophosphate metabolic process(8)	7	0.748503	0.00781712
enriched	purine nucleoside monophosphate metabolic process(7)	7	0.752685	0.00800453
enriched	ribonucleoside monophosphate metabolic process(7)	7	0.761048	0.00848094
enriched	regulation of mitotic nuclear division(6)	6	0.505972	0.00870853
enriched	positive regulation of cell cycle process(5)	7	0.769411	0.00882761
enriched	spindle assembly(6)	5	0.296892	0.00882761
enriched	tricarboxylic acid metabolic process(7)	4	0.137992	0.00882761
enriched	nucleoside metabolic process(5)	8	1.08303	0.00928398
enriched	positive regulation of cell division(4)	6	0.52688	0.0102924
enriched	nucleoside monophosphate metabolic process(6)	7	0.802864	0.0109855
enriched	tRNA aminoacylation for protein translation(7)	4	0.150537	0.0115574
enriched	generation of precursor metabolites and energy(4)	8	1.12485	0.0115952
enriched	nuclear RNA surveillance(8)&nuclear mRNA surveillance(9)	3	0.0459974	0.0119165
enriched	glycosyl compound metabolic process(4)	8	1.14157	0.0125919
enriched	regulation of DNA damage checkpoint(6)	3	0.050179	0.0145669
enriched	amino acid activation(5)&tRNA aminoacylation(6)	4	0.163082	0.0147252
enriched	cellular component disassembly(4)	9	1.53464	0.015068
enriched	microtubule based process(4)	11	2.34587	0.0151914
enriched	RNA surveillance(7)	3	0.0543606	0.0172173
enriched	ribonucleoprotein complex subunit organization(5)	6	0.614693	0.0212212
enriched	apoptotic mitochondrial changes(6)	5	0.376343	0.0226835
enriched	respiratory electron transport chain(5)	4	0.188171	0.0234613
enriched	rRNA catabolic process(8)	3	0.0627238	0.024051
enriched	cellular response to DNA damage stimulus(5)	11	2.49641	0.0248469
enriched	regulation of cytoplasmic transport(6)	9	1.66009	0.025295
enriched	regulation of intracellular transport(5)	10	2.07407	0.0256355
enriched	oxidative phosphorylation(5)	4	0.196534	0.0263164
enriched	microtubule polymerization(7)	4	0.200716	0.0281756
enriched	ribonucleotide metabolic process(6)	9	1.69772	0.0288854
enriched	regulation of protein polymerization(5)	6	0.669053	0.0305722
enriched	electron transport chain(4)	4	0.209079	0.0318884
enriched	regulation of catabolic process(4)	11	2.60094	0.0331422
enriched	ribose phosphate metabolic process(5)	9	1.73954	0.0334718
enriched	heme biosynthetic process(5)	3	0.0836317	0.0460969
enriched	ncRNA catabolic process(7)	3	0.0836317	0.0460969
enriched	nucleobase containing compound catabolic process(5)	7	1.05376	0.0460969
enriched	cellular amino acid metabolic process(4)	7	1.0663	0.048373
enriched	sulfur compound metabolic process(4)	7	1.0663	0.048373
GO_-_Molecular_Function
Type	Name	Number of hits	Expected score	Adjusted p-value
enriched	structural constituent of ribosome(3)	16	0.510153	9.69653e-15
enriched	structural molecule activity(2)	19	2.01134	2.55399e-09
enriched	ATPase activity(8)	16	1.59318	4.95134e-08
enriched	translation initiation factor activity(7)	8	0.192353	1.54115e-07
enriched	translation factor activity RNA binding(6)	8	0.296892	2.82553e-06
enriched	ATPase activity coupled(9)	12	1.22939	1.17211e-05
enriched	tRNA methyltransferase activity(7)	8	0.401432	1.82136e-05
enriched	RNA methyltransferase activity(6)	8	0.430703	2.66401e-05
enriched	TBP class protein binding(5)	5	0.0794501	4.5676e-05
enriched	tRNA cytosine methyltransferase activity(7)&tRNA cytosine 5 methyltransferase activity(8)	7	0.355435	0.000111478
enriched	tRNA guanine methyltransferase activity(7)	7	0.367979	0.000126477
enriched	tRNA binding(6)	5	0.142174	0.00044092
enriched	S adenosylmethionine dependent methyltransferase activity(6)	8	0.68578	0.000480424
enriched	1 phenanthrol methyltransferase activity(6)&dimethylarsinite methyltransferase activity(6)&4 5 dihydroxybenzo a pyrene methyltransferase activity(6)&1 hydroxypyrene methyltransferase activity(6)&1 hydroxy 6 methoxypyrene methyltransferase activity(6)&demethylmenaquinone methyltransferase activity(6)&cobalt precorrin 6B C5 methyltransferase activity(6)&cobalt precorrin 7 C15 methyltransferase acti…	6	0.351253	0.00087152
enriched	C methyltransferase activity(6)&quinone cofactor methyltransferase activity(7)&2 polyprenyl 6 methoxy 1 4 benzoquinone methyltransferase activity(8)	6	0.355435	0.00087152
enriched	arginine N methyltransferase activity(7)&protein arginine N methyltransferase activity(7)	6	0.355435	0.00087152
enriched	methylarsonite methyltransferase activity(7)	6	0.355435	0.00087152
enriched	methyltransferase activity(5)	8	0.790319	0.00087152
enriched	protein C terminal leucine carboxyl O methyltransferase activity(7)	6	0.355435	0.00087152
enriched	rRNA methyltransferase activity(7)&rRNA uridine methyltransferase activity(8)	6	0.355435	0.00087152
enriched	tRNA adenine methyltransferase activity(7)&tRNA adenine N1 methyltransferase activity(8)	6	0.355435	0.00087152
enriched	tRNA guanine N1 methyltransferase activity(8)	6	0.355435	0.00087152
enriched	tRNA guanine N2 methyltransferase activity(7)	6	0.351253	0.00087152
enriched	tRNA uracil methyltransferase activity(8)	6	0.355435	0.00087152
enriched	DNA methyltransferase activity(6)	6	0.363798	0.000879738
enriched	protein C terminal carboxyl O methyltransferase activity(8)	6	0.363798	0.000879738
enriched	transferase activity transferring one carbon groups(4)	8	0.81959	0.000879738
enriched	S methyltransferase activity(6)	6	0.376343	0.000952945
enriched	carboxyl O methyltransferase activity(7)&protein carboxyl O methyltransferase activity(7)	6	0.376343	0.000952945
enriched	mRNA methyltransferase activity(7)	6	0.372161	0.000952945
enriched	O methyltransferase activity(6)	6	0.405614	0.00138814
enriched	transcription factor binding(4)	11	2.09497	0.00325946
enriched	tubulin binding(5)	8	1.03285	0.00346532
enriched	lysine N methyltransferase activity(7)&protein lysine N methyltransferase activity(7)	6	0.510153	0.00440121
enriched	N methyltransferase activity(6)	6	0.547787	0.00620964
enriched	ligase activity forming carbon oxygen bonds(4)&ligase activity forming aminoacyl tRNA and related compounds(5)&aminoacyl tRNA ligase activity(6)	4	0.154719	0.00620964
enriched	ribonuclease activity(6)	5	0.326164	0.00620964
enriched	protein methyltransferase activity(6)	6	0.564514	0.00680055
enriched	ligase activity(3)	9	1.53464	0.0072279
enriched	rRNA binding(6)	4	0.179808	0.00973232
enriched	phosphatase activity(6)	7	1.0663	0.0264038
enriched	microtubule binding(5)	6	0.744322	0.026854
enriched	unfolded protein binding(4)	4	0.255077	0.0324012
enriched	metal cluster binding(3)&iron sulfur cluster binding(4)	4	0.26344	0.0356147
Reactome_-_Pathways
Type	Name	Number of hits	Expected score	Adjusted p-value
enriched	Mitochondrial translation termination	20	0.330345	3.10444e-24
enriched	Mitochondrial translation elongation	19	0.321982	5.26558e-23
enriched	Separation of Sister Chromatids	14	0.664872	7.06395e-11
enriched	AUF1 (hnRNP D0) binds and destabilizes mRNA	10	0.217442	2.31302e-10
enriched	Autodegradation of Cdh1 by Cdh1:APC/C	10	0.255077	7.68934e-10
enriched	APC/C:Cdc20 mediated degradation of Securin	10	0.271803	1.13365e-09
enriched	APC/C:Cdh1 mediated degradation of Cdc20 and other APC/C:Cdh1 targeted proteins in late mitosis/early G1	10	0.292711	1.65823e-09
enriched	Cdc20:Phospho-APC/C mediated degradation of Cyclin A	10	0.292711	1.65823e-09
enriched	SCF-beta-TrCP mediated degradation of Emi1	9	0.221624	4.79776e-09
enriched	MAPK6/MAPK4 signaling	9	0.292711	4.11844e-08
enriched	Cross-presentation of soluble exogenous antigens (endosomes)	8	0.188171	4.36832e-08
enriched	CDK-mediated phosphorylation and removal of Cdc6	8	0.204898	6.30745e-08
enriched	Regulation of ornithine decarboxylase (ODC)	8	0.200716	6.30745e-08
enriched	Ubiquitin-dependent degradation of Cyclin D1	8	0.204898	6.30745e-08
enriched	Autodegradation of the E3 ubiquitin ligase COP1	8	0.209079	6.37906e-08
enriched	Ubiquitin Mediated Degradation of Phosphorylated Cdc25A	8	0.209079	6.37906e-08
enriched	Degradation of AXIN	8	0.221624	9.1248e-08
enriched	Asymmetric localization of PCP proteins	8	0.225806	9.20661e-08
enriched	Degradation of DVL	8	0.229987	9.20661e-08
enriched	Degradation of GLI1 by the proteasome	8	0.229987	9.20661e-08
enriched	Hedgehog ligand biogenesis	8	0.229987	9.20661e-08
enriched	SCF(Skp2)-mediated degradation of p27/p21	8	0.229987	9.20661e-08
enriched	CDT1 association with the CDC6:ORC:origin complex	8	0.23835	1.00799e-07
enriched	Dectin-1 mediated noncanonical NF-kB signaling	8	0.23835	1.00799e-07
enriched	GLI3 is processed to GLI3R by the proteasome	8	0.23835	1.00799e-07
enriched	NIK-->noncanonical NF-kB signaling	8	0.23835	1.00799e-07
enriched	Activation of NF-kappaB in B cells	8	0.267621	2.16434e-07
enriched	Regulation of RAS by GAPs	8	0.267621	2.16434e-07
enriched	Antigen processing: Ubiquitination & Proteasome degradation	11	0.781956	2.44397e-07
enriched	Degradation of beta-catenin by the destruction complex	8	0.275985	2.44397e-07
enriched	TNFR2 non-canonical NF-kB pathway	8	0.275985	2.44397e-07
enriched	Orc1 removal from chromatin	8	0.284348	2.94086e-07
enriched	CLEC7A (Dectin-1) signaling	8	0.313619	5.81706e-07
enriched	FCERI mediated NF-kB activation	8	0.3178	6.21789e-07
enriched	Downstream TCR signaling	8	0.363798	1.57386e-06
enriched	Hedgehog 'on' state	8	0.363798	1.57386e-06
enriched	mRNA decay by 3' to 5' exoribonuclease	4	0.0459974	8.1535e-05
enriched	L13a-mediated translational silencing of Ceruloplasmin expression	7	0.434885	9.69411e-05
enriched	Butyrate Response Factor 1 (BRF1) binds and destabilizes mRNA	4	0.0627238	0.000211364
enriched	PCNA-Dependent Long Patch Base Excision Repair	4	0.0627238	0.000211364
enriched	mRNA Splicing - Major Pathway	7	0.505972	0.000235445
enriched	Formation of a pool of free 40S subunits	6	0.39725	0.000833774
enriched	GTP hydrolysis and joining of the 60S ribosomal subunit	6	0.443248	0.00147963
enriched	KSRP (KHSRP) binds and destabilizes mRNA	3	0.050179	0.00554134
enriched	Polymerase switching	3	0.0543606	0.00650347
enriched	Polymerase switching on the C-strand of the telomere	3	0.0543606	0.00650347
enriched	Translesion synthesis by POLK	3	0.0585422	0.0075447
enriched	Translesion synthesis by REV1	3	0.0585422	0.0075447
enriched	SRP-dependent cotranslational protein targeting to membrane	5	0.372161	0.00778646
enriched	Gap-filling DNA repair synthesis and ligation in GG-NER	3	0.0627238	0.00849481
enriched	Translesion synthesis by POLI	3	0.0627238	0.00849481
enriched	MAP2K and MAPK activation	3	0.0710869	0.0113497
enriched	Translesion Synthesis by POLH	3	0.0710869	0.0113497
enriched	Formation of the ternary complex, and subsequently, the 43S complex	4	0.217442	0.0131424
enriched	Citric acid cycle (TCA cycle)	3	0.0794501	0.0146836
enriched	Translation initiation complex formation	4	0.23835	0.0177144
enriched	Ribosomal scanning and start codon recognition	4	0.246713	0.0197358
enriched	Recognition of DNA damage by PCNA-containing replication complex	3	0.100358	0.0260423
enriched	Termination of translesion DNA synthesis	3	0.10454	0.0285848
enriched	Regulation of APC/C activators between G1/S and early anaphase	3	0.108721	0.0312553
enriched	Mitotic Telophase/Cytokinesis	2	0.0167263	0.0327081

## Sheet: Table S-V
	Table S-V
	Z-scores derived from the LFQ expression data of proteins detected by mass spectrometry,
	order of proteins as they occur in the heatmap of figure 4A
																						(1) Csde1 bound transcript
	H1			H2			WT			D2			C1			C2			D1
Gene names	2_121_3	2_121_2	2_121_1	2_123_3	2_123_2	2_123_1	WT_1	WT_2	WT_3	2_14_3	2_14_2	2_14_1	2_13_3	2_13_2	2_13_1	3_13_1	3_13_2	3_13_3	2_1_3	2_1_2	2_1_1	CBT (1)	Score	Intensity	MS/MS Count	-Log p value	Protein IDs	Majority protein IDs	Protein names
Dohh	-0.813124	-0.751148	-0.0817809	-1.36826	-1.50394	-1.35013	1.12884	0.53182	0.504073	1.85603	1.19509	1.75478	0.197622	0.553484	0.24372	-0.812724	0.131256	-1.35545	-0.281826	0.00166127	0.220004	FALSE	65.801	9309100000	119	2.61862	Q99LN9;D3Z7J7;D3Z6Y9;D3YZM0;F6TY47	Q99LN9;D3Z7J7;D3Z6Y9	Deoxyhypusine hydroxylase
Nsa2	-1.99212	-0.895725	-0.399553	-0.790316	-0.602594	-0.813803	1.24066	1.48782	1.85015	1.02783	0.674971	1.52343	-0.237395	0.0425627	0.350001	-0.4596	-0.430008	0.535592	-0.8867	-0.540854	-0.684347	FALSE	21.569	10456000000	91	3.04857	Q5M9P2;Q9CR47;Q32P03	Q5M9P2;Q9CR47	Ribosome biogenesis protein NSA2 homolog
Cox15	-0.185058	-0.864945	-2.45991	-0.20986	-0.568079	-1.17667	1.11659	1.59197	1.77314	0.700664	0.144537	0.270096	0.448691	-0.877367	-0.350627	-0.4267	0.0225557	-0.128271	-0.0379973	-0.358304	1.57554	FALSE	24.474	6822900000	58	3.33851	Q8BJ03	Q8BJ03	Cytochrome c oxidase assembly protein COX15 homolog
Gnpat	-1.12652	-1.00001	-0.459993	-0.161671	-0.963132	-0.590521	1.55419	1.19469	2.27197	-0.321757	-0.0453535	0.628254	-0.576209	-0.615641	-1.02356	0.147094	-0.542898	-1.14809	0.615741	1.62917	0.534246	FALSE	71.071	13522000000	159	4.92656	Q8R390;Q545P6;P98192;Q3TKG9;Q3UBU1;Q05DV2;Q9CT84	Q8R390;Q545P6;P98192;Q3TKG9;Q3UBU1;Q05DV2;Q9CT84	Dihydroxyacetone phosphate acyltransferase
Prkcd	-1.42298	-0.562201	0.711084	-1.00824	-0.534521	-0.687138	1.03646	0.907914	1.92284	0.0323055	-0.0978609	0.128883	-1.30457	-0.828416	0.110173	-0.692793	-0.691506	-1.02088	1.31074	1.43836	1.25233	FALSE	56.932	3230400000	37	3.44882	Q53YN4;Q3TGE4;P28867;Q3UNG2;Q1MX43;Q80UN7;Q1MX41;F1DGF6;Q3TT74;Q6PF82;Q7TST7;Q3V341;Q3UHM5;A4QPC7;Q8BND1;Q02956;P0C605	Q53YN4;Q3TGE4;P28867;Q3UNG2;Q1MX43;Q80UN7;Q1MX41;F1DGF6	Protein kinase C delta type;Protein kinase C delta type;Protein kinase C delta type regulatory subunit;Protein kinase C delta type catalytic subunit
Vps51	-0.0523152	-0.303448	0.718732	-0.414679	-1.18917	-0.497727	1.85119	1.99552	1.44817	-1.16226	-0.746903	0.269822	-1.3667	-1.02129	0.308839	-0.816318	-0.6702	-0.545833	0.735408	0.874319	0.584854	FALSE	42.38	5062700000	97	3.27966	Q3UVL4;F6TKZ2;E0CX85	Q3UVL4	Vacuolar protein sorting-associated protein 51 homolog
Emilin2	0.694469	0.468932	0.520678	-0.56031	0.0582391	-0.15323	1.34381	0.798333	1.22691	0.666159	0.75172	1.23273	-1.0281	-1.03762	-1.07368	-1.67557	-1.79803	-1.54787	0.295667	0.588921	0.227839	FALSE	207.36	38120000000	426	7.05096	D0ESZ4;Q3U1J9;Q3TBC8;Q8K482;Q3TDP9;Q3TCC1;Q3TBD3;Q3TDB5	D0ESZ4;Q3U1J9;Q3TBC8;Q8K482;Q3TDP9;Q3TCC1;Q3TBD3;Q3TDB5	EMILIN-2
Ckap4	-0.0273057	0.391626	-0.293555	-1.1256	-0.0701614	0.877827	0.82456	1.06656	1.24718	0.666353	0.998936	1.09746	-1.73972	-0.995096	-1.73599	-1.17414	-0.835827	-1.11676	0.496417	0.566236	0.880992	FALSE	129.57	19701000000	235	6.04704	Q8BMK4	Q8BMK4	Cytoskeleton-associated protein 4
Rab3d	-0.363496	-0.486415	-1.07475	0.181684	-0.0968773	0.230205	1.61977	2.22952	1.97892	0.624731	0.389739	0.602389	-0.30279	-0.178351	-0.348006	-0.897483	-0.850475	-1.87488	-0.391988	-0.621222	-0.370227	FALSE	37.109	5738300000	67	4.68586	Q543Q4;P35276;D3YWL1;Q8BP17;D3YW33;Q3TU26;Q542T7;P62823	Q543Q4;P35276;D3YWL1;Q8BP17;D3YW33	Ras-related protein Rab-3D
Snap29	0.320807	0.267311	0.434789	-0.383295	-0.104089	0.125258	0.120573	2.00291	2.07985	1.04203	-0.0513477	0.952252	0.165655	-0.629101	-1.39179	-1.58128	-1.38351	-1.12722	0.39774	-0.3822	-0.875344	FALSE	25.282	4737800000	57	2.96681	Q9ERB0	Q9ERB0	Synaptosomal-associated protein 29
Luc7l	-0.465258	0.0745645	-0.444931	-1.16898	-0.930416	-1.0096	-0.613396	-0.456072	0.0936768	-0.816272	-0.666495	-0.751681	1.32026	1.95168	0.80084	2.11387	0.439141	1.14789	-0.948705	-0.518088	0.847972	FALSE	104.57	16068000000	110	4.18722	Q3TV90;Q9CYI4;Q05D11;D3Z765;D3YZ82;D6REI1;D6RGP6;F6QU81	Q3TV90;Q9CYI4;Q05D11;D3Z765	Putative RNA-binding protein Luc7-like 1
Calcoco1	NaN	NaN	NaN	NaN	-1.00406	-1.11699	0.491558	1.17873	0.881356	-0.699162	0.124612	0.334834	-0.0175296	0.135274	0.219033	1.18056	0.742526	1.52579	-0.498347	-0.457125	1.67856	FALSE	12.256	1422000000	38	3.10378	E9Q7U2;Q8CGU1	E9Q7U2;Q8CGU1	Calcium-binding and coiled-coil domain-containing protein 1
Stx18	-0.991003	-1.28291	-1.40654	-2.05717	-1.00656	-0.76886	-0.327339	0.174716	1.05996	0.780407	0.477182	1.16933	0.383224	0.851641	-0.0364947	1.89624	0.397233	0.519915	-0.319885	0.941309	-0.454398	FALSE	30.841	6039000000	63	3.68026	Q8VDS8;D3YY98	Q8VDS8;D3YY98	Syntaxin-18
Ralb	-0.636164	-0.775341	-0.27723	-1.24424	-0.785781	-2.29132	1.10377	0.865835	0.519384	0.442312	-0.438383	-1.22848	2.42266	0.481738	0.627966	0.610795	0.430993	0.451302	-0.0703331	-0.306975	0.09748	FALSE	43.859	13296000000	85	3.25696	Q8CCG5;Q9JIW9;F6QC68	Q8CCG5;Q9JIW9;F6QC68	Ras-related protein Ral-B
Iws1	-0.242928	-0.235297	-0.449043	-1.96732	-1.19533	-0.9176	0.429278	1.0248	1.08761	-0.157452	-0.130623	-1.05139	1.34382	1.64453	0.856594	-0.149589	1.12013	1.0264	-1.33418	0.0828418	-0.785255	FALSE	62.859	10243000000	134	3.92908	Q8C1D8	Q8C1D8	Protein IWS1 homolog
Grn	-0.143384	-0.421584	-0.297576	-2.57948	-0.944208	-1.93066	0.598004	0.524552	0.287391	-0.350893	-0.419314	-0.459688	1.12479	1.07429	1.09437	0.797552	0.986116	1.34375	0.100448	0.0311341	-0.415607	FALSE	53.906	7183200000	187	4.33545	Q544Y8;Q3UC19;Q3TVQ3;Q3U9K2;Q9D2V3;Q3UD85;Q3UAJ3;Q3U9N4;P28798;Q3TX66;Q3TWT4;Q3U8W3;Q3U5Q6;Q3TW77;H3BJE0;Q3UDD6;H3BJ90;H3BLC9	Q544Y8;Q3UC19;Q3TVQ3;Q3U9K2;Q9D2V3;Q3UD85;Q3UAJ3;Q3U9N4;P28798;Q3TX66;Q3TWT4;Q3U8W3;Q3U5Q6;Q3TW77;H3BJE0;Q3UDD6	Granulins;Acrogranin;Granulin-1;Granulin-2;Granulin-3;Granulin-4;Granulin-5;Granulin-6;Granulin-7
Zfp655	-0.86985	-1.6419	-0.541213	-1.46885	-0.138672	-2.03101	0.525246	0.622578	0.225516	-0.0606178	-0.681123	0.40646	0.648574	1.373	0.622099	0.894575	1.5719	1.51457	-0.187327	-0.444312	-0.339646	FALSE	21.419	2571000000	47	5.17696	Q9CZP3;Q6P9P9;Q5DTG8	Q9CZP3;Q6P9P9;Q5DTG8
Nt5dc2	-0.454697	-1.33888	-0.73071	-0.718158	-0.944689	-0.675434	0.94544	0.516124	0.548599	0.195343	0.486759	0.300988	1.13424	0.303645	0.356154	0.918145	1.37391	1.939	-1.38337	-1.27961	-1.4928	FALSE	90.355	17762000000	181	3.42953	Q91X76;Q9CY30	Q91X76;Q9CY30
Ncaph	-0.51013	-0.632015	-0.0169324	-0.199679	-0.293761	-0.20063	0.272475	0.402678	0.142292	-0.784019	0.367589	-1.08265	1.29161	1.12217	0.504657	0.953335	1.1641	2.09555	-1.68385	-1.65641	-1.25637	FALSE	71.917	9675600000	122	4.99093	Q8C156;Q6ZQJ9	Q8C156;Q6ZQJ9	Condensin complex subunit 2
Ppp2r5a	-0.981724	-0.151315	-0.817259	-0.476408	-1.00819	-0.873571	0.658066	0.973872	0.653607	0.247658	0.45549	0.0496255	0.415727	0.45693	0.447184	1.75	1.55955	1.08089	-1.52352	-1.92729	-0.989318	FALSE	51.294	6557300000	119	3.19113	Q3ULN8;Q6PD03;A0A0A6YVV9	Q3ULN8;Q6PD03	Serine/threonine-protein phosphatase 2A 56 kDa regulatory subunit alpha isoform
Eif4g2	-0.601665	-0.79589	-0.678493	-0.862304	-0.804582	-1.22011	0.580356	0.573667	0.539376	0.371005	0.310198	0.184988	0.823715	0.650681	0.561884	1.61226	1.52431	1.43467	-1.23085	-1.71671	-1.2565	FALSE	275.96	90317000000	638	4.09597	A0JNY7;G3XA17;Q62448;F7CBP1;Q3U9U9;Q3URI0;F6TW20;F7DAB1;F6UU81;F7CHS2	A0JNY7;G3XA17;Q62448;F7CBP1;Q3U9U9	Eukaryotic translation initiation factor 4 gamma 2
Strap	-0.450361	-0.0783901	-0.465719	-1.03165	-0.695281	-1.00577	0.192025	0.632135	0.763175	0.198856	-0.121331	-0.00860619	0.818517	0.810725	0.705232	1.76787	1.16929	1.48897	-1.73196	-1.34916	-1.60856	FALSE	231.09	87555000000	476	4.18217	B2RUC7;Q9Z1Z2	B2RUC7;Q9Z1Z2	Serine-threonine kinase receptor-associated protein
Ebna1bp2	-1.61409	-1.09146	-0.731484	-1.22921	-1.08553	-0.994068	0.554054	0.45085	0.893036	0.816601	0.613928	0.803104	0.614084	0.819821	0.526089	1.13632	1.18019	1.35368	-0.883906	-1.28724	-0.844766	TRUE	89.25	59781000000	360	4.08083	Q9D903;A2ACZ1	Q9D903;A2ACZ1	Probable rRNA-processing protein EBP2
Rrs1	-1.6287	-1.53492	-1.60066	-0.698999	-1.04193	-0.593953	0.393779	0.605903	0.886447	1.35108	0.860142	0.820892	0.370235	0.323215	0.21838	1.47448	0.814568	1.09062	-0.977931	-0.423037	-0.70961	FALSE	178.26	45172000000	287	3.31865	Q9CYH6;Q80U76	Q9CYH6;Q80U76	Ribosome biogenesis regulatory protein homolog
Hnrnpa0	-1.27871	-0.877313	-0.715313	-1.0302	-0.859819	-1.19609	0.519794	0.545463	0.193113	0.0392259	-0.146902	0.23796	1.52318	1.47336	0.970221	1.41204	0.827422	1.24482	-0.28471	-1.13643	-1.4611	FALSE	194.25	131540000000	340	6.44833	Q9CX86	Q9CX86	Heterogeneous nuclear ribonucleoprotein A0
Cyp51a1	-1.22715	-1.43086	-1.68529	-0.717555	-0.82296	-0.701545	0.473814	0.291089	0.369639	1.20239	0.814784	1.01029	0.86769	1.021	1.26679	1.03263	0.556679	0.710032	-1.05008	-0.991789	-0.989598	FALSE	109.48	19660000000	246	3.22992	Q8K0C4;Q9CW87	Q8K0C4	Lanosterol 14-alpha demethylase
2810004N23Rik	-0.989236	-1.69032	-1.26859	-1.38696	-1.43036	-0.127122	1.21026	0.470448	0.468349	-0.130787	0.486205	0.488848	1.19931	0.766066	0.842172	1.39736	1.38982	0.228344	-0.926625	-0.767517	-0.229667	FALSE	59.152	6477900000	86	4.86398	Q8CIL4;Q9CSU7;Q3TKJ9	Q8CIL4;Q9CSU7;Q3TKJ9	Uncharacterized protein C1orf131 homolog
Whsc1	-1.81414	-1.01948	-0.436254	-0.483772	-1.11246	-0.843241	0.702084	0.408088	-0.389438	1.14194	1.05514	0.82914	1.07402	0.934798	0.868407	0.959196	0.840786	0.827743	-1.36193	-1.25559	-0.925039	FALSE	86.097	7752800000	161	2.40857	Q8BVE8;D3Z3E4;B2RY48;D3Z3E0;F6Y765;D3Z229;Q8C1I1;F6S6G6	Q8BVE8	Histone-lysine N-methyltransferase NSD2
Mvd	-0.577362	-0.996809	-1.51345	-1.01149	-0.651356	-1.77482	0.695021	0.240625	0.0992049	0.545953	0.125831	0.143582	0.694143	0.898822	0.307348	0.645277	2.07327	1.8777	-0.300795	-0.641298	-0.879396	FALSE	55.747	12779000000	102	4.39598	Q3UYC1;Q99JF5	Q3UYC1;Q99JF5	Diphosphomevalonate decarboxylase
Ncapg	-0.891846	-0.764089	-0.898377	-1.39476	-1.06882	-0.905736	-0.0125	0.347948	0.404862	0.745131	1.0268	1.24236	0.428551	0.329929	0.297053	1.36289	1.73354	1.27337	-1.08893	-0.899193	-1.26819	FALSE	286.36	28367000000	337	2.50318	E9PWG6;B2RQA7;Q9JK28	E9PWG6;B2RQA7
Rexo4	-1.70172	-1.77335	-1.57433	-0.436191	-0.77356	-0.513717	1.03841	0.500661	1.1496	0.494216	-0.0105606	0.019968	0.725639	0.778615	0.68105	0.554456	0.787011	1.69049	-1.30714	0.276187	-0.605731	FALSE	74.665	13862000000	206	4.49855	A2ALB2;Q6PAQ4;A2ALB1	A2ALB2;Q6PAQ4;A2ALB1	RNA exonuclease 4
Mki67	-0.798615	-0.868071	-0.903714	-0.829412	-0.813715	-0.707713	-0.362294	-0.421093	-0.359949	0.845636	0.831747	0.855844	1.31302	1.21796	1.25441	1.17959	1.11412	1.16272	-1.2166	-1.31079	-1.18308	FALSE	323.31	507900000000	3761	3.65709	E9PVX6;Q61769;Q7TSF6	E9PVX6;Q61769
Orc4	-1.00771	-1.10738	-1.47241	-0.984228	-1.3331	-0.719131	0.515993	1.33131	1.352	0.0488911	0.822901	0.722086	0.00615405	1.24219	0.506624	0.443493	1.49905	0.801098	-0.91696	-0.894879	-0.856	FALSE	84.824	14572000000	186	4.15575	Q8C693;Q8BN98;O88708;Q8BTB0;A2AI40;CON__Q2YDI2;Q9CZF7;A2AI43;A2AI42	Q8C693;Q8BN98;O88708;Q8BTB0;A2AI40	Origin recognition complex subunit 4
Txndc15	-0.710461	-0.94198	-0.733266	-1.78168	-0.897933	-1.35983	0.648716	0.323701	1.79693	0.855406	-0.530163	0.300787	0.598812	1.06409	1.49816	-0.443963	1.1667	-0.329948	0.939878	-0.619814	-0.844131	FALSE	12.912	3269800000	33	2.74549	Q6P6J9	Q6P6J9	Thioredoxin domain-containing protein 15
Zbtb7a	-1.22	-1.24483	-0.858904	-0.609311	-2.19888	-1.31769	1.09478	0.435248	0.7808	0.489599	0.278107	0.14014	1.08606	0.876229	0.792784	0.912535	1.25172	-0.171908	0.311825	0.452501	-1.2808	FALSE	30.405	2904500000	70	4.50255	O88939;D3Z4C3;B7ZWA9;D3YVF8;D3YZI8	O88939;D3Z4C3;B7ZWA9;D3YVF8	Zinc finger and BTB domain-containing protein 7A
Tox4	-1.41369	-1.74314	-0.843755	-0.970607	-2.09322	-1.22586	0.982007	0.702262	0.713816	0.598305	0.694302	0.886534	0.683431	0.545886	1.33949	-0.382608	0.63458	-0.0580381	0.814011	0.223008	-0.0867117	FALSE	38.497	3983300000	81	5.70924	Q3U661;Q6A006;Q8BU11;Q3UVQ1;H3BL89;Q80W03;A2A473;E9Q0B9;A2A472;Q66JW3	Q3U661;Q6A006;Q8BU11;Q3UVQ1	TOX high mobility group box family member 4
Tfrc	-1.23724	-1.22004	-1.40705	-1.16419	-1.3949	-1.29657	1.46847	1.56984	1.46548	0.844871	0.925609	0.915293	0.363404	0.440425	0.545944	-0.0450613	0.0854464	-0.154546	-0.160869	-0.199191	-0.345119	FALSE	323.31	142290000000	623	7.32017	Q542D9;Q62351;Q8C872;Q8JZS3	Q542D9;Q62351;Q8C872	Transferrin receptor protein 1
Smarca5	-1.48421	-1.77675	-1.84142	-1.00921	-1.02649	-0.776251	0.76474	0.63143	0.541872	0.766521	1.37478	0.998369	0.966795	1.37107	0.594058	0.092391	0.554759	-0.0619316	0.110514	-0.322717	-0.468315	FALSE	323.31	129100000000	778	4.46763	Q91ZW3;Q3U0F8;Q8BS67	Q91ZW3	SWI/SNF-related matrix-associated actin-dependent regulator of chromatin subfamily A member 5
Ngdn	-1.75927	-1.57218	-0.935856	-1.0766	-0.514876	-1.63819	0.413318	0.750877	0.318409	1.0612	1.33791	1.31621	0.615934	0.24536	0.30606	0.726884	0.552767	0.451956	0.939918	-1.17274	-0.36708	TRUE	93.725	19912000000	174	3.48284	Q9DB96;B0LAE8	Q9DB96	Neuroguidin
Acsl4	-1.11149	-1.25907	-1.95962	-1.35187	-1.38873	-1.32958	0.592062	0.735905	0.900295	0.558806	0.833306	0.964157	0.842412	0.989584	1.00558	0.391306	0.866571	0.310145	-0.393631	-0.486604	0.290446	FALSE	180.31	71469000000	526	6.71363	Q91YN3;Q9QUJ7;Q8BW44	Q91YN3;Q9QUJ7;Q8BW44	Long-chain-fatty-acid--CoA ligase 4
Msmo1	-2.09269	-1.14855	-0.935878	-1.43553	-1.19236	-1.6488	0.300101	0.651622	0.511219	0.692481	0.59663	0.734221	0.654234	1.32344	0.985677	0.984835	0.510359	0.718008	-0.0245409	-0.374527	0.190059	FALSE	22.821	8438600000	75	7.37659	Q9CRA4;D3Z458;D3YTN3	Q9CRA4;D3Z458	Methylsterol monooxygenase 1
Baz1b	-1.52741	-1.11544	-1.72947	-1.32713	-1.32643	-1.3066	0.660979	0.591707	0.267934	1.00674	1.1611	0.714892	1.03252	0.905017	0.964842	0.456089	0.861991	0.594335	-0.502829	-0.0777835	-0.305055	FALSE	323.31	115340000000	907	6.34482	Q9Z277	Q9Z277	Tyrosine-protein kinase BAZ1B
Far1	-1.3752	-1.75003	-1.13987	-1.88719	-1.36202	-1.29524	0.607577	0.240596	0.355228	0.891542	0.297569	0.627045	0.981725	0.945239	0.915509	0.749143	0.941224	0.764041	0.265155	0.1265	0.101453	FALSE	78.743	32287000000	229	10.4687	Q922J9;D3Z4N9;D3Z5W6;D3Z072	Q922J9;D3Z4N9	Fatty acyl-CoA reductase 1
Lss	-1.70888	-1.44551	-1.48236	-1.21301	-1.24771	-1.03675	-0.0122356	0.565235	0.523504	0.364894	0.394493	0.509762	1.75536	1.15561	1.26018	0.265624	1.01099	-0.271814	0.60407	0.079289	-0.0707315	FALSE	57.481	18913000000	188	5.9035	Q8BLN5;F7BJL0	Q8BLN5	Lanosterol synthase
Lbr	-1.1823	-1.15175	-0.884593	-1.19918	-1.9468	-1.43032	0.550592	0.687075	0.563214	0.12059	0.567008	-0.0736779	0.928487	0.956177	0.932296	1.14133	1.49153	0.987469	-0.585952	-0.538148	0.0669431	FALSE	269.67	112330000000	503	8.2652	Q3U9G9;A0A0A6YXT6;A0A0A6YW01;A0A0A6YXW3;A0A0A6YY12;A0A0A6YWS3;Q811V7	Q3U9G9	Lamin-B receptor
Nt5dc3	-0.440352	-0.864389	-0.810189	-1.89816	-1.7995	-0.962137	1.42144	0.859522	0.257228	0.753367	0.152562	0.373203	1.5459	0.557457	0.845217	0.0264932	0.372841	1.46327	-0.557326	-0.989729	-0.306713	FALSE	26.481	2173300000	53	3.80639	Q3UHB1;Q692V2	Q3UHB1;Q692V2	5-nucleotidase domain-containing protein 3
Clptm1	-0.751754	-0.739235	-0.947866	-1.63986	-1.51607	-2.12583	0.579863	0.464811	0.760947	1.33785	1.2297	1.19265	0.395963	0.493285	1.04293	0.263712	0.704811	0.356828	-0.492239	-0.212184	-0.398316	FALSE	103.77	12277000000	200	3.95701	Q8VBZ3	Q8VBZ3	Cleft lip and palate transmembrane protein 1 homolog
Tyms	-0.630315	-0.958212	-0.502589	-1.39376	-1.6491	-1.6448	-0.253427	-0.290354	0.100725	1.2569	0.880413	0.905567	1.11055	1.11591	1.50455	1.03275	0.640982	0.596618	-0.428615	-0.706604	-0.687171	FALSE	248.81	35808000000	221	3.96182	Q9D0H1;Q544L2;P07607;Q8VDV6;Q8C2R3;Q8C2H6;D6RCW9	Q9D0H1;Q544L2;P07607;Q8VDV6;Q8C2R3;Q8C2H6	Thymidylate synthase
Ikzf1	-0.47033	-1.10543	-1.19361	-1.19672	-1.62454	-1.92406	0.815001	0.377035	1.53307	0.285563	0.379212	1.38479	1.0507	0.720988	1.16705	0.391511	-0.58647	0.646492	-0.190732	-0.1398	-0.319705	FALSE	128.89	3887600000	64	4.05546	G5E8H3;Q5SWT9;Q571F4;Q03267;Q8C5P6;Q5GGW5;O08900;Q5GGW4;Q8BTD0;A0A087WQ51;A0A087WNY4;P81183;A0A087WNX1;A0A087WQ74	G5E8H3;Q5SWT9;Q571F4;Q03267;Q8C5P6	DNA-binding protein Ikaros
Emc1	-1.44531	-1.12627	-0.793563	-1.70559	-1.40557	-1.2491	0.643139	0.989176	0.810615	1.2733	1.42477	1.08778	0.298715	0.0558452	0.032437	0.821009	0.501865	1.02734	-0.265666	-0.309102	-0.665827	FALSE	154.38	34353000000	227	4.13989	Z4YJW0;A1L2Z3;Q8C7X2	Z4YJW0;A1L2Z3;Q8C7X2	ER membrane protein complex subunit 1
Ddx18	-1.30018	-0.96269	-0.943148	-1.70903	-1.15914	-1.1573	0.997966	0.915714	0.815887	0.82333	0.838295	1.21279	0.947089	0.712439	0.709875	0.743798	0.766704	0.350627	-0.755825	-1.13344	-0.713751	TRUE	323.31	102410000000	695	4.09585	B2RUM8;Q8K363;F6ZX28;Q9CSG7;Q9CSJ2	B2RUM8;Q8K363	ATP-dependent RNA helicase DDX18
Rbm19	-0.51854	-1.37608	-1.46135	-1.31231	-1.65711	-0.977113	1.48229	1.26334	0.728955	1.55729	0.57978	0.47035	0.655778	0.53124	0.138207	0.325075	1.02364	-0.370139	-0.931185	0.112834	-0.264953	FALSE	131.85	24374000000	276	4.0892	Q8R3C6	Q8R3C6	Probable RNA-binding protein 19
Tmem168	-1.60808	-1.50565	-0.60801	-0.932516	-0.693903	-0.85253	0.782914	0.822977	0.472871	-0.178697	0.712877	-0.645839	-0.121971	0.387931	-1.00305	0.257873	0.577317	-0.230508	0.672289	2.66244	1.03126	FALSE	15.622	1523200000	38	2.47264	Q91VX9	Q91VX9	Transmembrane protein 168
Naga	-1.57705	-1.67233	-1.56344	-0.327498	-0.651293	-0.422958	1.00023	1.12091	1.19531	-0.263638	-0.682687	-0.423391	-0.107207	-0.741224	-0.692141	0.729747	0.703852	0.616976	1.19341	1.27404	1.29039	FALSE	27.644	14711000000	168	2.56263	Q3U6T2;Q9QWR8;Q3UZX5	Q3U6T2;Q9QWR8;Q3UZX5	Alpha-N-acetylgalactosaminidase
Atp6v0d1	-1.36147	-1.43752	-1.88552	-1.13566	-1.04236	-0.788541	0.990692	1.41223	1.34932	-0.129511	0.0726297	-0.557727	-0.217472	0.0573551	0.0381944	0.33242	0.494017	0.480014	1.15962	0.907934	1.26136	FALSE	70.864	40950000000	260	5.3686	P51863;Q921S5	P51863;Q921S5	V-type proton ATPase subunit d 1
Atp6v0a1	-1.02278	-2.24555	-1.63527	-0.714924	-1.03827	-1.15287	1.13631	1.1708	0.566624	0.25243	0.130226	0.308514	-0.0483664	-0.227804	-0.251099	0.36498	0.19453	0.488368	1.18214	1.32098	1.22103	FALSE	125.2	25419000000	257	5.64727	Q6NXX6;K3W4T3;Q3TXT5;Q9Z1G4;Q3TY98;Q99M55;Q3TLR5;A2A599	Q6NXX6;K3W4T3;Q3TXT5;Q9Z1G4;Q3TY98	V-type proton ATPase 116 kDa subunit a isoform 1
Gpx1	-1.60719	-1.64426	-1.68669	-0.910099	-0.975129	-1.11334	1.13552	1.07005	1.03856	0.309736	0.230032	0.125943	-0.235362	-0.0668342	-0.18162	0.0446736	0.522927	0.174083	1.40751	1.13579	1.2257	FALSE	67.006	50949000000	214	6.87845	P11352;A0A0A6YVV2;A0A0A6YY34	P11352;A0A0A6YVV2;A0A0A6YY34	Glutathione peroxidase 1
Mospd2	-0.809953	-1.28554	-1.18155	-1.98648	-0.39112	-1.49747	0.985444	1.34339	0.459361	0.561102	-1.04603	0.129986	0.473923	-0.235975	-0.087089	-0.0845809	1.37999	0.124847	1.02452	1.16741	0.955828	FALSE	18.364	4867500000	62	3.33444	B1AU74;Q9CWP6;Q3U0U1	B1AU74;Q9CWP6	Motile sperm domain-containing protein 2
Sec22b	-1.43755	-1.59156	-1.14331	-1.2382	-1.04488	-1.20999	0.353807	1.06478	0.949662	0.551697	0.459593	-0.0112306	-0.285475	-0.492642	-0.115706	-0.113339	1.40729	0.292271	1.76573	1.14597	0.693083	FALSE	110.41	62229000000	199	4.84374	O08547;E9Q6R3;Q3UZ06;D6RES2	O08547;E9Q6R3;Q3UZ06	Vesicle-trafficking protein SEC22b
Vmp1	-0.78646	-1.02093	-0.818261	-1.92096	-2.02601	-1.29029	0.581514	1.00575	1.19507	0.632468	-0.144209	-0.196933	0.635374	1.07453	0.282456	1.2041	-0.0303291	-0.484195	0.862162	0.36693	0.878217	FALSE	18.608	6700600000	74	4.66782	Q99KU0;Q5SXR2	Q99KU0;Q5SXR2	Vacuole membrane protein 1
Ubxn4	-0.607633	-1.06955	-1.07581	-1.6	-0.967306	-2.62903	0.568111	1.54169	0.907871	0.05865	-0.101689	0.501089	-0.0797954	0.648308	0.296288	0.215088	0.480636	0.330065	0.800814	0.850555	0.931645	FALSE	78.45	7826800000	189	5.18887	Q8VCH8;Q3UFS2;Q05C23;Q9CRQ1;Q8C0Z0;Q3ULE5;Q6ZQF6;A0A087WSK5;Q9CT42	Q8VCH8;Q3UFS2;Q05C23;Q9CRQ1;Q8C0Z0;Q3ULE5	UBX domain-containing protein 4
Mtdh	-1.73143	-1.23064	-0.890937	-1.84576	-1.42157	-1.32786	1.48188	0.868013	1.43381	0.474625	0.195532	-0.0640438	0.772382	0.360021	0.361604	0.490396	-0.0190575	0.478335	0.42201	0.511983	0.680705	FALSE	323.31	35725000000	248	9.00424	Q80WJ7;F6QHD1;F6QFT1;F6ZQL0;E9PUX0;Q3TAB3	Q80WJ7;F6QHD1;F6QFT1	Protein LYRIC
Sqstm1	-1.50942	-1.03513	-1.14512	-1.26388	-1.46493	-2.01066	1.36803	1.03394	1.24127	0.355705	-0.0975052	0.0663758	0.354732	0.204802	0.38382	1.05324	0.734393	0.829801	0.37267	0.248863	0.279008	FALSE	126.8	9580500000	129	9.37337	Q64337;D3YZJ1;F6VD69	Q64337;D3YZJ1	Sequestosome-1
Nsdhl	-1.18976	-0.663271	-1.20805	-2.08081	-1.90481	-1.68139	0.858399	0.576505	0.813038	0.225961	0.263883	0.299314	0.613773	0.586168	0.960504	0.893016	0.696436	0.244185	0.554584	0.48603	0.656292	FALSE	161.78	40747000000	301	8.11526	Q3US15;Q9R1J0;U3M993;Q7TPY3;Q8VE30	Q3US15;Q9R1J0;U3M993;Q7TPY3;Q8VE30	Sterol-4-alpha-carboxylate 3-dehydrogenase, decarboxylating
Ctsc	-1.39005	-1.29413	-0.771069	-1.78491	-1.8976	-1.49019	1.22578	0.976242	1.04066	0.122604	0.350142	0.379085	0.600892	1.07174	0.570506	0.501391	0.43897	0.746448	0.130241	0.290034	0.183213	FALSE	40.566	10570000000	83	9.9836	Q3U9B7;Q9DCV1;Q8BQL3;Q3UBY5;Q3UAF5;Q3TIF1;P97821;D3Z220;Q8C2L5;Q3U8J6	Q3U9B7;Q9DCV1;Q8BQL3;Q3UBY5;Q3UAF5;Q3TIF1;P97821;D3Z220	Dipeptidyl peptidase 1;Dipeptidyl peptidase 1 exclusion domain chain;Dipeptidyl peptidase 1 heavy chain;Dipeptidyl peptidase 1 light chain
Gaa	-1.17492	-1.39248	-0.964279	-1.5733	-1.57989	-1.6007	0.876411	0.637917	1.06887	0.0900344	-0.469421	-0.312092	0.252944	0.428953	1.2355	0.446958	0.659688	0.501987	0.869015	1.28191	0.716894	FALSE	104.86	19514000000	262	5.9645	P70699;F6R5R5;A2AFL5;F6VEG4;A2AFL3	P70699	Lysosomal alpha-glucosidase
Impact	-1.02848	-1.83362	-0.942143	-0.771911	-0.873639	-2.08195	0.0202587	0.792203	0.995774	-0.28563	-0.43622	-0.31212	0.95321	0.125299	1.23868	1.21095	1.28503	0.356277	1.06492	0.395337	0.127772	FALSE	65.12	6655300000	125	4.67303	O55091	O55091	Protein IMPACT
Ahsa2	-0.745947	-0.894178	-0.687547	-1.88488	-1.73556	-1.29438	1.04826	1.25503	1.3486	-0.208734	-0.388314	0.0127115	0.022904	0.737089	1.43974	0.323611	-0.299986	1.2292	-0.434743	0.75598	0.401143	FALSE	6.5668	1292100000	33	4.76821	F6S1R2;Q8N9S3;A2AF81;A2AF82	F6S1R2;Q8N9S3;A2AF81	Activator of 90 kDa heat shock protein ATPase homolog 2
Itga2b	-1.11224	-1.23259	-1.03111	-1.49811	-1.1767	-1.4966	1.63648	1.70655	1.82818	-0.162439	0.0689058	-0.278926	0.268828	-0.176752	0.237077	0.399292	0.607484	0.593217	0.220691	0.266834	0.331931	FALSE	126.3	30717000000	305	10.7651	B2RPR7;Q9QUM0;Q8C815	B2RPR7;Q9QUM0;Q8C815	Integrin alpha-IIb;Integrin alpha-IIb heavy chain;Integrin alpha-IIb light chain
Igf2r	-1.52376	-1.49167	-1.17843	-1.44216	-1.50172	-1.52491	1.22517	1.29089	1.02377	0.378326	-0.0356097	-0.120539	0.425645	0.636273	0.411599	0.476803	0.825437	0.187279	0.422963	0.804401	0.710237	FALSE	122.06	33560000000	401	10.2648	B7ZWC4;Q07113;B9EKB8;Q8C2F9;Q8K0J1;Q8C6V9;Q80VF2;Q7TMR1;F6SFP4	B7ZWC4;Q07113;B9EKB8;Q8C2F9	Cation-independent mannose-6-phosphate receptor
Srpr	-0.959518	-1.36156	-0.377316	-1.36749	-2.13534	-2.03674	0.918538	0.744784	0.450112	0.887622	0.557014	0.722994	0.791557	0.895138	0.205595	0.712547	-0.253887	0.0490711	0.93654	0.600895	0.0194357	FALSE	109.91	23374000000	216	5.51424	Q9DBG7;F6VF36;Q9CVL8;C3VDI1	Q9DBG7	Signal recognition particle receptor subunit alpha
Ptpn1	-1.32475	-1.16159	-0.628187	-1.81814	-2.08294	-1.21666	0.241833	0.511802	0.0418369	0.552577	0.418321	1.16739	0.197968	0.811523	0.589645	1.26398	0.5563	-0.355551	1.29945	0.410626	0.524565	FALSE	93.497	22253000000	231	5.69115	Q3UCZ5;Q3TZW9;P35821;Q3TB93;Q3T9Y9	Q3UCZ5;Q3TZW9;P35821;Q3TB93;Q3T9Y9	Tyrosine-protein phosphatase non-receptor type;Tyrosine-protein phosphatase non-receptor type 1
Pdia4	-1.30334	-1.34361	-1.51994	-1.20771	-1.51685	-1.59017	0.186424	0.413048	0.246523	0.442799	0.526915	0.335819	0.132949	0.165749	0.184323	1.37985	1.65833	0.710598	1.04016	0.816542	0.241592	FALSE	323.31	216750000000	800	6.67877	P08003	P08003	Protein disulfide-isomerase A4
Rsf1	-0.88539	-0.118679	-1.36935	-1.1626	-1.73936	-1.86326	0.250526	-0.497519	1.33089	0.0341188	0.566713	0.956378	0.718422	1.1354	0.567036	-0.104051	0.901271	1.2451	0.947921	-0.871255	-0.0422949	FALSE	99.128	10192000000	165	3.2353	E9PWW9;E9Q4Y2;Q3V3T8;Q3UJ04;Q3UK64;Q3UUS5	E9PWW9;E9Q4Y2;Q3V3T8;Q3UJ04
Hsd17b12	-1.42274	-1.24603	-1.10971	-1.72628	-1.42675	-1.93027	0.35507	0.350741	0.00312102	0.711362	0.98166	0.64912	0.44266	0.641955	0.74816	0.792747	1.00574	0.823912	0.814649	0.352476	0.18841	FALSE	185.21	56368000000	275	9.99629	Q0VGQ1;O70503;Q9CSR6;Q8BPF1	Q0VGQ1;O70503	Estradiol 17-beta-dehydrogenase 12
Cacybp	-1.25831	-1.14198	-1.52743	-1.84452	-1.27523	-1.22512	0.653951	-0.382236	0.244505	0.574918	-0.194106	0.395589	0.574918	0.52689	0.656951	0.568417	0.706559	0.181895	1.48633	1.58222	0.695798	FALSE	323.31	105660000000	414	6.10053	Q9CXW3;A0A0A6YY29	Q9CXW3;A0A0A6YY29	Calcyclin-binding protein
Arhgap25	-1.84128	-1.12536	-0.813675	-1.13159	-1.76094	-0.583479	0.560644	0.772095	-0.0963204	0.391594	0.0773324	-0.992954	0.984045	0.949503	0.0668997	1.3239	0.0417076	0.360525	0.0873581	0.916957	1.81303	FALSE	77.355	8022000000	117	3.16278	Q8BYW1;B9EI26	Q8BYW1;B9EI26	Rho GTPase-activating protein 25
Ireb2	NaN	NaN	NaN	NaN	NaN	NaN	0.433215	0.0107014	0.299788	1.02665	0.313941	0.670477	0.865125	0.895578	0.63632	0.305912	-0.0470505	NaN	0.880789	1.16393	0.665133	FALSE	12.209	1974900000	29	4.0024	Q811J3;Q8BZL2	Q811J3	Iron-responsive element-binding protein 2
Lgals8	-1.82983	-1.63532	-1.73098	-1.59242	-0.908197	-0.994689	0.105742	0.184649	0.734449	0.484319	0.141105	0.267831	0.830737	1.02891	0.728699	0.471659	0.501226	0.325087	1.17419	0.768588	0.944251	FALSE	26.824	5823000000	82	7.70116	Q542M5;Q9JL15;A8DIL0;Q3U2W5;Q8C6H0	Q542M5;Q9JL15;A8DIL0;Q3U2W5;Q8C6H0	Galectin;Galectin-8
Pdia6	-1.21546	-1.49593	-1.06425	-1.54507	-1.73501	-1.61947	0.832418	0.632644	0.287197	0.1684	0.0470643	0.276114	0.996843	0.311394	0.689915	0.566583	0.560928	0.211629	0.517261	1.20177	1.37503	FALSE	323.31	398340000000	626	7.26395	Q3THH1;Q922R8;Q3TML0;Q3TJL8;Q9DAB4	Q3THH1;Q922R8;Q3TML0;Q3TJL8;Q9DAB4	Protein disulfide-isomerase A6
Atp6ap2	-2.05035	-1.24985	-1.43503	-1.55079	-1.35777	-0.983189	0.472941	0.182854	0.369457	0.485422	0.0989826	0.609444	0.041776	0.425497	0.513883	0.579144	0.826217	0.653037	0.775788	1.51441	1.07813	FALSE	98.068	16256000000	207	7.57428	Q1XID4;Q9CYN9	Q1XID4;Q9CYN9	Renin receptor
Hexa	-1.45116	-1.46108	-1.20347	-1.25768	-1.64087	-1.97223	0.617	0.405645	0.686467	0.385532	0.392213	0.436471	0.566501	0.502263	0.335424	0.632109	0.474034	0.534351	0.95391	1.01018	1.0544	FALSE	100.35	14827000000	144	10.4036	Q3TW10;P29416;Q3TXV7;Q3TKF6;Q8BNS6;Q3UCP6;Q3U936;Q3TVI2;Q3THQ0	Q3TW10;P29416;Q3TXV7;Q3TKF6;Q8BNS6;Q3UCP6;Q3U936;Q3TVI2;Q3THQ0	Beta-hexosaminidase;Beta-hexosaminidase subunit alpha
Nras	NaN	NaN	NaN	NaN	NaN	NaN	0.656665	NaN	NaN	0.740809	0.490253	0.339418	0.731184	0.607223	-0.637944	0.0956223	0.553492	0.771153	1.29804	1.19878	1.27177	FALSE	33.061	2634700000	20	2.92867	Q9D091;Q3UCX0;Q4FJP3;P08556;Q3TMF4;B2KGV5;Q53WZ3;Q675B0;E9Q8V2;E9PVD5	Q9D091;Q3UCX0;Q4FJP3;P08556;Q3TMF4	GTPase NRas
Sec14l1	-1.67947	-1.27467	-1.31807	-1.69069	-1.23133	-1.68157	0.386656	0.660505	0.75961	0.506449	0.521572	0.00962097	0.736263	0.595907	0.662989	0.815988	0.881162	-0.166418	0.781269	0.761962	0.962259	FALSE	43.111	10314000000	116	8.764	A8Y5H7;Q99J07;Q9DBQ0;A2A9B9;Q6A071;Q8BXE6	A8Y5H7;Q99J07;Q9DBQ0;A2A9B9;Q6A071
Creg1	-1.38537	-1.94156	-1.44312	-1.14394	-1.27913	-1.73525	0.371693	0.687486	0.595367	0.453067	0.479254	0.6979	0.561529	0.364351	0.344817	0.356644	0.39005	0.517583	0.909019	1.21315	0.986463	FALSE	156.31	17930000000	73	10.5786	O88668;K4DI63;J3QP41	O88668;K4DI63	Protein CREG1
Ilk	-1.72613	-1.05084	-0.669209	-1.50026	-1.71324	-1.40551	0.485716	-0.236701	0.423586	0.343583	0.414115	0.271622	0.163677	-0.28852	-0.122698	1.18103	0.971058	1.25309	1.16401	1.0283	1.01332	FALSE	46.384	24627000000	219	5.13711	O55222;F6Q5Z1;D3YZA5	O55222;F6Q5Z1	Integrin-linked protein kinase
Rpn1	-1.48425	-1.37673	-1.38105	-1.36236	-1.40172	-1.14312	0.913398	1.25788	1.03865	0.190453	0.0138394	0.171834	-0.0347819	0.135837	-0.00689553	1.03042	1.22737	1.58174	0.431896	0.167885	0.0296939	FALSE	323.31	313680000000	918	6.81785	Q5RKP4;Q91YQ5;Q8BMR3;Q3U900;Q99LY0	Q5RKP4;Q91YQ5;Q8BMR3;Q3U900;Q99LY0	Dolichyl-diphosphooligosaccharide--protein glycosyltransferase subunit 1
Gga2	-1.58292	-1.43905	-1.57005	-0.720273	-1.14268	-1.29647	1.02182	1.00221	0.772878	-0.484117	-0.561148	-0.133912	0.104532	0.260093	0.445898	1.46363	1.28869	1.09113	0.37107	0.883617	0.225046	FALSE	203.72	22958000000	255	5.68056	Q3UE19;Q3TVV9;Q6P5E6	Q3UE19;Q3TVV9;Q6P5E6	ADP-ribosylation factor-binding protein GGA2
Magt1	-1.53989	-1.04762	-1.57711	-0.848221	-0.759086	-0.791152	1.38991	0.555778	0.152261	0.61539	-0.22237	-0.28359	-0.276949	0.691063	1.29886	0.805643	2.10043	0.679015	0.570529	-0.514876	-0.998008	FALSE	19.297	13360000000	75	3.655	F6TBV1;F6WHL0;A2ADH1;Q9CQY5	F6TBV1;F6WHL0;A2ADH1;Q9CQY5	Magnesium transporter protein 1
Stt3b	-1.64125	-2.00917	-1.80453	-0.556111	-0.716721	-0.880493	0.817535	0.98063	1.67613	-0.0950001	0.666827	-0.712778	-0.0161496	0.210039	0.767453	0.557907	0.835159	0.850537	0.708823	-0.0202487	0.381414	FALSE	72.881	23804000000	134	5.04159	Q3TDQ1	Q3TDQ1	Dolichyl-diphosphooligosaccharide--protein glycosyltransferase subunit STT3B
Ddost	-1.95003	-1.55454	-1.98238	-0.30616	-0.378821	-0.79809	0.757906	0.654961	1.22733	0.164552	0.425976	-0.0149385	0.605009	0.107335	0.110421	1.44851	1.2267	1.32102	-0.417256	-0.0622622	-0.585244	FALSE	122.52	141460000000	436	4.18176	Q3UG68;Q3UC51;O54734	Q3UG68;Q3UC51;O54734	Dolichyl-diphosphooligosaccharide--protein glycosyltransferase 48 kDa subunit
Gnas	-1.0793	-1.27116	-1.39161	-1.52278	-1.26229	-1.01216	0.184814	1.09587	0.553332	0.127005	0.125704	-0.00236408	-0.825112	-0.088174	-0.0868198	1.62925	1.71681	0.716706	0.867915	0.610568	0.913792	FALSE	117.55	28638000000	241	3.59079	P63094;Q6R0H7;Z4YKV1;Q3TY78;Q66L47;Q8CGK7;A2A610	P63094;Q6R0H7;Z4YKV1	Guanine nucleotide-binding protein G(s) subunit alpha isoforms short;Guanine nucleotide-binding protein G(s) subunit alpha isoforms XLas
Stt3a	-1.80021	-1.85242	-1.43491	-1.26644	-0.773355	-0.717896	0.698843	0.609958	0.485983	0.262334	0.237854	0.582232	-0.146933	-0.15465	-0.20847	1.27403	1.61254	1.49739	0.515007	0.328378	0.250721	FALSE	68.605	74334000000	284	4.37297	Q8BMP9;Q5U412;Q3UA28;Q3U9H4;Q3U573;Q3TUR1;Q3TG02;P46978;Q3TVN9;Q3U547;Q8BWT4;D3YZN5;F6YHG5	Q8BMP9;Q5U412;Q3UA28;Q3U9H4;Q3U573;Q3TUR1;Q3TG02;P46978;Q3TVN9;Q3U547	Dolichyl-diphosphooligosaccharide--protein glycosyltransferase subunit STT3A
Hist1h1b	-1.65832	-1.41062	-1.47286	-0.617495	-0.967858	-0.581439	-0.0430287	0.280803	0.171659	0.863493	1.04986	1.00036	-0.663405	-0.700742	-0.767452	1.47253	1.59827	1.28781	0.643468	0.13931	0.375663	FALSE	68.409	198720000000	235	2.58267	Q1WWK3;P43276	Q1WWK3;P43276	Histone H1.5
Tmed7	-2.10734	-0.971389	-1.95106	-0.772377	-0.506572	-0.898763	1.0213	0.486074	0.861905	0.976342	0.0504579	0.238158	0.818365	-0.771063	0.375871	0.754284	0.895586	1.65961	-0.0999651	-0.563844	0.504417	FALSE	39.046	32833000000	114	3.44985	E9Q7G1;D3YZZ5	E9Q7G1;D3YZZ5
Hsp90b1	-1.89998	-1.86509	-1.91317	-0.873574	-0.63324	-0.964643	0.302512	0.487723	0.0942903	0.716761	0.571587	0.60328	-0.205499	0.390028	0.141591	1.20625	1.43557	1.16326	0.433597	0.492273	0.316463	FALSE	323.31	895470000000	1698	5.281	Q91V38;Q3UAD6;P08113;Q3UBU0;Q3TUD6;Q8CCY5;F7C312;Q8C2R2;Q9CW12	Q91V38;Q3UAD6;P08113;Q3UBU0;Q3TUD6;Q8CCY5;F7C312	Endoplasmin
Slc25a11	-0.812477	-1.44563	-1.42746	-1.22461	-1.28994	-1.61924	1.25039	0.595291	1.47238	0.199988	1.15801	0.350376	-0.569008	-0.0625876	-0.700386	0.717106	0.881256	0.406474	0.506888	0.856171	0.757009	FALSE	43.952	42144000000	200	5.81103	Q5SX53;Q9CR62;Q9CTC7;Q5SX46;Q5SX48	Q5SX53;Q9CR62;Q9CTC7;Q5SX46	Mitochondrial 2-oxoglutarate/malate carrier protein
Siglec5	-0.673925	-1.05222	-1.11661	-0.744476	-1.26369	-1.33012	0.673569	0.131965	1.17076	0.678819	1.15221	0.448999	-0.235365	-1.07807	-0.863467	0.762161	1.55855	1.82897	0.785102	-0.697557	-0.135614	FALSE	65.86	3878400000	53	1.86625	B7ZN64;Q920G3;Q80ZE2;Q8BU57;Q8BY18;Q80ZE3	B7ZN64;Q920G3;Q80ZE2;Q8BU57	Sialic acid-binding Ig-like lectin 5
2310035C23Rik;Kiaa1468	-2.19266	-0.773822	-1.46376	-0.880398	-1.0428	-1.47758	0.563266	0.669645	1.27587	0.5182	1.47104	0.530142	-0.0912192	-0.495843	-0.530278	0.429553	0.779001	0.552999	0.96417	0.491434	0.703046	FALSE	84.684	11098000000	162	5.48083	E9QM90;Q148V7;A0A087WSS1;G3X9J4;A0A087WRM8;Q8CAN3;A0A087WPW3;Q9D743	E9QM90;Q148V7;A0A087WSS1;G3X9J4	LisH domain and HEAT repeat-containing protein KIAA1468
Lpcat1	-1.4978	-0.907861	-1.6575	-1.78416	-0.459731	-1.40938	0.708276	1.52463	-0.131236	0.946261	1.19203	1.26365	-0.165712	0.488824	0.100917	0.191805	0.749573	0.557743	-0.0423516	0.800201	-0.468177	FALSE	28.086	3354700000	54	4.15205	Q3TFD2;D6RFA8;Q8BJT4;D6RE48	Q3TFD2	Lysophosphatidylcholine acyltransferase 1
Ssr1	-1.88469	-1.33288	-1.97154	-1.46653	-0.194757	-1.05275	0.999722	0.55022	0.891805	1.19358	0.840157	0.769532	-0.663895	0.194791	0.245275	0.645476	0.979381	0.779991	0.367149	0.0138148	0.0961504	FALSE	25.091	31514000000	131	4.62507	Q3TV94;Q9CY50;Q52PE3	Q3TV94;Q9CY50;Q52PE3	Translocon-associated protein subunit alpha
Surf4	-1.54154	-1.98293	-1.80522	-0.887098	-0.624465	-0.917221	-0.113238	-0.55817	0.426848	0.854966	0.793591	0.194429	0.60778	0.619388	0.175436	1.37262	1.01171	0.58272	1.55939	0.215672	0.015331	FALSE	158.52	44187000000	104	4.96741	Q545Q2;Q3U7E6;Q64310;E0CXD9;F7CH13	Q545Q2;Q3U7E6;Q64310;E0CXD9;F7CH13	Surfeit locus protein 4
Ddx52	-1.31081	-1.80763	-1.85086	-1.12225	-0.936734	-0.694632	0.28518	0.242984	0.118223	0.92279	0.847797	1.11404	0.129715	-0.200438	0.0851372	1.96199	1.14082	0.79418	-0.202062	0.253841	0.228719	FALSE	213.77	30568000000	338	4.1618	Q3TKX4;Q8K301;Q9CS33	Q3TKX4;Q8K301	Probable ATP-dependent RNA helicase DDX52
Kri1	-0.981988	-2.03529	-1.8512	-1.28678	-0.290834	-1.33004	-0.0615547	0.637923	0.381158	1.5165	1.5848	0.945416	0.852519	0.287745	0.209134	0.473365	0.212693	0.619429	-0.309453	0.250355	0.176104	FALSE	217.06	25112000000	252	4.25728	F6WIU1;V9GXJ9;Q8VDQ9	F6WIU1;V9GXJ9;Q8VDQ9	Protein KRI1 homolog
Hist1h1a	-2.04293	-1.28041	-1.74864	-1.18735	-0.601453	-1.13796	0.349613	-0.22533	0.677004	1.5107	0.71452	0.868375	0.397729	0.576279	-0.189728	1.34933	0.960397	0.719799	0.145215	0.25344	-0.108606	FALSE	314.13	188290000000	314	4.79249	P43275	P43275	Histone H1.1
Vimp	-0.084542	-0.286591	-0.326748	-1.1907	NaN	-1.41924	1.34003	0.901427	0.820199	-0.150404	-0.233715	0.334247	0.0939071	0.503535	0.870979	0.616162	0.679429	0.932656	-0.167849	-0.00417689	-0.0443018	FALSE	36.08	4103100000	68	3.14482	Q9BCZ4	Q9BCZ4	Selenoprotein S
Tecpr1	-0.73517	-0.500232	-0.167976	NaN	-0.13446	-1.20184	1.29154	1.25568	1.20899	-0.258477	NaN	-0.384997	0.737245	0.798783	0.430061	0.673565	0.282126	0.0807352	0.0524128	0.588915	0.415288	FALSE	37.352	4076500000	53	2.28954	Q80VP0	Q80VP0	Tectonin beta-propeller repeat-containing protein 1
Syncrip	-0.183751	-0.914687	-0.322382	-1.33841	-1.52804	-0.734335	0.974516	1.31732	1.56856	NaN	-0.762739	NaN	0.557641	0.850481	0.885399	0.73581	-0.540494	0.343452	-0.017446	0.583206	0.600515	FALSE	323.31	1568200000	50	2.5135	Q7TMK9;G3V018;Q3TRV3;G3UWM1;G3XA76;G3UXU5	Q7TMK9;G3V018	Heterogeneous nuclear ribonucleoprotein Q
Phax	-0.0515429	-0.23253	-0.179643	-0.324518	NaN	NaN	0.926046	0.974001	1.12657	0.278174	0.347798	0.536455	0.0396211	0.917509	0.23684	0.479954	0.476554	0.624367	-0.360921	-0.384123	-0.216523	FALSE	26.151	2910500000	43	2.27704	G5E8V8;Q9JJT9;A0PJ63;F6RPD4	G5E8V8;Q9JJT9;A0PJ63;F6RPD4	Phosphorylated adapter RNA export protein
Nrgn	0.00607217	NaN	0.167353	NaN	NaN	NaN	1.46808	1.65251	1.21298	-0.00474363	0.205325	NaN	0.310328	0.244289	0.160313	NaN	NaN	1.24643	0.277202	0.415991	0.497655	FALSE	14.528	2444200000	30	1.73443	P60761	P60761	Neurogranin;NEUG(55-78)
Sec61b;Gm10320	-0.957991	-1.15486	-0.464567	-1.7057	-0.751826	-1.42087	1.25803	1.61031	1.11285	-0.204455	0.598324	0.815391	0.398172	0.0941268	0.384168	1.40861	1.14943	-0.480595	0.124477	-1.06467	-0.748354	FALSE	13.148	31923000000	56	3.8134	Q9CQS8;E9PW43;Q9WUG7	Q9CQS8;E9PW43	Protein transport protein Sec61 subunit beta
Ndc1	-0.390537	-0.747601	-1.67248	-0.966053	-1.31907	-1.55948	1.02156	1.72552	1.13558	-0.307402	0.0663769	1.19596	0.444416	0.711479	0.391162	1.44853	-0.0080927	-0.304812	-0.943111	0.589479	-0.511426	FALSE	42.689	12188000000	142	3.74837	Q8VCB1;J3QPB5;J3QMD9	Q8VCB1;J3QPB5	Nucleoporin NDC1
Rbm28	-1.04704	-1.33058	-1.68768	-0.916704	-1.39971	-1.40945	0.968882	1.49704	0.253837	1.18239	0.627102	0.810141	0.335126	-0.467584	0.0889209	1.12449	1.45091	0.119628	-0.19475	0.149698	-0.154661	FALSE	75.379	18487000000	111	4.44651	Q8CGC6	Q8CGC6	RNA-binding protein 28
Parvb	-1.02854	-0.656106	-0.0703536	-1.60745	-2.07816	-1.52238	0.743539	0.658958	0.979672	0.535726	0.0496128	0.648007	-1.10895	0.268904	-0.416789	1.47489	1.37145	0.850745	0.0478984	0.3912	0.468114	FALSE	72.417	18591000000	173	2.82411	Q3UGT9;Q9ES46;F2Z417	Q3UGT9;Q9ES46	Beta-parvin
Derl1	-1.41632	-1.2	-0.937203	-0.864652	-1.67636	-1.00478	1.53746	1.92945	1.22703	0.00312768	0.10927	-0.181738	-0.259708	0.00154614	-0.0845107	0.419426	0.91614	1.38247	-0.40037	-0.0542295	0.553936	FALSE	11.042	28103000000	92	6.13388	Q3UGB8;Q99J56	Q3UGB8;Q99J56	Derlin-1
Emc7	-0.8583	-0.998319	-1.05788	-1.64506	-1.52966	-1.11171	1.74734	1.47486	0.739572	-0.912675	0.0945271	0.538667	0.0753041	0.261152	1.26188	1.2725	0.165183	0.181257	0.0259334	-0.397991	0.673416	FALSE	31.012	13071000000	134	5.10087	Q14C26;Q9EP72;Q91VV9	Q14C26;Q9EP72	ER membrane protein complex subunit 7
Wdr75	-1.27272	-1.27589	-0.558371	-1.41768	-1.44417	-1.85885	1.04879	0.881043	1.22299	0.648438	0.802534	1.30159	0.309175	-0.129416	-0.33919	0.960533	0.987887	0.669794	0.0568997	-0.245242	-0.348146	FALSE	323.31	66518000000	410	4.90178	Q08EC1;Q3TQZ0;Q3TI30;Q3U821;Q3THS2;Q9CRF5;Q7TMM0;Q3MIA1;D3Z504;Q6IS38	Q08EC1;Q3TQZ0;Q3TI30;Q3U821;Q3THS2;Q9CRF5
Vamp3	-1.06189	0.0217388	-0.554681	-0.88674	-1.31378	-1.55769	2.23304	1.34104	1.47161	0.0632593	1.25998	0.486831	0.0596616	-0.617739	-0.704217	0.233866	0.613233	0.560305	-0.86972	-0.673281	-0.104838	FALSE	74.487	7803200000	51	3.56296	P63024;D3YTU0;Q9CXX2;Q62442	P63024	Vesicle-associated membrane protein 3
Gm20425;Srprb	-0.998379	-0.425656	-0.811153	-1.4525	-1.86731	-1.19813	1.41293	1.47316	1.17532	0.575468	1.09038	1.33557	-0.123232	-0.448852	0.193968	0.0650125	0.582078	0.785768	-0.986738	-0.087771	-0.289947	FALSE	78.927	35267000000	190	3.81862	E9Q035;P47758;Q542X6;E9Q939;E9Q2Q7;Q921I1	E9Q035;P47758;Q542X6	Signal recognition particle receptor subunit beta
Zmpste24	-1.55327	-1.02393	-0.988004	-1.16795	-1.81763	-1.75901	1.00245	1.14036	0.853711	0.432987	0.531405	0.408931	0.0732303	-0.0347635	0.998045	1.30907	0.940024	0.690892	-0.182416	0.00834161	0.137528	FALSE	106.27	39087000000	307	7.07245	B9EHY2;Q80W54;I7HIP5	B9EHY2;Q80W54	CAAX prenyl protease 1 homolog
Rrp8	-0.497553	-1.47002	-1.21906	-1.19183	-1.88435	-1.40191	0.345982	1.12563	1.01133	0.560552	0.18062	0.566232	-0.0857139	0.635618	0.617604	1.4289	1.20375	1.03109	-0.153285	-0.848311	0.0447166	FALSE	67.556	11419000000	155	5.23361	E9PVA2;Q9DB85;Q3U4B0	E9PVA2;Q9DB85;Q3U4B0	Ribosomal RNA-processing protein 8
Cmss1	-1.31134	-0.750385	-0.529747	0.235469	-0.629098	-0.499954	1.70696	2.06145	1.91999	-1.01588	0.2173	-0.127968	0.322797	0.800647	0.702906	-1.54277	-0.70163	-0.356853	0.387272	-0.390303	-0.498865	FALSE	21.937	5935800000	70	3.55245	Q9CZT6	Q9CZT6	Protein CMSS1
Slc33a1	-0.375196	-0.840054	-1.06153	-0.0422891	-1.57376	-0.145404	1.69836	1.5736	2.51815	0.255298	-0.706032	-0.755585	-0.811872	0.605035	0.288431	0.25908	-0.0176069	0.568717	-0.923105	-0.578933	0.0646854	FALSE	27.926	2287600000	56	4.77789	Q99J27;Q3UWI3;Q3UXZ5	Q99J27	Acetyl-coenzyme A transporter 1
Uap1l1	-0.675754	-0.805131	-1.41964	-0.974796	-1.03864	-0.841519	1.5551	2.09675	2.13965	-0.676702	-0.537915	-0.764228	0.145121	-0.356878	-0.317711	0.197213	0.506311	0.567571	0.421137	0.577265	0.202791	FALSE	91.276	32749000000	258	6.37181	Q8BVK3;Q3TW96	Q8BVK3;Q3TW96	UDP-N-acetylhexosamine pyrophosphorylase-like protein 1
	-0.82945	-0.344628	-0.582052	-0.70458	0.0737951	-0.488183	1.77453	1.89056	2.03076	-0.883507	-0.531127	-0.738421	-0.341083	-0.734391	-0.588075	0.991435	1.00846	1.07927	-0.7734	-0.519214	-0.790687	FALSE	162.23	35701000000	95	5.03349	Q3THE6	Q3THE6	Ferritin
Rab9;Rab9a	-0.334284	-0.432897	0.3056	-1.23728	-1.4418	-0.917366	2.11321	1.88917	1.78726	-0.395358	-0.273563	0.105534	0.255538	0.545834	0.846669	-0.66951	-0.332643	0.0948344	-0.145638	-0.401441	-1.36188	FALSE	55.557	13131000000	118	4.6574	Q0PD48;Q9R0M6;A2AFP5;A2AFP4	Q0PD48;Q9R0M6;A2AFP5	Ras-related protein Rab-9A
Cda	-0.349391	-0.552679	-0.615536	-1.69567	-1.36828	-1.23519	1.86854	1.63576	2.03038	0.00774339	0.157858	0.192631	-0.643696	0.39137	0.0102968	-0.0832901	-0.692437	-0.654811	0.338757	0.32855	0.929096	FALSE	17.059	2429100000	63	6.44207	P56389;Q8R219	P56389	Cytidine deaminase
Cdkn2a	-0.343038	-0.95591	-0.44653	-1.42156	-0.65151	-1.37498	1.56166	1.66652	1.93122	-0.594362	0.605469	-0.995736	0.412134	0.0180014	-0.743642	1.71474	-0.0320999	-0.0538938	-0.131903	-0.279595	0.115017	FALSE	42.204	7369000000	75	3.9352	P51480;Q9QWH4;Q9QWH5;Q9QWT5	P51480	Cyclin-dependent kinase inhibitor 2A, isoforms 1/2
Slc25a4	0.357735	-0.197512	-0.312747	-1.758	-1.41714	-0.449831	1.88592	1.90606	1.89209	0.179841	0.0652616	0.231256	-0.769365	-1.09623	0.262115	-0.0189288	-0.38892	-1.04834	0.479928	-0.226791	0.423605	FALSE	150.24	195020000000	248	4.58623	P48962;Q8BVI9	P48962;Q8BVI9	ADP/ATP translocase 1
Prkar2b	-0.870832	-0.896819	-0.359831	-1.03852	0.00341109	-0.255331	2.05512	1.86913	1.84049	-0.431527	-1.08525	-0.645516	-0.0341653	-0.0439518	0.206249	0.888976	0.770145	0.372733	-1.41689	-0.833341	-0.0942774	FALSE	83.204	18429000000	280	6.73476	P31324;H3BK84;Q3V2X9	P31324;H3BK84;Q3V2X9	cAMP-dependent protein kinase type II-beta regulatory subunit
Ndufs4	0.312291	0.279872	0.119688	-1.0461	-0.407904	-0.863362	2.56209	1.57029	1.89556	-0.0874361	-0.18604	0.0269921	0.775167	0.247123	-0.497543	-1.07602	-0.812008	-0.90799	-0.75356	-0.997427	-0.15369	FALSE	13.748	13576000000	87	4.08232	Q923F9;E9QPX3;Q9CXZ1;Q9CTT4	Q923F9;E9QPX3;Q9CXZ1;Q9CTT4	NADH dehydrogenase [ubiquinone] iron-sulfur protein 4, mitochondrial
Pacs2	0.243904	-0.182025	-0.226944	-0.495041	-0.733691	0.29132	1.36721	1.59485	1.72226	0.855382	-0.448524	-1.24723	NaN	0.0572288	0.75308	-0.521123	-0.00180659	-0.658631	-0.302419	0.028145	0.618724	FALSE	12.677	1816800000	40	1.86516	Q3V3Y3;E9Q7E9;Q3V3Q7;Q6PCX4	Q3V3Y3;E9Q7E9;Q3V3Q7;Q6PCX4	Phosphofurin acidic cluster sorting protein 2
Wdfy1	-0.397624	0.625068	-1.80382	-1.23194	-0.8754	-0.0760682	1.57716	1.19394	2.0392	-0.0887182	-0.333504	-0.195506	-1.29713	-0.519381	-1.43755	0.177588	0.867236	0.299986	0.468941	0.331847	0.675673	FALSE	58.732	8725800000	96	2.44618	E9Q4P1;Q5DTX9;Q8R3I5;D3Z057;Q9DAD3;D3YWG9;A0A087WPX9	E9Q4P1;Q5DTX9;Q8R3I5
Slmap	-1.026	-0.0464429	-0.453561	-1.11679	-1.90992	0.192927	1.67197	1.05105	1.93072	-0.523955	-1.16068	-1.01795	0.653424	0.531603	0.646126	0.404485	-0.115653	1.16635	0.175855	-0.158574	-0.894971	FALSE	40.285	3987000000	114	4.1771	D3Z7V3;H7BX64;Q3URD3;F8WIH0;F6UV57;F6YCM8;F6WY34;D3YV81;D3Z0N1;Q3TQF4	D3Z7V3;H7BX64;Q3URD3;F8WIH0;F6UV57;F6YCM8	Sarcolemmal membrane-associated protein
Atp2a3	-0.948412	-0.708256	-0.780729	-0.198129	-0.521613	-0.10123	2.65128	1.79394	1.54573	-0.169073	-1.31286	-1.18507	0.335581	-0.0681453	0.316195	-0.967866	-0.259061	-0.259905	0.751873	-0.0487291	0.134486	FALSE	85.059	15297000000	176	4.24374	B1ATS5;E9Q559;Q64518;B1ATS4;Q8R0X5;Q3U1K2;Q8C213;Q3U6T4;Q8K3Y5;Q91YM6	B1ATS5;E9Q559;Q64518;B1ATS4;Q8R0X5;Q3U1K2;Q8C213	Calcium-transporting ATPase;Sarcoplasmic/endoplasmic reticulum calcium ATPase 3
	-0.202475	-0.429214	-0.34347	-0.6709	-0.628535	-0.794509	1.66507	0.811633	3.29138	0.498312	-0.150157	0.0116825	-0.242402	0.159303	-0.101752	0.10136	0.197942	0.00319138	-0.759361	-1.24891	-1.16819	FALSE	1.6203	6120100000	14	3.9676	B8YPG3;Q5MNJ6	B8YPG3
Lcp1	-1.10542	-1.53497	-1.73018	-0.736664	-1.04434	-1.05025	1.24991	1.6167	1.20675	-0.536732	-0.438313	-0.491779	0.783887	1.18741	1.1243	0.119166	0.107282	-0.342381	0.660658	0.394004	0.560953	FALSE	323.31	152320000000	752	5.15017	Q3U6N7;Q3TJX0;Q61233;Q3U6Z1;Q3U9M7;D3YZ25;D3YVW8;D3Z7D9;D3Z311	Q3U6N7;Q3TJX0;Q61233;Q3U6Z1;Q3U9M7	Plastin-2
Plbd2	-1.60094	-0.762487	-1.62267	-1.34675	-1.23299	-0.987011	1.52985	1.87253	1.54898	0.233459	0.194868	0.00161185	0.452558	0.25139	0.894704	0.0374484	-0.0703245	-0.394671	0.254148	0.404907	0.341392	FALSE	26.472	4742400000	49	8.47332	Q3TCN2	Q3TCN2	Putative phospholipase B-like 2;Putative phospholipase B-like 2 28 kDa form;Putative phospholipase B-like 2 40 kDa form;Putative phospholipase B-like 2 15 kDa form
Gpx4;PHGPx	-1.56191	-0.971585	-1.45097	-0.651337	-0.596876	-0.63302	1.60898	1.58213	2.01432	-0.950884	-0.768622	-0.446454	-0.208012	0.115019	0.240662	0.539711	-0.15945	0.429977	0.28355	0.275642	1.30912	FALSE	44.418	44507000000	202	4.58956	Q3TI34;Q5XJZ8;Q76LV0;O70325;S4R1E5;Q3TIF2;Q91XR9;Q8K4U7	Q3TI34;Q5XJZ8;Q76LV0;O70325;S4R1E5;Q3TIF2;Q91XR9;Q8K4U7	Glutathione peroxidase;Phospholipid hydroperoxide glutathione peroxidase, mitochondrial;Phospholipid hydroperoxide glutathione peroxidase, nuclear
Rab7;Rab7a	-1.42128	-1.07213	-1.3149	-1.04161	-1.31202	-1.14991	1.32387	1.77679	1.52416	-0.4506	-0.37034	-0.307756	0.879912	0.856919	0.521161	0.271772	0.0519433	-0.534626	0.54802	0.85265	0.367984	FALSE	153.58	145330000000	386	6.2708	Q4FJQ0;P51150	Q4FJQ0;P51150	Ras-related protein Rab-7a
Dolpp1	-0.793294	NaN	-1.12725	-0.673908	-0.550492	-1.36277	1.4962	1.33005	1.54575	0.469898	0.0403313	-0.238368	0.8041	-0.420888	0.0920399	0.536833	1.241	0.106466	-0.213467	0.130723	0.0512561	FALSE	3.242	2526000000	27	4.94792	Q9JMF7;A2AWJ3	Q9JMF7;A2AWJ3	Dolichyldiphosphatase 1
Phospho1	NaN	NaN	NaN	-0.579686	NaN	NaN	NaN	NaN	NaN	-0.18023	-0.210211	-0.688556	NaN	NaN	NaN	0.862843	0.424235	0.913344	-0.543473	-0.535895	NaN	FALSE	3.405	425440000	12	2.12502	Q8R2H9;H3BLB1;F6Y6Q2;A2A620;A7DTG4	Q8R2H9;H3BLB1	Phosphoethanolamine/phosphocholine phosphatase
Mboat7	-1.73204	-1.59933	-1.33004	0.0826158	-0.396477	-0.666231	1.33495	0.629421	0.857853	-0.8522	-0.81194	-1.35992	1.27547	0.806365	1.01208	1.25261	0.784687	0.543127	-0.0872114	0.345714	-0.0894974	FALSE	61.142	20971000000	126	4.41492	Q8CHK3;D3YU33;F6UP63	Q8CHK3;D3YU33	Lysophospholipid acyltransferase 7
Dad1	-0.971714	-1.13038	-1.67728	-1.02875	-0.506441	-1.37883	1.96839	1.48595	1.53193	-0.197419	-0.0657563	-0.34292	0.168855	0.471699	0.110363	0.963897	0.868898	0.870929	-0.423356	-0.270705	-0.447373	FALSE	24.522	30971000000	85	8.48056	P61804	P61804	Dolichyl-diphosphooligosaccharide--protein glycosyltransferase subunit DAD1
Rpn2	-1.26517	-1.47517	-1.6987	-1.00118	-1.02556	-0.906161	1.3292	1.26112	1.2991	0.460144	0.0850075	-0.0722725	0.423435	0.429285	0.542825	1.12737	1.23062	0.896624	-0.639142	-0.366778	-0.634602	FALSE	323.31	194220000000	646	7.86094	Q61833;A2ACG7;Q3U505;Q9DBG6	Q61833;A2ACG7;Q3U505;Q9DBG6	Dolichyl-diphosphooligosaccharide--protein glycosyltransferase subunit 2
Rbm34	-0.556749	-1.05971	-1.42697	-0.696514	-0.679968	-1.20175	1.96111	1.5564	2.29226	-0.534806	-0.645224	-0.117999	0.342569	0.548362	0.600778	-0.0766465	0.390445	0.406503	0.111199	-0.450012	-0.763291	FALSE	122.95	11410000000	146	8.56846	B2RUP0;Q8C5L7;Q8C545;Q571D9	B2RUP0;Q8C5L7	RNA-binding protein 34
Asna1	-0.867855	-0.332133	-0.433212	-1.91464	-1.34079	-1.71153	1.43492	1.03212	1.66655	-0.265929	-0.165888	0.235124	-0.414461	-0.595303	-0.0640917	0.156895	1.30768	0.353313	1.19316	0.823355	-0.0972755	FALSE	55.474	29414000000	180	3.71183	O54984;Q8VEI6;Q8C1Q1	O54984;Q8VEI6;Q8C1Q1	ATPase Asna1
Sec63	-1.40614	-0.592012	-0.597267	-1.63229	-1.07138	-1.69729	0.993436	0.751683	1.44305	-0.568569	0.589495	-0.35061	0.54197	-0.586016	-0.300961	1.17948	1.55491	0.973075	0.416925	0.665525	-0.307006	FALSE	61.079	18071000000	154	3.66811	Q8VHE0;Q80YG4;Q8K2U5	Q8VHE0;Q80YG4;Q8K2U5	Translocation protein SEC63 homolog
PTEN;Pten	-0.263164	-1.15558	0.381943	-1.02656	-0.818004	0.102181	0.427767	-0.140323	NaN	-0.247022	-0.279413	0.78822	0.833074	0.947869	0.565508	0.82513	0.5322	1.18258	0.395844	0.0286296	0.27268	FALSE	6.122	2237100000	32	1.68094	A0A024QYR9;O08586;Q3UUN5;Q8BSR7;Q3UUT8	A0A024QYR9;O08586;Q3UUN5;Q8BSR7	Phosphatidylinositol 3,4,5-trisphosphate 3-phosphatase and dual-specificity protein phosphatase PTEN
Yipf5	NaN	NaN	NaN	0.273956	-0.765175	0.191248	NaN	NaN	NaN	0.0244093	-0.402915	1.01357	0.417722	0.0764234	0.682119	0.907618	0.597876	0.510364	0.770318	1.30754	1.65614	FALSE	32.963	1527600000	29	3.10667	Q9EQQ2	Q9EQQ2	Protein YIPF5
Frmd4a	NaN	-0.00651785	-0.431392	0.0470709	NaN	-0.50586	-0.374737	0.826549	0.20244	0.368227	-0.978466	0.849186	0.382893	0.225155	0.343188	0.280013	0.256887	0.286366	1.18047	1.03893	0.984428	FALSE	80.475	2681900000	43	1.63147	Q3TB04;H3BIZ7;Q8BIE6;H3BJN6;H3BL79	Q3TB04;H3BIZ7;Q8BIE6	FERM domain-containing protein 4A
Zeb2	-0.421736	0.0609542	0.150259	NaN	-0.217477	NaN	-0.0965816	-0.292565	-0.641327	0.128342	0.428636	0.696964	1.09144	0.62286	0.7784	NaN	0.0949726	0.405374	0.481477	0.864728	1.53832	FALSE	23.714	2270300000	43	1.78436	H9H9S3;Q3URW5;Q80TX6;Q9R0G7;Q8BSG9;Q8C5P2	H9H9S3;Q3URW5;Q80TX6;Q9R0G7	Zinc finger E-box-binding homeobox 2
Acot8	-0.617776	-0.0373905	0.391055	0.601482	-0.269776	0.409667	-0.747836	-0.281125	NaN	0.115286	0.115647	0.0187482	0.101065	0.0131823	0.554566	-0.183034	0.367742	0.219491	0.930978	1.05671	1.05715	FALSE	19.243	3644300000	65	2.10446	Q3U965;P58137;Q8BZR4;G3UXJ8	Q3U965;P58137;Q8BZR4	Acyl-coenzyme A thioesterase 8
Cep55	-0.889657	-0.623169	-0.131635	-0.333734	-0.599758	NaN	-0.554986	-0.530631	0.0346501	-0.167572	0.554977	-0.204418	0.870147	1.25961	1.62468	0.381677	-0.041214	0.965282	0.843385	0.523913	0.222423	FALSE	15.033	2187200000	47	2.42005	Q8BT07	Q8BT07	Centrosomal protein of 55 kDa
ORF11;0610007P14Rik	NaN	-1.43706	-0.0797871	NaN	NaN	-0.0171377	NaN	NaN	NaN	0.243035	0.418082	0.166805	0.56666	0.764124	0.7328	0.936956	0.888132	NaN	0.894979	1.08843	0.903801	FALSE	3.507	1490400000	20	2.97279	Q9ERY9;D3YUR8	Q9ERY9;D3YUR8	Probable ergosterol biosynthetic protein 28
Etnk1	-0.461379	-1.16577	-0.540146	-1.62164	-1.15883	-1.86997	-0.186216	0.0383852	-0.284084	0.335845	-0.00501762	0.101562	0.967437	1.84845	1.46027	-0.730391	-0.280352	0.633184	1.19122	0.769183	0.958262	FALSE	35.812	8050200000	105	3.04007	Q9D4V0;Q8BWV4;Q8BZY0	Q9D4V0;Q8BWV4;Q8BZY0	Ethanolamine kinase 1
Cdkn2a	-0.401194	-0.500479	-0.0436233	-1.13096	-1.51183	-1.37184	0.00169622	-0.550963	-0.307812	0.0599024	-0.122826	0.134719	2.1146	2.08993	1.84541	-0.481765	-0.462475	-0.612862	0.584111	0.141785	0.526479	FALSE	35.329	6689600000	109	1.51843	Q64364;A7LP29	Q64364;A7LP29	Cyclin-dependent kinase inhibitor 2A, isoform 3
Nab2	NaN	NaN	NaN	NaN	NaN	NaN	-0.0233108	-0.0266631	0.242185	NaN	0.556128	0.218743	2.01861	1.71242	1.96356	0.457833	-0.051312	0.206667	NaN	NaN	NaN	FALSE	13.637	1452800000	33	2.24736	Q61127;Q3TBL2;Q3TYF1;Q3U247;Q8BSC5	Q61127;Q3TBL2;Q3TYF1	NGFI-A-binding protein 2
Laptm5	NaN	-1.33955	-1.19765	-2.28417	-1.87377	NaN	0.83529	1.10701	1.04445	0.134954	0.326234	-0.0283949	0.803596	1.41674	0.795467	-0.229408	-0.116343	-0.853632	-0.193527	0.413573	0.227995	FALSE	33.07	553060000	32	1.83082	F6WX18;Q8BFZ0;Q544S4;Q3UD11;Q3U6X9;Q3TBQ5;Q3TBK6;Q3TD09;Q61168;Q3U2D0;B1ASF7;Q3T982;Q3TAZ4;Q3TC76;Q3TBF2;Q3TBE8;Q6A0D3;F8WH95	F6WX18;Q8BFZ0;Q544S4;Q3UD11;Q3U6X9;Q3TBQ5;Q3TBK6;Q3TD09;Q61168;Q3U2D0;B1ASF7;Q3T982;Q3TAZ4;Q3TC76;Q3TBF2;Q3TBE8;Q6A0D3;F8WH95	Lysosomal-associated transmembrane protein 5
F2r	-0.805544	-1.04926	-1.25437	-2.11527	-1.54357	-1.64525	-0.0938936	0.741552	0.75791	0.534348	0.712567	-0.0807168	0.963458	1.05862	1.04217	0.719403	0.0351269	-0.0970655	0.735405	0.598262	0.78612	FALSE	42.571	3300900000	48	6.00279	Q3UK34;P30558	Q3UK34;P30558	Proteinase-activated receptor 1
Rab43	NaN	-0.806163	NaN	-0.432988	-1.34132	-0.596617	-0.251775	0.140201	0.833447	-0.509657	-0.362988	0.499631	1.39366	1.48254	0.834541	0.0840488	0.532688	0.553043	0.408736	0.587793	1.02851	FALSE	16.287	2787700000	52	3.61654	Q0PD10;Q8CG50;Q91Z34;D3Z444	Q0PD10;Q8CG50;Q91Z34	Ras-related protein Rab-43
Utp23	-1.23689	-1.80782	-2.21922	-0.628049	-1.46229	-0.766351	0.607	0.258029	0.152394	-0.31128	0.409368	0.379895	0.561828	0.21613	0.968029	0.235437	1.42841	1.00392	0.366059	1.0809	0.764507	TRUE	35.982	8567100000	74	5.26052	Q9CX11;Q9DAH5;G3XA22;G3X989;E0CYI7	Q9CX11;Q9DAH5;G3XA22	rRNA-processing protein UTP23 homolog
Nxt1	-1.12135	-1.4677	-2.73775	-0.903425	-0.617599	-0.124314	0.0225215	0.633689	0.666415	-0.159868	0.633957	0.0907825	1.32827	1.18435	1.39684	-0.452788	0.632226	-0.00442575	-0.160818	0.876738	0.284253	FALSE	13.312	6607500000	66	2.88733	Q9QZV9;Q6P250;Q3UNA4	Q9QZV9	NTF2-related export protein 1
Samd14	-0.0917723	NaN	NaN	NaN	0.0634011	NaN	NaN	-0.657886	-0.0468034	NaN	NaN	-0.33059	NaN	0.220885	-0.267513	1.65926	1.9451	1.88202	0.206322	NaN	0.705326	FALSE	12.137	1058900000	16	1.80267	Q8K070;B7ZC59	Q8K070	Sterile alpha motif domain-containing protein 14
Eme1	NaN	NaN	NaN	NaN	NaN	NaN	NaN	NaN	NaN	NaN	NaN	NaN	NaN	NaN	NaN	2.16433	1.88127	1.92198	NaN	NaN	NaN	FALSE	7.2964	780220000	17	1.65278	Q8BJW7	Q8BJW7	Crossover junction endonuclease EME1
Ppp1r9b	-0.228827	-0.656496	-0.617382	-0.553305	-0.504993	-0.788261	0.132268	-0.310628	-0.47524	-0.467468	-0.40522	-0.545216	0.171607	-0.480295	-0.208824	2.50303	2.16014	2.29975	-0.391898	-0.482812	-0.149934	FALSE	200.59	26976000000	229	2.12788	Q6R891;Q8C3W4;H3BJA6;Q3UXW4;H3BKQ7;Q7TSA7;H3BJD0;Q3UUK5;H3BL28;Q7TN74;H3BJD6	Q6R891	Neurabin-2
Lrrc58	NaN	-0.48606	-0.760155	-0.256726	0.207776	-0.3141	0.378353	NaN	-0.104335	0.517421	0.139231	-0.580201	-0.0828064	-0.60659	-0.102155	NaN	NaN	NaN	NaN	NaN	NaN	FALSE	3.8877	526140000	24	1.36645	Q3UGP9	Q3UGP9	Leucine-rich repeat-containing protein 58
Hbb-b2;Hbbt2	-1.13511	-1.26878	-1.29389	-0.156665	-0.0307297	-0.11132	0.563965	0.646137	0.736181	-0.162484	-0.222371	-0.161106	-0.580933	-0.725613	-0.970013	1.85836	1.95225	2.12738	-0.453773	-0.410793	-0.200683	FALSE	103.29	42625000000	110	1.14061	Q54AH9;Q549D9;P02089;Q9QUN8;A8DV59;D0U293;A8DV41	Q54AH9;Q549D9;P02089;Q9QUN8;A8DV59;D0U293;A8DV41	Hemoglobin subunit beta-2
Ube2z	-0.700227	-0.700554	-0.686785	-0.247866	-0.251686	-0.273897	-0.388286	-0.389918	-0.229475	-0.362412	-0.276665	-0.212775	-0.465491	-0.409682	-0.466829	2.58362	2.19362	2.28791	-0.214335	-0.223602	-0.564661	FALSE	40.64	20564000000	153	1.44306	Q3UE37	Q3UE37	Ubiquitin-conjugating enzyme E2 Z
Ppp2ca	-0.810293	-1.79459	0.125487	-0.924648	-1.36962	-1.18666	-0.656525	-0.344259	-0.817867	0.406405	0.217694	-0.508247	-0.382953	0.371863	1.31611	1.09564	0.15683	1.66618	1.2445	0.708311	1.48665	FALSE	286.52	13287000000	52	2.98968	P63330	P63330	Serine/threonine-protein phosphatase 2A catalytic subunit alpha isoform
Plekho2	NaN	-0.559395	-1.30609	-0.302523	NaN	NaN	0.333557	0.379021	0.0713683	-0.170586	-0.899742	0.505274	0.124702	0.083937	0.33801	1.19751	1.48002	0.866747	0.979763	0.772919	0.910091	FALSE	60.762	1769100000	41	2.86839	Q8K124	Q8K124	Pleckstrin homology domain-containing family O member 2
Bst2	-1.77462	-0.484077	NaN	-0.70792	-1.25616	-0.286583	-0.60755	0.0162216	-0.0969305	0.11935	-0.0134242	0.0306342	0.438305	0.336164	0.332663	0.857934	1.08424	1.05121	1.25381	1.23816	1.01626	FALSE	7.1683	6334600000	56	3.67409	Q8R2Q8	Q8R2Q8	Bone marrow stromal antigen 2
Cln3	-1.5972	NaN	-1.15551	-0.260149	-2.18331	-0.0345526	0.219892	-0.292323	0.186292	0.306245	NaN	NaN	-0.247334	-0.391516	-0.311366	0.568882	1.10859	0.506936	1.61657	1.03095	1.8949	FALSE	8.5522	1031600000	20	2.19679	Q8C5B1;Q61124;Q6PAH4;D3YUU4;Q811D1;D3Z448	Q8C5B1;Q61124;Q6PAH4;D3YUU4;Q811D1	Battenin
Rap1b	-1.78141	-1.31111	-1.65421	-0.804447	-0.835886	-0.0479565	0.139184	-0.761567	0.461612	0.436242	0.0228005	-0.256915	-0.37581	-0.292689	-0.245267	1.75467	1.42747	1.30327	1.01891	1.20801	0.595103	FALSE	133.81	29186000000	108	2.35556	Q52L50;Q99JI6	Q52L50;Q99JI6	Ras-related protein Rap-1b
Ube2h	NaN	NaN	NaN	NaN	NaN	NaN	NaN	NaN	NaN	0.660556	NaN	0.70226	NaN	NaN	0.979342	0.796327	1.12101	0.763093	1.28931	1.25289	1.60392	FALSE	4.42	1277900000	11	1.99504	Q3TTE3;E9Q3U1;Q3V2N4;P62257	Q3TTE3;E9Q3U1;Q3V2N4;P62257	Ubiquitin-conjugating enzyme E2 H
Reep5	-1.51801	-1.35494	-2.14515	-0.818411	-0.279601	-0.584955	-0.820578	0.223035	-0.00309481	0.489551	0.226232	0.602296	-0.344487	-0.582164	0.554679	0.55177	0.58304	0.786446	1.11602	1.58178	1.73655	FALSE	37.761	22409000000	132	3.69888	Q9CQG4;G3X8R0;Q921E4;Q5QGU0;Q60870	Q9CQG4;G3X8R0;Q921E4;Q5QGU0
Asah1	-1.22897	-0.84794	-1.64973	-0.50738	-1.16627	-1.44021	-0.234045	-0.218771	-0.510208	-0.215661	-0.249379	-0.233879	0.361456	0.0554664	0.995278	1.23413	0.384468	1.12971	0.889158	1.66307	1.7897	FALSE	22.393	5443600000	76	3.52822	Q78P93;Q3U646;Q3TWT5;Q9WV54;Q3U8A7;D3Z015;D3Z505	Q78P93;Q3U646;Q3TWT5;Q9WV54;Q3U8A7	Acid ceramidase;Acid ceramidase subunit alpha;Acid ceramidase subunit beta
Cenpp	NaN	-0.970762	NaN	NaN	-0.514743	NaN	NaN	-0.219794	-0.772383	NaN	1.91836	NaN	-0.453003	-0.901032	NaN	0.35464	0.232992	1.44386	0.144305	NaN	NaN	FALSE	4.2471	800300000	21	1.41682	B2RVI6;Q9CZ92	B2RVI6;Q9CZ92	Centromere protein P
Rpl8	-1.41409	-0.916071	-0.87789	-0.935258	-1.18387	-2.01632	-0.283546	-0.33148	-0.336578	0.678517	1.2698	1.62642	-0.14339	-0.366669	0.99462	1.50104	0.696979	0.774686	0.455804	0.474903	0.332393	FALSE	250.98	277570000000	475	4.77197	P62918;Q3THC7;Q3UJS0;Q9Z237	P62918;Q3THC7;Q3UJS0;Q9Z237	60S ribosomal protein L8
Tram1	-0.700581	-0.570194	-1.04818	-0.88911	-1.52157	-1.78528	-0.299455	-0.443343	0.14619	0.516682	0.852528	1.15973	-0.816148	0.283897	-0.468911	1.54686	1.36204	1.82354	0.67766	0.343769	-0.170125	FALSE	10.079	7724800000	41	2.69281	Q4FK14;Q3UQ93;Q3ULV0;Q3UAT2;Q91V04;Q9CVJ6;Q3TPI4	Q4FK14;Q3UQ93;Q3ULV0;Q3UAT2;Q91V04;Q9CVJ6	Translocating chain-associated membrane protein;Translocating chain-associated membrane protein 1
Lrrc59	-0.898696	-0.842892	-0.950368	-0.973269	-0.908886	-1.01853	-0.0852168	-0.169365	-0.195702	0.329363	0.336624	0.364106	0.0709389	-0.00227096	-0.0520902	2.20786	2.17868	2.01292	-0.432312	-0.49662	-0.474277	FALSE	323.31	279560000000	394	3.01754	Q922Q8;Q3TF84;Q3UBL0	Q922Q8;Q3TF84	Leucine-rich repeat-containing protein 59
Smc4	-1.08351	-1.06959	-0.898409	-0.791598	-1.29286	-0.948841	-0.496517	0.0762626	-0.349183	0.651865	0.505909	0.637888	-0.025071	0.0736336	0.179036	2.31214	1.78325	1.8066	-0.384699	-0.381801	-0.304504	FALSE	230.05	51206000000	523	3.27959	Q8CG47;Q6P7V9;E9Q2X6;Q3UZJ7;Q3U763;Q3UR81;A0A0A6YXY3	Q8CG47;Q6P7V9;E9Q2X6	Structural maintenance of chromosomes protein 4;Structural maintenance of chromosomes protein
Ercc6l	-1.86708	0.129192	-0.545058	-0.399571	-1.40909	-1.77854	0.0272373	-0.127614	-0.890638	0.677023	0.275612	-0.0256798	0.488542	0.310097	0.349948	1.22591	1.9611	1.80461	-0.307826	0.489084	-0.387261	FALSE	46.706	2864100000	53	3.14588	Q8BHK9;Q8C4L5;Q99KE5	Q8BHK9	DNA excision repair protein ERCC-6-like
Txnip	-1.31726	-1.01464	-1.33617	-0.695753	-0.949906	-0.98724	-1.08277	-0.566827	-0.897829	-0.0736146	1.13878	0.331879	0.85697	0.433452	0.248003	1.78295	1.29513	1.74881	0.397435	0.14013	0.54845	FALSE	46.176	23484000000	199	5.99937	Q8BG60;Q91X82	Q8BG60;Q91X82	Thioredoxin-interacting protein
Hbbt1;Hbb-b1;HBB1;Hbb-bs	-0.935844	NaN	NaN	NaN	NaN	NaN	-0.479421	-0.124525	-0.294283	NaN	NaN	NaN	NaN	NaN	NaN	2.25296	2.40089	2.24417	NaN	NaN	NaN	FALSE	28.53	2245000000	13	1.29021	A8DUK0;P02088;A8DUP7;A8DUM2;A8DUP3;A8DUP5;A8DUL5;A8DUK2;A8DUK7;A8DUK4;B1Q450;A8DUQ5;A8DUL2;A8DUL0;A8DUQ1;E9Q223;A8DUP0;A8DUL7;Q61650;Q61348;P02104	A8DUK0;P02088;A8DUP7;A8DUM2;A8DUP3;A8DUP5;A8DUL5;A8DUK2;A8DUK7;A8DUK4;B1Q450;A8DUQ5;A8DUL2;A8DUL0;A8DUQ1;E9Q223;A8DUP0	Hemoglobin subunit beta-1
Atpif1	0.689597	0.354766	-0.488364	-0.588232	-1.33241	-0.861706	-2.50158	-1.16525	0.0514714	0.789964	-0.351791	-0.368611	0.0806197	1.05395	0.289839	1.01957	1.67702	1.48849	0.635449	-0.166416	-0.306377	TRUE	34.201	12406000000	147	2.30944	E9PV44;O35143;Q8BTA7	E9PV44;O35143	ATPase inhibitor, mitochondrial
Lims1	-1.03081	-1.03081	-0.225883	-1.60627	-1.24104	-1.69798	-0.668058	-0.591972	-0.743426	1.13323	1.19481	0.992535	0.0466277	-0.193443	0.105335	1.0809	1.25381	1.02378	1.16718	0.373313	0.658172	FALSE	51.562	13607000000	179	5.47583	A8CVP1;A8CVP4;Q4ZJB3;E9QP62;Q99JW4;Q9D7B2;Q91XD2	A8CVP1;A8CVP4;Q4ZJB3;E9QP62;Q99JW4;Q9D7B2	LIM and senescent cell antigen-like-containing domain protein 1
B2m	-0.302546	-0.756829	-0.377879	-1.36019	-0.882822	-1.35478	-1.5035	-1.53708	-1.05832	0.30617	0.309035	0.219762	0.762175	0.701795	0.793339	1.28439	1.25073	1.55754	0.947561	0.551783	0.449672	FALSE	7.1795	8845400000	43	7.69848	Q9D239;P01887;Q3U679	Q9D239;P01887;Q3U679	Beta-2-microglobulin
Eed	-1.0533	-0.75531	-1.23578	-1.01096	-1.59003	-1.91512	-0.776723	-0.186028	-0.153079	1.55415	1.06969	0.749291	0.61997	0.433557	0.0234567	0.960718	1.53974	0.565434	0.156534	0.304501	0.699281	FALSE	36.982	10451000000	161	5.66226	Q921E6	Q921E6	Polycomb protein EED
Vill	NaN	NaN	NaN	NaN	NaN	NaN	NaN	NaN	NaN	1.16522	1.20638	0.880945	NaN	NaN	NaN	NaN	1.50595	1.09144	NaN	NaN	1.10567	FALSE	8.7702	1428900000	8	1.03009	G5E8C6;Q91YD6;G5E8H0;D3Z669;D3YWZ2	G5E8C6;Q91YD6;G5E8H0;D3Z669	Villin-like protein
Pom121;mKIAA0618	-1.38068	-0.391272	-1.23029	-0.704543	-1.37195	-1.84427	0.00258582	-0.909919	-0.520163	0.944029	0.84961	0.27482	0.208756	-0.484139	0.611159	0.645462	1.57311	1.58095	1.14012	0.578246	0.428387	FALSE	45.409	5155100000	76	4.27748	Q3U425;Q8K3Z9;H7BX32;Q6A036	Q3U425;Q8K3Z9;H7BX32;Q6A036	Nuclear envelope pore membrane protein POM 121
Mrps9	-1.22143	-0.745739	-0.876786	-0.544554	-1.31251	-0.0881802	-1.51053	-0.710817	-1.5043	1.85892	1.55242	1.03457	0.17227	0.883668	0.269694	0.816049	0.876377	-0.0949622	0.240599	0.0187384	0.886503	TRUE	130.12	24926000000	195	4.69912	Q9D7N3;Q3UMV5;Q9ER89;Q5XJX8;Q78IX0	Q9D7N3;Q3UMV5;Q9ER89	28S ribosomal protein S9, mitochondrial
Hcfc2	-0.894055	-1.65602	-0.937183	-0.575081	-1.67071	-0.410503	-1.03991	-0.555002	-0.785186	0.966812	1.5791	0.478524	-0.284223	0.195652	0.24452	1.60681	1.46348	0.598785	1.09154	0.335884	0.246765	FALSE	19.22	3268100000	61	4.16019	G5E837;A0AUN4;F6T088;Q9D968;F6T0G2	G5E837;A0AUN4
Mob4	-1.31874	-1.42179	-0.199273	-1.04831	-0.654931	-0.954005	-0.698548	-0.76991	-0.79898	0.508516	0.846967	0.292024	-0.742416	0.438742	-0.490129	1.96743	1.38087	0.319139	1.43212	0.608703	1.30252	FALSE	197.68	11432000000	112	3.15625	Q3UGM5;Q6PEB6;E0CXA9;E0CYJ0;G8JL35;E0CX17	Q3UGM5;Q6PEB6;E0CXA9;E0CYJ0	MOB-like protein phocein
Kin	-1.66981	-1.48811	-0.334263	-1.11966	-1.29017	-0.176411	-0.389457	-0.316803	-0.280162	1.2521	1.43154	0.303387	0.81158	0.669971	0.113345	0.249292	1.15365	1.57698	1.20356	-0.880128	-0.820439	FALSE	39.673	5221100000	93	2.5257	Q8K339	Q8K339	DNA/RNA-binding protein KIN17
Cul4b	-1.20009	-1.49248	-0.708849	-1.41202	-1.25395	-0.755322	-0.0659317	-0.766235	-0.318008	1.01383	1.05195	1.72787	1.00442	0.781807	0.932705	0.925563	1.00398	0.852121	-0.416261	-0.781858	-0.123253	FALSE	200.49	16057000000	265	4.13732	A2A432;E9PXY1;J3QJX0;Q3TP81	A2A432;E9PXY1;J3QJX0	Cullin-4B
Fdps	-1.0477	-1.60656	-1.63741	-0.968435	-1.21692	-0.934444	-0.429203	-0.59079	-0.194674	0.966017	0.841	0.594907	1.06332	0.946514	0.789369	1.2093	1.58537	1.0448	-0.190791	-0.0659457	-0.157731	FALSE	323.31	157630000000	506	7.39392	Q4FJN9;Q920E5;Q3US29;Q5M8R9;Q3TMB3	Q4FJN9;Q920E5;Q3US29;Q5M8R9;Q3TMB3	Farnesyl pyrophosphate synthase
Ddx50	-2.08643	-1.76268	-1.59519	0.156865	0.215071	-0.605646	-0.423497	-0.722704	-1.20719	1.03126	0.903181	1.06048	0.708693	0.413781	-0.184926	0.537644	1.18987	1.05486	0.50616	0.782601	0.0278008	FALSE	74.968	12751000000	207	3.23372	Q5BKP5;Q99MJ9;Q8BRU5	Q5BKP5;Q99MJ9;Q8BRU5	ATP-dependent RNA helicase DDX50
Trpv2	-0.949752	-0.18631	-0.929694	-0.94219	-0.659064	-0.782842	1.26971	0.763648	1.05609	-0.839243	-0.115997	-0.437808	-0.197059	-0.53436	-0.255176	-0.605465	-0.90451	-0.322933	1.866	1.93309	1.77386	FALSE	78.744	8708000000	116	2.41524	Q9WTR1	Q9WTR1	Transient receptor potential cation channel subfamily V member 2
Plin3	-0.886476	-0.81051	-0.531701	-0.916382	-1.16417	-0.915136	1.52104	1.33303	1.22943	-0.829813	-1.2042	-1.2727	0.111371	0.189536	0.148256	-0.231746	0.16555	-0.0371653	1.37864	1.11627	1.60687	FALSE	316.28	58143000000	407	2.23511	Q9DBG5;Q2XSQ4;Q3V4D2	Q9DBG5;Q2XSQ4	Perilipin-3;Perilipin
Sgpl1	-0.429641	-1.14283	-0.82601	-0.607085	-0.958784	-0.619691	1.66797	1.52384	1.73485	-0.909289	-1.12374	-0.771761	-0.652604	0.507763	-0.0664749	0.0876988	-0.911376	0.120339	1.22259	1.08235	1.07189	FALSE	70.822	21546000000	231	2.84947	Q4FK38;Q3UDJ2;Q69ZN1;Q8R0X7;D6REF7;D3YZT4;D3YY13;D3Z1Z3	Q4FK38;Q3UDJ2;Q69ZN1;Q8R0X7;D6REF7	Sphingosine-1-phosphate lyase 1
Gstm1	0.354122	0.262291	0.475193	-1.20171	-1.19421	-0.959821	1.64633	1.60792	1.32764	-1.18222	-1.0674	-1.06761	0.304611	0.486129	0.816739	-1.06214	-0.711041	-0.866833	0.522322	1.11515	0.394531	FALSE	104.36	7757500000	86	1.60674	P10649;A2AE89;F6WHQ7;Q6PJ91;D3YVP6;E9QAC8;P19639;F6Y363;D3YZ29;Q7M0F3;D3YVP8;Q7M0F4;D3YVP9;Q9D5J8;G5E8M7;O35660	P10649;A2AE89;F6WHQ7	Glutathione S-transferase Mu 1
Ahnak2	-0.520899	-0.626598	-1.18956	-0.0343727	-0.873289	-0.430187	2.12273	1.73875	1.30327	-1.1804	-0.98464	-1.40932	-0.0158334	0.117015	0.402499	-0.597908	-0.22596	-0.381101	0.959175	0.716735	1.10988	FALSE	129.17	5562400000	80	2.65598	E9PYB0;Q3UUE0	E9PYB0
Ahnak2	-0.810622	-1.08335	-1.20814	-1.1927	-0.94281	-0.451102	1.61769	1.58883	1.4834	-0.649131	-1.18993	-0.940928	-0.0207707	0.165688	0.0228016	0.55485	0.32411	-0.474213	1.2168	0.947868	1.04166	FALSE	315.7	12395000000	188	3.32551	F7DBB3;Q3URZ6	F7DBB3;Q3URZ6
Ube2q1	-0.41187	-0.538536	-0.712292	-1.90918	-1.40551	-1.3767	1.40433	1.80461	0.382672	-0.648425	-0.394109	-0.968014	0.265059	0.577571	1.0095	-0.320099	1.16766	0.258115	0.407384	0.195583	1.21227	FALSE	166.6	11731000000	106	3.1709	Q7TSS2	Q7TSS2	Ubiquitin-conjugating enzyme E2 Q1
Man2a1	-0.745842	-0.173456	-0.639951	-1.41127	-2.08356	-1.40523	1.25403	1.03581	0.974425	-0.241045	0.185429	-0.648445	0.523297	0.217025	0.673096	-1.20914	0.202695	-0.083454	1.02758	1.23924	1.30876	FALSE	60.933	11713000000	161	2.89775	P27046;F6QMB7;Q8C4L1	P27046	Alpha-mannosidase 2
Itga6	-0.816563	0.35638	-1.42051	NaN	-1.5452	-1.62536	1.20328	1.14379	1.03545	0.724441	-0.523044	-0.754948	0.32929	-0.0598683	0.852831	-0.338941	1.00339	NaN	0.923848	0.703753	0.728524	FALSE	17.329	1545200000	48	3.18689	Q8CC06;Q6PEE8;Q80ZI8;Q61739;Q8BR82;F6VSK8;Q3TWK2;Q8BNH0	Q8CC06;Q6PEE8;Q80ZI8;Q61739;Q8BR82;F6VSK8;Q3TWK2	Integrin alpha-6;Integrin alpha-6 heavy chain;Integrin alpha-6 light chain
Lamp1	-0.841574	-0.678922	-1.0046	-0.251772	-0.825321	-1.43592	0.769988	0.732449	0.873992	-0.213775	0.200003	-0.221659	1.3014	0.0110864	0.135746	-1.27697	-1.74584	0.0712589	1.43202	1.22449	1.74391	FALSE	24.897	25775000000	89	1.94177	Q8VH34;Q3TX84;Q3TA96;Q9DC13;P11438;Q922T9	Q8VH34;Q3TX84;Q3TA96;Q9DC13;P11438;Q922T9	Lysosome-associated membrane glycoprotein 1
Tor1aip1	-0.371197	-0.506906	-0.481062	-1.63688	-1.14788	-1.18715	-0.500392	-0.194261	-0.516756	-0.432673	-0.308657	0.0650425	0.425643	0.534174	0.521981	-0.0167594	-0.168222	-0.160494	2.03836	2.01671	2.02739	FALSE	70.172	24482000000	189	2.26394	Q921T2;E9PWW2;J3QQ40;D3YZP0;D3YZJ9;Q3UE61;D3YXF8	Q921T2;E9PWW2	Torsin-1A-interacting protein 1
Stat2	-0.730571	-0.890942	-0.0079469	-0.524567	-0.827822	-0.913219	NaN	-0.697846	0.258554	-0.43019	-0.636755	0.0217374	0.653613	0.634838	0.0638078	-0.282847	0.475029	0.214463	1.85207	1.81367	1.95568	FALSE	25.431	3063100000	53	1.6705	Q9QXJ2;E9QJX9;Q3UDU1;Q3U5W1;Q9QZE4;Q8CD97;Q9WVL2;Q6P1X8	Q9QXJ2;E9QJX9;Q3UDU1;Q3U5W1;Q9QZE4;Q8CD97;Q9WVL2;Q6P1X8	Signal transducer and activator of transcription;Signal transducer and activator of transcription 2
S100a6	NaN	-0.669549	-0.701641	NaN	NaN	NaN	-0.355195	NaN	-0.245217	NaN	-0.270149	-0.0387921	0.423631	0.0645725	1.25843	NaN	-0.0607805	-0.383437	2.01557	1.94162	1.65235	FALSE	10.259	1517800000	12	1.54848	Q545I9;P14069	Q545I9;P14069	Protein S100;Protein S100-A6
Mcpt2	-0.494168	-0.364052	-0.35949	-1.15261	-0.464943	-1.57661	0.304729	-0.176164	0.340139	0.290193	-0.174284	-0.288256	0.0459198	-0.0537003	-0.131414	-0.613563	-0.737896	-0.758736	2.11386	2.08461	2.16644	FALSE	18.093	10551000000	65	2.35234	Q541U2;P15119;Q496V0;P11034	Q541U2;P15119	Mast cell protease 2
Uap1	-0.0720196	-0.197725	-0.351308	-0.791227	-1.2701	-1.00201	-0.637083	-0.783161	-0.352065	0.0127951	-0.210351	0.254011	0.203833	0.523974	0.165268	-0.443007	-0.664501	-0.796831	2.24666	2.0695	2.09535	FALSE	48.07	14433000000	159	2.31533	Q3UHZ7;Q3TAD4;Q91YN5	Q3UHZ7;Q3TAD4;Q91YN5	UDP-N-acetylhexosamine pyrophosphorylase;UDP-N-acetylgalactosamine pyrophosphorylase;UDP-N-acetylglucosamine pyrophosphorylase
Ifitm3	-0.180749	-0.129788	-0.0125612	NaN	NaN	NaN	-0.331146	-0.26961	0.0936961	-0.079162	-0.042325	-0.134033	0.253247	0.552389	0.261542	0.310615	0.380337	0.452951	1.39665	1.55807	1.55437	FALSE	24.254	10209000000	66	2.09362	Q9CQW9	Q9CQW9	Interferon-induced transmembrane protein 3
Sp100	0.415751	-0.117427	0.0464123	NaN	NaN	NaN	NaN	NaN	NaN	-0.0309504	-0.00803476	-0.053047	0.337435	0.670238	0.448803	0.362378	0.388321	-0.0101087	1.48714	1.57366	1.73193	FALSE	93.256	3910500000	54	3.05575	Q8C405;E9QA05;Q6NTA3;Q3U876;O35892;Q4FK53;Q3U5P2;D6RIJ4;Q8BNW8;Q8C9H3;E9Q4Y0;Q3UKD8;O35898	Q8C405;E9QA05;Q6NTA3;Q3U876;O35892;Q4FK53;Q3U5P2;D6RIJ4;Q8BNW8;Q8C9H3;E9Q4Y0	Nuclear autoantigen Sp-100
Igtp;Ifggd1	-0.204561	-0.131692	-0.00760438	-1.07818	-0.853951	-2.93231	-0.544667	-0.264412	-0.339073	-0.0151366	-0.31082	-0.109275	0.541515	0.545913	0.540541	0.0985462	0.142348	0.0415885	1.58462	1.63618	1.66043	FALSE	91.037	11539000000	106	1.77602	Q8C2M8;Q811M6;J7PDL1;Q9DCE9;Q3U5T3;E9PW35;E9Q9N8	Q8C2M8;Q811M6;J7PDL1;Q9DCE9;Q3U5T3
Ifggb5;GTP2	0.539833	0.639711	0.474122	NaN	NaN	NaN	-0.483954	-0.385879	-0.410935	-0.0359234	0.00435126	0.0525273	0.659674	0.661528	0.67368	0.0160344	-0.122091	-0.0289083	1.32878	1.25312	1.22406	FALSE	199.57	28472000000	214	1.19327	Q62293;Q3T9E4;Q8BN19;Q60711;Q8K242;Q566I8;Q4FK68;Q5SVP4;Q3TLR6	Q62293;Q3T9E4;Q8BN19;Q60711
Daxx	0.0431967	0.271462	0.131548	NaN	-0.654547	NaN	-0.281253	NaN	-0.448116	0.324218	-0.135036	0.239464	0.352168	0.81011	0.670789	0.293226	0.303106	0.501321	1.21015	1.30275	1.2155	FALSE	26.229	3381500000	33	2.19879	G3UX50;Q3U0Z3;A1A558;A0A068BEP5;Q3UKR0;Q3UIV3;O35613;Q5XW53;Q5XW54;Q5XW59;G3UWJ9;G3UWI4;Q5XLB0;Q5XW57;Q5XW58;Q5XW55;Q5XLA9	G3UX50;Q3U0Z3;A1A558;A0A068BEP5;Q3UKR0;Q3UIV3;O35613;Q5XW53;Q5XW54;Q5XW59	Death domain-associated protein 6
Arhgap6	0.201624	-0.271361	0.392419	NaN	NaN	NaN	0.0408374	-0.559176	NaN	0.2483	0.173093	0.00293967	0.561488	0.370153	0.606231	-0.093364	-0.0451155	-0.247375	1.62405	1.03334	1.16471	FALSE	61.09	1385600000	28	1.39209	O54834;Q3TGN4	O54834	Rho GTPase-activating protein 6
Oasl2	0.481956	0.325271	0.460219	NaN	NaN	NaN	NaN	NaN	-0.233115	-0.683165	-0.657419	-0.304711	0.710126	0.681527	0.616149	0.412022	0.305621	0.166629	1.5465	1.45879	1.50642	FALSE	27.989	5941200000	58	1.29069	Q9Z2F2;Q8K234;Q3UDH2;D3Z352;D3Z324;F6Y3A6	Q9Z2F2;Q8K234;Q3UDH2	2-5-oligoadenylate synthase-like protein 2
Tor3a	0.0513954	0.122596	-0.300117	NaN	NaN	NaN	NaN	0.195062	-0.222019	-0.463313	-0.242685	-0.249908	0.5601	0.442255	0.473696	0.129416	0.220918	0.290792	1.82813	1.66571	1.43376	FALSE	18.906	2387200000	51	1.63371	Q9ER38;M0QWH2	Q9ER38	Torsin-3A
Adar	0.257558	0.0927071	0.184281	-1.98039	-1.83229	-1.74066	-0.590079	-0.525387	-0.516039	-0.365329	-0.259357	-0.0422042	0.821076	0.471657	0.649037	0.323405	0.358986	0.139319	1.49577	1.58059	1.47735	FALSE	140.14	27433000000	319	1.78	Q99MU3;Q4FJS9;Q3UH31;Q3T9H2;Q5J4D5;Q5J4D4;Q5J3Q7;Q5J3Q8;A2IBT3	Q99MU3;Q4FJS9;Q3UH31;Q3T9H2	Double-stranded RNA-specific adenosine deaminase
Oasl1	0.0779704	0.259897	0.0948196	-1.91546	-1.80294	-1.86579	0.192015	0.0109505	0.106285	-0.372432	-0.254615	-0.504852	0.289237	0.43162	0.367921	0.00999078	-0.143221	-0.0536326	1.69136	1.74161	1.63927	TRUE	296.28	93943000000	489	1.29169	Q8VI94	Q8VI94	2-5-oligoadenylate synthase-like protein 1
Oas3	0.44954	0.430732	0.523297	-2.15667	-1.86951	-2.16402	-0.0298743	-0.173819	-0.021439	-0.229566	-0.39734	-0.345926	0.402543	0.266619	0.296499	0.44481	0.221564	0.297758	1.40057	1.26897	1.38526	FALSE	257.69	79835000000	617	1.0057	Q8VI93;Q91YM7;F7CXR7	Q8VI93	2-5-oligoadenylate synthase 3
Slfn5	0.0678551	0.00917716	-0.0647202	-1.515	-2.32056	-1.72108	-0.126451	-0.2219	-0.140056	-0.438503	-0.343508	-0.47684	0.562299	0.474517	0.349837	0.218502	0.377946	0.557008	1.62818	1.43266	1.69063	FALSE	96.714	14928000000	165	1.60849	Q8CBA2;Q3TAE9;F8WH72;Q3V3J5	Q8CBA2	Schlafen family member 5
Isg15	0.0403931	-0.0447243	0.0628534	NaN	-1.7146	-1.63725	-0.0118463	0.134733	0.00583858	-0.109609	-0.155366	-0.0612263	0.646134	0.516669	0.564396	0.446328	0.488058	0.401287	1.19211	1.13852	1.07162	FALSE	252.33	51789000000	146	2.0463	Q4FJR9;Q64339	Q4FJR9;Q64339	Ubiquitin-like protein ISG15
Lgals3bp	-0.365922	-0.367483	-0.243284	-2.05025	-1.88576	-1.78561	0.399937	0.288147	0.352155	-0.211281	-0.147412	-0.21038	0.80633	0.854136	0.701598	-0.34533	-0.218913	0.130122	1.29503	1.51858	1.48559	FALSE	254.33	42805000000	227	2.43758	Q07797;E9Q5X5;F6VRP8	Q07797	Galectin-3-binding protein
Oas2	0.319741	0.235439	0.222074	-2.36757	-2.62744	-1.81817	0.164428	0.175901	0.209307	0.129419	0.143852	0.171591	0.647624	0.626531	0.51414	0.115102	0.188024	0.12586	0.961619	1.00116	0.861375	FALSE	230.54	27646000000	334	1.74807	E9Q9A9;Q80VT1;F7CFL3	E9Q9A9	2-5-oligoadenylate synthase 2
Oas1a;Oas1g	0.197685	0.385649	0.321249	NaN	NaN	NaN	NaN	NaN	NaN	-0.587036	-0.710431	-0.53672	0.445248	0.503942	0.604794	NaN	-0.339591	-0.722413	1.9182	2.05575	2.13463	FALSE	80.715	9045900000	60	0.878228	P11928;Q8K469;Q8VEH7;Q05BJ7;Q8VI95;Q7TPY2;Q3UWZ6;Q924S2;Q8K4B5;D3YWG4;Q8BZ06;Q3UXA2;Q8VI96;Q8K3L4;Q8C2W3;Q8K465;Q14AZ4;Q8VI97;Q921F0;Q8K4E9;Q8K4E8;Q8K4E7;Q8K4E6;Q8K3L5	P11928;Q8K469;Q8VEH7	2-5-oligoadenylate synthase 1A
Gbp7	0.241455	0.325967	0.0481223	-1.69008	-1.59358	-1.77881	-0.332754	-0.364046	-0.38824	-0.257136	-0.153967	-0.317369	0.68633	0.468999	0.615329	-0.182108	-0.255312	-0.367174	1.64069	1.92466	1.72903	FALSE	303.84	49569000000	359	1.32907	Q91Z40;Q78UK8;Q6KAN1	Q91Z40;Q78UK8;Q6KAN1
Parp12	0.231131	0.16536	0.546872	-2.41218	-1.10184	-1.56217	-0.511377	-0.531286	-0.286547	0.29953	-0.285129	-0.247854	0.563492	0.59845	1.12985	-0.323628	-0.411195	-0.378358	1.75746	1.48863	1.2708	FALSE	40.353	4127800000	72	1.17426	Q8BZ20;Q3U0S1	Q8BZ20;Q3U0S1	Poly [ADP-ribose] polymerase 12
Ifit1	0.616458	0.551341	0.531018	NaN	NaN	NaN	-1.29393	-1.04045	-1.12832	-0.139173	-0.275144	-0.162412	0.743636	0.782974	0.906619	-0.361396	-0.465446	-0.448723	1.64995	1.57741	1.58719	FALSE	323.31	45659000000	204	1.47139	Q8BN43;Q64282;Q3UNG3;Q3U7A2;Q3U5N2;Q3U5K8;Q3U726	Q8BN43;Q64282;Q3UNG3;Q3U7A2;Q3U5N2;Q3U5K8;Q3U726	Interferon-induced protein with tetratricopeptide repeats 1
Nub1	-0.672374	-0.346291	-0.613848	-1.54386	-1.64284	-1.90981	-0.312549	0.272214	-0.212729	0.0751004	0.10599	-0.0538815	0.775878	0.930335	0.71222	0.00827558	0.0972895	-0.505503	1.47555	1.78002	1.58082	FALSE	180.26	28314000000	284	3.10468	Q3UYM1;P54729;A0PJ90;A0JLP6	Q3UYM1;P54729;A0PJ90;A0JLP6	NEDD8 ultimate buster 1
Gzmb	-0.584514	-0.41472	-0.56878	-1.81351	-1.34608	NaN	-0.207635	-0.0369041	-0.145702	0.187053	0.134312	0.00998492	1.3671	1.20976	1.22807	-0.359582	-0.215846	-0.389568	1.27582	1.36776	1.23793	FALSE	16.11	22024000000	68	2.83405	Q3TZH4;Q3TIP3;P04187;Q4FJY0;P26262	Q3TZH4;Q3TIP3;P04187;Q4FJY0	Granzyme B(G,H)
Vim	-0.197146	-0.221818	-0.209464	-1.93594	-1.96196	-1.92539	-0.0210036	0.0850436	0.0579973	0.428572	0.550647	0.586847	0.6342	0.6342	0.610901	-0.470728	-0.371651	-0.493033	1.44043	1.34515	1.43415	FALSE	323.31	214320000000	679	3.20809	Q5FWJ3;P20152;Q3V2S4;Q3TFD9;Q3U6S1;A0A0A6YWC8;Q3TWV0;Q3UAX1;Q3UD36;A4IF59;A2AKJ2;G5E846;G3X981;P15331;P03995;A0MTM0;Q3UMG4;CON__H-INV:HIT000292931;D3YZ35;E9Q1Y9;CON__Q61726;CON__O43790;B2RTB6;CON__Q6NT21;CON__P78385;Q61726;CON__Q14533;CON__P78386;Q05DD2;Q9ERE2;P97861;Q6IMF0;P46660;Q9Z2T6;P08551;P08553	Q5FWJ3;P20152;Q3V2S4;Q3TFD9;Q3U6S1;A0A0A6YWC8;Q3TWV0;Q3UAX1;Q3UD36	Vimentin
Ctsa	-0.294783	-1.05583	-1.02002	-1.84555	-1.52037	-0.702531	0.592363	1.09363	1.05436	-0.364847	0.589198	-0.155978	-0.683399	-0.066295	-0.342696	0.545478	-0.315194	-0.191529	1.72702	1.42064	1.53632	FALSE	145.34	24501000000	208	3.61281	Q9D2D1;Q544R6;G3X8T3;P16675;A2A5J9;A2A5J8;A2A5J6	Q9D2D1;Q544R6;G3X8T3;P16675	Carboxypeptidase;Lysosomal protective protein;Lysosomal protective protein 32 kDa chain;Lysosomal protective protein 20 kDa chain
Itga5	-0.553774	-0.786116	-0.945281	-1.09447	-1.26472	-1.00306	-0.053876	0.423108	0.185311	-0.0813844	0.304331	-0.371358	-0.280287	0.750715	0.021705	0.565733	-0.6744	-0.986216	2.11608	2.09648	1.63148	FALSE	14.512	4891800000	56	2.47938	Q80YP5;P11688;Q3U7M6	Q80YP5;P11688	Integrin alpha-5;Integrin alpha-5 heavy chain;Integrin alpha-5 light chain
Atp6v1c1	-0.779661	-0.863048	-1.05928	-1.20154	-1.35452	-1.27196	1.77269	1.20103	1.31829	-0.209537	-0.0997445	-0.442427	0.524803	-0.0154493	-0.168631	0.0155578	-0.477461	-0.616088	1.63653	1.42035	0.670113	FALSE	92.374	37613000000	326	4.50393	Q9Z1G3;Q3TG21;Q9D9Z4	Q9Z1G3;Q3TG21;Q9D9Z4	V-type proton ATPase subunit C 1
Npc2	-1.25705	-0.838595	-0.867412	-1.12455	-1.78276	-1.02509	0.82017	0.373032	0.508852	-0.133739	0.113011	-0.191818	0.374966	0.821383	0.175383	-0.429641	-0.54713	-0.133102	2.02222	1.45555	1.66632	FALSE	49.291	25597000000	123	3.3985	Q3U8F7;Q3U3C2;Q9Z0J0;Q3TXQ4	Q3U8F7;Q3U3C2;Q9Z0J0;Q3TXQ4	Epididymal secretory protein E1
Gla	-1.14647	-1.24833	-1.34691	-1.17828	-1.257	-1.23968	1.24349	1.16769	1.28277	-0.107814	-0.476611	-0.350022	0.335306	0.289874	0.497458	-0.397378	-0.196397	0.195772	1.1179	1.3772	1.43744	FALSE	118.7	13314000000	134	4.86307	Q8BGZ6;Q3UM38;Q3TLY5;P51569;A2BDV6	Q8BGZ6;Q3UM38;Q3TLY5;P51569	Alpha-galactosidase A
Hexb	-1.86238	-1.19967	-1.71115	-1.36301	-1.02091	-0.787611	0.464645	0.708836	0.759951	-0.121219	-0.178215	-0.0781018	0.365807	0.126402	0.994819	-0.0203845	0.130252	0.659781	1.33099	1.46589	1.33528	FALSE	51.768	5157600000	85	4.61101	Q3TXR9;P20060	Q3TXR9;P20060	Beta-hexosaminidase;Beta-hexosaminidase subunit beta
Gba	-1.45819	-1.28192	-0.934208	-1.37672	-1.11955	-1.30975	0.652084	0.689121	0.812914	0.366965	0.185032	0.14876	0.297837	0.279131	0.271105	0.00874789	-0.465362	-0.629725	1.65437	1.57958	1.62977	FALSE	64.638	24106000000	185	5.48757	P17439	P17439	Glucosylceramidase
Sdcbp	-1.22477	-0.346459	-0.368592	-1.70637	-1.65493	-1.49437	0.558829	0.124839	0.773451	-0.341093	0.333412	0.0952253	0.848987	0.509764	0.478365	-0.313631	-0.439685	-0.506967	1.44237	1.3537	1.87792	FALSE	29.817	10631000000	90	3.05133	Q3UBE4;Q3U902;Q3U6J5;Q3TET7;O08992;Q3UC68;Q3TXC7;Q3TWV1;Q3TMX0;O88601;Q3UB97;Q3U724;Q3U6Q3;H3BLG5;A2AKJ9;A2AKJ6;A2AKJ5	Q3UBE4;Q3U902;Q3U6J5;Q3TET7;O08992;Q3UC68;Q3TXC7;Q3TWV1;Q3TMX0;O88601;Q3UB97;Q3U724;Q3U6Q3;H3BLG5;A2AKJ9	Syntenin-1
Itgb2	-1.29512	-0.963771	-1.19084	-1.71986	-1.82971	-1.45816	0.499868	0.582973	0.705328	0.231593	0.160674	0.294249	0.48046	0.562164	0.69709	0.119629	0.0146841	0.153688	1.26283	1.32648	1.36574	FALSE	237.97	29871000000	308	6.83501	Q542I8;P11835;M0QWA7;D3YYP8;D3Z1S4;M0QWJ6	Q542I8;P11835;M0QWA7	Integrin beta;Integrin beta-2
Cap1	-0.457655	-0.995487	-0.932681	-1.41349	-1.65236	-1.18082	0.0607233	0.29483	0.196607	-0.534607	-0.444399	-0.386902	0.743219	0.451372	0.551954	-0.0696086	0.2602	0.0998529	1.64913	1.64274	2.11738	FALSE	323.31	226540000000	703	2.46553	Q3U0U5;Q3TC53;P40124;Q3UNQ0;Q3UVJ2;B1ARS0	Q3U0U5;Q3TC53;P40124;Q3UNQ0;Q3UVJ2	Adenylyl cyclase-associated protein;Adenylyl cyclase-associated protein 1
Man2b2	-0.517039	-1.05391	-0.78347	-0.965136	-2.67697	-1.06228	0.498647	0.781757	0.454711	-0.146683	0.00621858	0.0140158	0.205874	0.121373	0.331241	-0.0170313	-0.104201	0.244733	1.80441	1.20887	1.65486	FALSE	76.555	14301000000	128	3.34426	O54782;Q3TND6;F6TMZ3;Q3U875;F6Z025	O54782;Q3TND6;F6TMZ3	Epididymis-specific alpha-mannosidase
Thy1	-0.772361	-1.08554	-0.758731	-1.2587	-0.77767	-1.31216	0.694826	1.17209	0.609881	-0.888763	-1.12844	-0.606281	0.911355	0.811266	0.785453	-0.559601	-0.196249	-0.0468658	1.26431	1.36548	1.77669	FALSE	88.099	24092000000	94	1.81577	Q53YX2;P01831	Q53YX2;P01831	Thy-1 membrane glycoprotein
Myo1g	NaN	NaN	NaN	NaN	NaN	NaN	NaN	NaN	NaN	NaN	NaN	NaN	NaN	NaN	NaN	NaN	NaN	NaN	1.84353	1.749	1.90658	FALSE	4.9942	631110000	10	1.53271	Q5SUA5	Q5SUA5	Unconventional myosin-Ig
Gsn	-0.596843	-0.310513	-0.46169	-1.44161	-1.19866	-1.64299	-0.0622188	0.0629909	0.157416	-0.363609	-0.306281	-0.360652	-0.499754	-0.248134	-0.636833	0.789552	0.847531	0.777842	1.87074	1.77963	1.84409	FALSE	195.43	19550000000	190	1.766	Q6PAC1;P13020;Q3UCW8;Q3TGJ9;Q3U9Q8;CON__Q3SX14;A6PWS5	Q6PAC1;P13020;Q3UCW8;Q3TGJ9;Q3U9Q8	Gelsolin
Snx5	-0.920827	-0.680393	-0.896293	-1.12888	-1.70467	-1.15069	0.646531	-0.0440875	0.0702138	0.386558	0.618197	-0.436727	-1.02071	-0.047604	-0.403298	0.394929	0.644031	0.404885	1.61001	1.76943	1.88939	FALSE	266.61	83493000000	465	3.336	Q3TJN6;Q9D8U8;Q8C5E7;Q3TXT4	Q3TJN6;Q9D8U8;Q8C5E7;Q3TXT4	Sorting nexin-5
Gusb	-1.87126	-0.419023	-1.25039	-1.59017	-1.34675	-0.161058	0.475516	0.636445	0.639371	-0.618963	0.446402	0.667069	0.0883999	0.784713	0.673993	-0.694345	-0.873885	0.238874	1.10944	1.61349	1.45215	FALSE	16.438	4628900000	57	2.94762	Q3TW82;P12265;Q8VEM0;Q8BPE3;Q99KJ6;D3YY48	Q3TW82;P12265	Beta-glucuronidase
Gca	1.1356	0.158392	0.550984	-0.334401	0.223837	-0.436773	-1.27605	0.0840543	0.354532	0.392404	0.489905	0.609041	-0.188868	-0.516601	-1.48892	NaN	0.0388899	-0.40454	1.5613	0.707167	1.23194	FALSE	8.6665	2056100000	38	2.02191	Q8VC88	Q8VC88	Grancalcin
Osbpl9	0.0514128	-0.308867	0.481181	-0.769986	0.37984	0.247523	-2.06452	-1.53898	-0.907951	1.22333	0.440495	0.380103	-0.0942221	-0.832306	0.231266	-1.24046	-0.533525	0.527594	1.7294	0.876428	1.72223	FALSE	35.545	4774200000	92	4.08741	E9Q6C1;F6UHR6;E9PXZ2;A0A0A6YXH3;A2A8Z1;Q5FWX7;Q8VDM5;Q8R0G3;Q99LZ2	E9Q6C1;F6UHR6;E9PXZ2;A0A0A6YXH3;A2A8Z1;Q5FWX7;Q8VDM5;Q8R0G3	Oxysterol-binding protein;Oxysterol-binding protein-related protein 9
Rnpep	-0.242451	1.22119	0.412497	0.40843	-0.0155293	-0.216973	-1.65511	-1.39244	-2.05887	0.105099	-0.374733	-0.220776	0.494817	-0.208865	-0.306578	-0.415226	1.04099	-0.923532	1.68835	1.1438	1.51591	FALSE	60.335	10441000000	122	2.7686	Q8VCT3;E9PYF1;Q8BMH2	Q8VCT3;E9PYF1;Q8BMH2	Aminopeptidase B
Pik3r6	-0.594756	0.0940017	NaN	-0.403226	NaN	0.190009	-0.796954	-0.932508	-1.6268	-0.146372	0.380384	-0.0559274	0.842492	0.525966	-0.518575	0.377653	NaN	-0.664655	1.79278	1.33324	2.11594	FALSE	31.849	1171900000	34	1.83312	Q3U6Q4	Q3U6Q4	Phosphoinositide 3-kinase regulatory subunit 6
Rufy1	-1.52516	-0.389522	-0.989012	-0.223966	-0.660057	0.0361854	-1.48383	-0.847282	-0.631759	-0.575972	-0.073302	-0.492393	1.50685	1.82875	-0.236187	-0.0878745	0.49084	0.0686173	1.65195	1.45596	1.17717	FALSE	32.976	2504500000	51	1.83292	Q8BIJ7;D6RET4;Q9CSV9;Q05D93;D3Z4D2;Q8C424;Q8BR30;B2RQ36;Q8R4C2	Q8BIJ7	RUN and FYVE domain-containing protein 1
Gng12	-0.541069	0.657181	0.574903	-0.365968	-0.524401	0.31649	-1.50973	-0.602017	-1.16942	-0.8357	0.913937	0.316106	-0.28304	-1.01278	0.175087	-0.339149	-0.61147	-0.780139	2.00576	1.79994	1.81548	FALSE	43.559	14989000000	91	2.51529	Q9DAS9	Q9DAS9	Guanine nucleotide-binding protein G(I)/G(S)/G(O) subunit gamma-12
Ifi35	0.0366696	0.322359	0.875661	-0.755095	NaN	-0.610111	-0.485756	NaN	-0.0264768	0.211519	NaN	-0.336324	0.827336	-0.158732	0.0241828	-0.53975	0.153229	NaN	1.45014	1.8051	1.73114	FALSE	36.458	3292600000	56	1.18933	Q9D8C4;D6RFB1	Q9D8C4	Interferon-induced 35 kDa protein homolog
Sptbn1	0.994812	1.14098	1.01284	-0.784588	-0.543662	-0.641363	-1.20474	-1.26627	-1.18911	0.514858	0.638825	0.495325	-0.424125	-0.48005	-0.461111	-0.762022	-0.839009	-0.87399	1.45218	1.67206	1.54815	FALSE	323.31	60762000000	734	3.8673	Q62261;A0A0A0MQG2;Q5DTR4;Q3TTX2;Q3TZN6;Q8BQ35;P70435;Q8R1C2;Q9Z2V0;Q8C509;Q9R1Y9	Q62261;A0A0A0MQG2	Spectrin beta chain, non-erythrocytic 1
Ube2l3	-0.0913197	-0.248612	-0.135012	-0.727687	-0.715124	-1.35389	-0.702011	-1.21561	-0.3495	0.157762	0.902083	0.174334	-0.533529	-1.10457	-0.19705	0.709328	-0.076342	-0.435362	1.84797	2.18475	1.90938	FALSE	87.535	39755000000	164	3.18711	Q561N4;P68037	Q561N4;P68037	Ubiquitin-conjugating enzyme E2 L3
Tap1	0.43012	0.216181	0.319028	-0.735949	-0.972288	-0.719409	-1.20626	-1.00899	-0.89272	-0.171904	-0.119761	-0.0225556	0.22217	0.23318	-0.09266	-0.612199	-0.480907	-0.670776	2.06225	2.1733	2.05015	FALSE	309.79	36381000000	326	2.09882	Q78E61;Q62429;Q62428;Q3U543;A0A068BER1;Q3TBA3;Q3U6V4;P21958;Q5D0F3;F6QHF1;Q9QWR3	Q78E61;Q62429;Q62428;Q3U543;A0A068BER1;Q3TBA3;Q3U6V4;P21958;Q5D0F3	Antigen peptide transporter 1
Pnp	0.132437	0.280563	0.649912	-1.21342	-0.924799	-0.779719	-1.12675	-1.08637	-0.848128	-0.129187	-0.145768	-0.19204	0.141204	0.0585629	-0.0359576	-0.480017	-0.208994	-0.311671	2.01338	2.14699	2.05978	FALSE	111.69	60311000000	320	1.92528	Q543K9;P23492;Q9D8C9	Q543K9;P23492	Purine nucleoside phosphorylase
Mlkl	0.740839	0.842039	0.48655	NaN	-1.07159	-0.477918	-0.433004	NaN	NaN	0.143283	0.00566121	0.513822	0.395488	0.161485	0.312086	-1.15402	-0.928908	-0.9124	1.64937	1.6813	1.72291	FALSE	44.824	2987800000	60	1.64853	Q9D2Y4;D3YV42	Q9D2Y4	Mixed lineage kinase domain-like protein
Iigp1	0.517253	0.476235	0.49467	NaN	NaN	NaN	NaN	NaN	NaN	NaN	NaN	NaN	0.477699	0.728114	0.604381	-0.661408	-1.00398	-0.79659	1.88315	1.85889	1.84329	FALSE	90.734	10916000000	81	0.803591	J7NNX8;Q9QZ85;Q8VDW7;Q3UED7;Q8K2V4	J7NNX8;Q9QZ85	Interferon-inducible GTPase 1
Slc28a2;Gm14085	NaN	NaN	NaN	NaN	0.0660457	NaN	0.444975	NaN	NaN	0.433511	0.357867	0.321222	0.678806	0.689746	0.563136	NaN	NaN	NaN	1.79639	1.69327	1.69987	FALSE	15.308	2161900000	28	2.41765	O88627;Q7TMQ0;A2AWR5;C1PHX7	O88627;Q7TMQ0;A2AWR5	Sodium/nucleoside cotransporter 2
Cnn2	0.737382	0.885211	0.521402	-0.222378	-0.293613	0.417985	NaN	-0.952363	-0.0698542	0.061413	0.180873	0.00884347	0.255044	0.168926	0.413766	-0.35235	-0.604116	0.541277	0.131324	0.724735	1.2024	FALSE	24.45	3135900000	35	1.89148	Q543F3;Q08093;D3Z7R6;Q922F8	Q543F3;Q08093;D3Z7R6;Q922F8	Calponin-2
Gmfg	0.878678	0.784219	0.670979	NaN	0.177332	0.617449	-0.321471	NaN	NaN	0.539565	0.620863	0.668776	0.461147	0.277658	0.0705571	NaN	NaN	-0.0611789	0.908448	0.530489	0.713402	FALSE	6.6657	1690200000	23	3.38576	A7VJA4;Q9ERL7;D3Z2F6;D3YY16;Q3U6A4	A7VJA4;Q9ERL7;D3Z2F6;D3YY16	Glia maturation factor gamma
Zc3h7b	0.484364	0.0524654	0.84314	-0.921069	-0.240082	-0.426261	NaN	-0.354718	-0.863858	1.47325	0.218358	0.376718	0.573553	0.137251	0.0820889	NaN	-0.590063	0.252442	0.53735	1.59173	1.11587	FALSE	23.993	2232000000	46	2.14117	F8VPP8;Q3UGE6;Q3TAC6	F8VPP8
Tspan8	0.231237	0.057258	0.84414	0.681378	-0.271797	0.178778	-2.21208	-0.99133	-2.30058	-0.101221	0.736026	0.561586	-0.0750341	-0.299012	0.757235	-0.616522	0.0796813	-0.952394	0.992054	1.22429	1.47631	FALSE	101.11	12984000000	127	4.48027	Q8R3G9	Q8R3G9	Tetraspanin-8
Dock10	0.546566	NaN	NaN	0.630587	NaN	NaN	NaN	0.0935175	NaN	0.507701	0.408632	0.0542458	0.514827	-0.103924	0.323743	0.485091	0.223209	-0.130354	0.924985	1.42098	0.919252	FALSE	37.614	1875500000	35	1.24915	B2RWY0;A0A087WRP5;F1AHI9;A0A087WQ86;E9QM99;Q8BZN6;A0A087WQA1;Q8BLX9;A0A087WS26;Q3T9E0	B2RWY0;A0A087WRP5;F1AHI9;A0A087WQ86;E9QM99;Q8BZN6	Dedicator of cytokinesis protein 10
Mcpt4	1.29403	-0.0984484	0.882059	NaN	0.327118	-0.152146	-0.797101	-0.369903	-0.487074	0.670647	0.549349	0.56803	NaN	NaN	NaN	0.174979	-0.00255537	-0.0465164	1.58699	1.55244	0.218861	FALSE	10.048	2881800000	33	1.35002	P21812;Q3UN88	P21812;Q3UN88	Mast cell protease 4
Camk2g	-0.000287091	0.0136943	-0.711691	0.579372	-0.97249	-1.052	-0.548711	-1.45279	-1.69542	0.697316	0.444374	1.3334	-0.871283	-0.769857	-0.940518	0.140908	0.955539	0.740267	1.43207	1.29918	1.37892	FALSE	38.816	4981200000	58	3.24229	Q6ZWS7;Q923T9;Q3TY93;Q5SVI9;Q5SVJ1;Q5SVI3;Q5SVI0;Q5SVI2;Q68EG2;Q5SVI1;Q5SVJ0;P28652;Q8C4I3;Q8BW40;Q8C8X9;Q8CCM0;E9PXV3;E9Q1W0;E9Q1V9;E9Q1T1;Q6PHZ2;Q80TN1;F8WIS9;P11798	Q6ZWS7;Q923T9	Calcium/calmodulin-dependent protein kinase type II subunit gamma
Vti1b	-0.547237	-0.514383	-1.07598	-0.76576	-0.988852	-1.3682	-0.441963	0.102238	-0.865892	0.404202	1.50398	2.33704	-0.944081	-0.215938	0.116357	0.519229	0.869468	-0.979798	1.25474	1.12185	0.478974	FALSE	35.605	4028600000	56	3.72553	Q9Z2P7;Q91XH6;O88384;Q3TUP8;F6UHS3;E0CYE5;F6T4B9	Q9Z2P7;Q91XH6;O88384;Q3TUP8;F6UHS3	Vesicle transport through interaction with t-SNAREs homolog 1B
Ndufb4	-0.264483	-0.424675	-0.612657	-1.78862	-1.43955	-1.58505	-0.207495	-0.154199	-0.170202	0.874137	1.44	0.840485	-0.843	-0.658009	-0.108557	1.25683	0.953476	0.550851	1.96849	0.357549	0.0146695	FALSE	12.812	14541000000	71	2.76115	Q4VAE8;Q9CQC7;Q9DBH2	Q4VAE8;Q9CQC7;Q9DBH2	NADH dehydrogenase [ubiquinone] 1 beta subcomplex subunit 4
Ddx3x;D1Pas1	-0.250662	-0.216197	-0.242895	-1.32997	-1.60754	-2.04817	-0.271676	-0.686879	-0.352628	1.25038	0.868995	1.21437	-0.469362	-0.790135	-0.00954406	0.502598	0.289609	0.0556313	1.34394	1.5302	1.21994	FALSE	323.31	105480000000	305	4.78844	B9EKE9;Q3TQX5;Q62167;B7ZWF1;B9EIA2;P16381	B9EKE9;Q3TQX5;Q62167;B7ZWF1;B9EIA2;P16381	ATP-dependent RNA helicase DDX3X;Putative ATP-dependent RNA helicase Pl10
Arrb2	-0.192214	-0.503535	-0.860551	-1.7167	-1.29103	-1.15431	-0.368878	-0.614679	-0.417435	1.13537	0.751101	1.70221	-0.504629	-0.569117	0.16369	-0.109466	0.332388	-0.223703	1.85532	1.194	1.39216	FALSE	126.13	28703000000	293	6.48639	J3JS97;Q91YI4;Q3TRC8;Q5F2D9;Q3UCU5;J3QNV6	J3JS97;Q91YI4;Q3TRC8;Q5F2D9	Beta-arrestin-2
Acbd3	-0.974831	-0.517161	-0.81216	-0.820295	-1.23562	-0.407867	-0.679893	-1.20802	-0.986941	1.23411	0.803703	0.386982	-0.273498	-0.532921	-0.798044	0.653037	1.24107	0.180249	1.72749	1.48592	1.53467	FALSE	101.33	8513000000	138	4.75172	Q8BMP6;Q6P9T6;Q3TJW1	Q8BMP6;Q6P9T6;Q3TJW1	Golgi resident protein GCP60
Adck1	-1.26896	-0.958297	-1.74294	-0.172255	-0.42698	-0.369116	-0.779977	-1.12018	-0.317941	1.19305	1.22693	1.57528	0.516267	0.262357	-0.700669	-0.0337831	-0.742538	0.135208	1.89901	0.769188	1.05634	FALSE	29.447	2607300000	56	5.17688	Q9D0L4	Q9D0L4	Uncharacterized aarF domain-containing protein kinase 1
Ccdc53	-0.63397	-0.413204	-1.05974	-0.593806	-0.701282	-0.612638	-1.02677	-1.12831	-0.707465	1.33991	1.61556	1.12365	-1.19404	0.842252	-1.26746	0.519925	0.819259	0.0914643	1.76639	0.482382	0.7379	TRUE	13.03	4290300000	49	3.82625	S4R287;Q9CR27;S4R1P7;Q9CYF6;G3UWG7	S4R287;Q9CR27;S4R1P7;Q9CYF6;G3UWG7	WASH complex subunit CCDC53
Ndufa4	-0.0990773	-0.642112	-0.44633	-0.392295	-0.426881	-0.920982	-0.750277	-1.4292	-1.57869	0.269298	1.90711	0.488259	0.67285	-0.24131	-0.494634	-0.796875	0.0596555	0.876921	2.15777	1.49882	0.287982	FALSE	36.187	70704000000	102	3.64285	Q62425	Q62425	Cytochrome c oxidase subunit NDUFA4
Sh3gl1	-0.650654	-0.832193	-1.8612	-1.0858	-1.04892	-0.981624	-0.900914	-0.311279	-0.259475	1.35396	1.76267	1.12013	0.532992	0.397949	-0.98549	1.38139	0.592837	0.0237752	0.622391	0.956781	0.172671	FALSE	215.53	40700000000	270	4.15255	Q3TRJ7;Q62419;Q3U3C4;Q3TJB4;Q8BXU5;A2ALV3;Q62420;A2ALV1;F6ZL13	Q3TRJ7;Q62419;Q3U3C4;Q3TJB4	Endophilin-A2
Mtf2	-0.170718	-1.23837	-0.845412	-1.11178	-1.55464	-0.734151	-0.763327	-0.0321818	-0.688807	2.07705	0.825109	0.654356	0.839802	0.221707	-0.263812	-0.298958	0.14792	0.385057	-0.129739	2.42566	0.255227	FALSE	11.137	1970300000	30	3.15454	Q02395;E9QAD3;E9Q8G7;F6Q1Z6;E9Q5U4;E9PZQ6;E9PZE8;Q924U2;M0QWI3	Q02395;E9QAD3;E9Q8G7;F6Q1Z6	Metal-response element-binding transcription factor 2
Insr	-0.525328	NaN	-0.496738	-0.738278	-0.866984	-0.893765	-1.23671	-1.02367	-0.891802	NaN	NaN	NaN	NaN	NaN	-0.964144	NaN	NaN	NaN	NaN	NaN	NaN	FALSE	15.386	536630000	25	2.84567	M4TKR7;P15208;Q3V313	M4TKR7;P15208	Tyrosine-protein kinase receptor;Insulin receptor;Insulin receptor subunit alpha;Insulin receptor subunit beta
Oat	-0.866535	-1.12591	-1.36405	-0.521777	-0.393907	-0.552117	-0.879683	-0.942329	-0.597887	1.77382	1.823	1.28697	-0.0741849	0.120745	-0.621235	-0.0569006	-0.471259	-0.229688	1.20097	1.32298	1.16896	FALSE	241.79	252940000000	727	8.77427	Q3TG75;P29758;Q3UKT3;Q3UJK5	Q3TG75;P29758;Q3UKT3;Q3UJK5	Ornithine aminotransferase, mitochondrial
Pik3c3	0.141283	-0.84145	-0.0617482	-1.27493	-0.516601	-1.05844	-0.525696	-1.15952	-0.691271	0.503236	1.35018	0.355017	-0.677143	-0.731059	-1.54967	0.778263	0.517105	1.01732	1.75691	1.28078	1.38743	TRUE	42.546	3816300000	67	2.71061	E9QLS6;Q6PF93;D3YZ98;E9Q824	E9QLS6;Q6PF93;D3YZ98;E9Q824	Phosphatidylinositol 3-kinase;Phosphatidylinositol 3-kinase catalytic subunit type 3
Rtn3	-0.575736	-1.46286	-0.863883	-0.748686	-1.12817	0.238566	-0.343721	-0.787017	-0.862775	0.512136	1.81072	0.878723	0.150636	0.186027	-0.316547	-0.0488347	-0.40494	-0.879232	2.00227	1.82037	0.822952	FALSE	34.93	8293500000	77	4.87046	Q9ES97	Q9ES97	Reticulon-3
Dhrs1	-0.682318	-0.594162	-0.103986	0.374725	-0.285364	0.684198	0.0813177	-0.597202	-0.0668398	0.241598	0.277771	0.99662	-1.77308	-1.31329	-1.59131	-0.232288	0.0180653	-0.587712	1.35832	2.15994	1.635	FALSE	50.53	11551000000	156	3.2183	Q99L04;Q3TVU9	Q99L04;Q3TVU9	Dehydrogenase/reductase SDR family member 1
Letmd1	0.576742	-0.158662	0.424676	-0.4877	0.0689941	0.419688	-0.828485	-1.7535	-0.97603	0.532168	0.825154	0.0790038	-0.955626	-0.964201	-0.882669	-0.179548	-0.199856	-0.92215	2.11834	1.60625	1.65741	FALSE	16.838	4921400000	55	4.5608	Q924L1	Q924L1	LETM1 domain-containing protein 1
Vamp5	-0.319093	-0.215982	-0.429263	-0.221951	-0.178599	0.0419961	-1.09757	-1.07219	-1.66271	0.701799	0.840419	1.52166	0.179579	-0.27187	-0.183031	-0.782318	-0.587708	-1.18034	2.03058	1.73609	1.1505	FALSE	101.44	29929000000	53	6.66682	Q3UM44;Q791P0;Q5M9K2;Q9Z2P8	Q3UM44;Q791P0;Q5M9K2;Q9Z2P8	Vesicle-associated membrane protein 5
Hist1h3i;Hist1h3a	-0.267987	-0.833292	-1.30545	-1.1545	-1.2611	0.848403	0.330094	0.176298	-1.84478	1.04381	0.596286	0.613452	0.681728	0.732895	-0.156767	0.569782	0.258488	-2.01274	1.22816	0.895577	0.861633	FALSE	139.66	368560000000	280	1.46251	A1L0V4;P68433	A1L0V4;P68433	Histone H3;Histone H3.1
Padi3	-0.433017	-0.773057	-0.769678	-0.384456	-0.366249	-0.181708	-0.947903	-0.821299	-0.731991	0.659242	0.744717	0.657152	-0.411514	-0.460757	-0.342519	-0.733016	-0.441383	-0.562235	2.0989	2.07057	2.1302	FALSE	142.3	34085000000	244	6.03837	E9QAM4;Q9Z184;Q75WC8;Q5DTJ8	E9QAM4;Q9Z184;Q75WC8;Q5DTJ8	Protein-arginine deiminase type-3
Ociad2	0.0395975	-0.383799	-1.19853	-1.27792	-0.766563	-0.496085	-1.04406	NaN	-0.818985	NaN	NaN	NaN	NaN	NaN	NaN	NaN	NaN	NaN	NaN	NaN	NaN	FALSE	14.534	364420000	21	1.82681	Q9D8W7	Q9D8W7	OCIA domain-containing protein 2
Slc6a6	0.200779	NaN	-1.06298	NaN	NaN	-0.708448	NaN	NaN	NaN	-0.20939	-0.205993	-0.610574	-0.57165	-1.39229	-0.918676	-0.371015	-0.215961	0.109994	2.67435	1.20933	1.7688	FALSE	9.0133	620820000	13	1.48804	Q3UPI8;O35316;Q8BRX2;Q8CF74;D3YWZ5;Q99NG2;E9PXG1;F6UKB4;Q3UEF3;G5E8Z4;Q8R2I2;Q6NZB4;Q9R0X6;Q9JJ41;Q8C009;Q3UVW5;E9Q151;Q8VCS9;A2ALM6;P31649;P31651;O55192;Q61327;Q8VBW1	Q3UPI8;O35316;Q8BRX2	Transporter;Sodium- and chloride-dependent taurine transporter
Pnpt1	-0.158182	-0.338777	-0.123359	-1.26138	-1.18895	-0.564628	-1.16145	-0.697352	-1.22037	0.00521425	0.153772	0.5742	0.334831	-0.336694	-0.431517	0.0613643	0.0760867	0.200378	2.23734	1.86655	1.97292	FALSE	155.81	45171000000	347	3.47002	Q3UNL5;Q3TN29;Q8K1R3;Q3TST0	Q3UNL5;Q3TN29;Q8K1R3;Q3TST0	Polyribonucleotide nucleotidyltransferase 1, mitochondrial
Glb1	-2.05323	-1.86122	-1.05432	0.176556	-0.359498	-0.231751	0.664442	0.250199	-0.023833	0.743337	0.11187	0.561405	-0.447876	-0.408563	0.100581	-0.496618	-0.395554	-0.360693	1.90514	1.5058	1.67383	FALSE	15.016	2895100000	59	3.32633	Q3TAW7;Q8C659;Q8C847;P23780;Q8K131;Q99KV2	Q3TAW7;Q8C659;Q8C847;P23780;Q8K131;Q99KV2	Beta-galactosidase
Rbm43	NaN	NaN	NaN	NaN	NaN	NaN	NaN	NaN	0.824423	1.00007	NaN	NaN	NaN	NaN	NaN	NaN	NaN	NaN	2.24903	1.47675	1.46559	FALSE	5.8078	1256100000	12	1.72982	Q99J64	Q99J64	RNA-binding protein 43
Abhd16a	-1.47426	-0.857651	-0.600967	-1.35447	-0.800017	-0.621663	0.443244	0.187028	0.40475	0.846526	0.785354	0.519592	-1.03954	-0.9657	-0.120587	0.235509	0.281085	-0.968728	1.8855	1.45549	1.75951	FALSE	35.335	15460000000	133	5.15315	Q9Z1Q2;G3UX11;Q80YU0	Q9Z1Q2	Abhydrolase domain-containing protein 16A
Tomm40	-1.21943	-1.01991	-1.02968	-0.617565	-1.24343	-0.333588	0.784662	0.222835	1.18307	0.572236	0.766816	0.866728	-0.446224	-0.147682	-0.586695	-0.169709	-0.753309	-1.4434	1.71561	1.09385	1.80482	FALSE	163.86	56982000000	286	5.85696	Q9QYA2;Q3UQD0;G3UY77	Q9QYA2;Q3UQD0	Mitochondrial import receptor subunit TOM40 homolog
Bak1	-0.654892	-0.735387	-1.13904	-0.0441971	-0.146138	0.129589	0.205981	0.466817	-0.0665038	0.749904	0.327684	0.0458689	-0.719509	-0.27983	-0.613186	-1.15801	-0.71234	-1.50285	2.27348	1.53441	2.03815	FALSE	82.029	13642000000	120	3.67659	O08734;Q91WX5;F7CUQ1	O08734;Q91WX5;F7CUQ1	Bcl-2 homologous antagonist/killer
Akt1	0.198632	-0.202925	-0.277748	-1.74574	-1.79426	-0.539933	0.428025	0.408658	0.703059	1.30854	0.65489	1.34053	-0.78835	-0.193933	-0.732855	-1.09945	-0.786624	-0.712337	1.06097	1.43756	1.3333	FALSE	120.95	33779000000	316	5.05957	P31750;Q8BS26;D3Z783;D3YXX3;D3YYP9;A4FUQ9;Q6NXW0;Q9WUA6;X2CUM2;Q8C6X4	P31750;Q8BS26;D3Z783;D3YXX3	RAC-alpha serine/threonine-protein kinase
5730508B09Rik	-1.86811	-0.991823	-1.08654	-0.569355	-1.36464	-0.957512	-0.913473	0.693248	0.45415	0.899775	0.512397	1.36735	0.18827	-0.357771	-0.267875	0.229109	0.431313	-0.566058	1.66463	1.0488	1.4541	FALSE	29.819	8062100000	54	5.33591	Q9CZL2;I3PQX0	Q9CZL2;I3PQX0	Uncharacterized protein C4orf32 homolog
Tmed5	-1.32443	-1.18361	-1.42289	-0.635483	-1.08371	-0.485772	-0.380216	0.33642	0.705921	1.52238	1.08977	1.57073	-1.20948	-0.356659	-0.771943	-0.244524	0.100899	0.603296	0.71155	1.48494	0.972811	FALSE	21.531	12465000000	68	5.46507	Q8VCE7;A2RS96;Q9CXE7;Q3U9T7;Q3TW73;E9PXY3;D3Z615;Q8C5H9;Q3V440;E9Q2J2;Q8C954	Q8VCE7;A2RS96;Q9CXE7;Q3U9T7;Q3TW73;E9PXY3	Transmembrane emp24 domain-containing protein 5
Orc2	-1.18985	-1.07808	-0.72951	-0.724279	-1.32825	-1.53624	-0.260168	0.249342	0.257086	0.993244	0.918978	1.46333	-0.0341982	-0.783613	-1.03917	1.3443	0.711575	0.145463	0.0662704	0.653369	1.90041	FALSE	68.851	9083900000	104	3.55806	Q543F8;Q60862;Q59IX1;A0A087WSP9;A0A087WPP9	Q543F8;Q60862;Q59IX1	Origin recognition complex subunit 2
Ptdss2	NaN	NaN	NaN	-0.612659	-0.89877	NaN	-0.135667	0.406168	NaN	0.183852	0.497119	0.795408	-0.599028	-1.13706	-1.26784	-0.138863	0.308164	0.228017	1.18901	1.01599	1.25561	FALSE	3.7047	1052700000	22	1.45734	Q9Z1X2;G3UYQ3;G3UWN0	Q9Z1X2	Phosphatidylserine synthase 2
Slc18a2	-1.62754	-1.07348	-2.02077	-1.0233	-0.476689	-0.567839	0.703179	1.1558	0.505329	0.691756	0.692023	0.553953	-0.459381	-0.763421	-0.801317	0.0963808	0.234195	0.06112	1.31482	1.37691	1.42827	FALSE	14.107	1983900000	52	5.54698	Q8BRU6;Q66L40	Q8BRU6;Q66L40	Synaptic vesicular amine transporter
Ptbp3	NaN	NaN	NaN	NaN	NaN	NaN	NaN	NaN	NaN	1.00267	0.870216	0.698443	NaN	NaN	NaN	0.299007	NaN	NaN	1.14895	2.08048	NaN	FALSE	265.46	1638300000	16	2.14731	G8JL74;G3UXA6;G3UZ01;G3UY95;G3UXZ8;F7C521;G3UXZ6;Q8C5Q1	G8JL74;G3UXA6;G3UZ01
Plscr3	NaN	NaN	NaN	0.0069269	-0.989867	-0.737962	NaN	NaN	0.369262	0.726653	0.73143	0.153599	-0.953818	-0.880374	-0.867485	NaN	NaN	0.49771	1.52297	1.63462	1.14868	FALSE	12.34	907510000	29	2.81993	Q5F284;Q5F283;Q3T9B7;Q9JIZ9	Q5F284;Q5F283;Q3T9B7;Q9JIZ9	Phospholipid scramblase 3
Ikbip	NaN	NaN	NaN	0.0269043	-0.590654	-0.350595	0.853537	0.608116	0.702348	1.05454	0.459845	1.34741	-0.412384	0.801883	0.343128	0.394537	0.635136	0.803876	NaN	NaN	-0.093521	FALSE	28.858	1472400000	22	1.45624	E9QMH7;Q9DBZ1	E9QMH7;Q9DBZ1	Inhibitor of nuclear factor kappa-B kinase-interacting protein
Cplx2;Cplx1	2.27667	2.56632	0.921882	-0.231767	NaN	-0.0367088	NaN	0.0344642	NaN	NaN	NaN	NaN	-0.030142	NaN	NaN	NaN	NaN	NaN	NaN	NaN	-0.23114	FALSE	3.9442	969220000	12	1.2583	P84086;P63040	P84086;P63040	Complexin-2;Complexin-1
Trim34a;Trim34b	0.679356	0.824328	0.863652	NaN	NaN	NaN	NaN	NaN	NaN	-0.299483	0.052405	0.269673	0.276323	0.315113	0.407304	-0.172612	NaN	NaN	1.75802	1.56881	1.66518	FALSE	20.413	1931000000	41	1.70413	E9PYZ4;Q99PP6;K7N6K2;J3QNR8;Q3TAH7;Q3TA29;Q99PP3	E9PYZ4;Q99PP6;K7N6K2;J3QNR8;Q3TAH7;Q3TA29;Q99PP3	Tripartite motif-containing protein 34A
Ftl1;Ftl2	NaN	NaN	NaN	NaN	1.62724	0.570936	1.88139	1.20164	1.90143	NaN	NaN	NaN	NaN	NaN	0.579715	NaN	NaN	NaN	NaN	NaN	NaN	FALSE	3.9083	2463100000	13	2.19448	Q9CPX4;Q3UCL5;Q3TJJ6;P29391;Q3UL79;Q3ULW5;Q9CZE7;P49945;H3BKD3;Q9CWA4	Q9CPX4;Q3UCL5;Q3TJJ6;P29391;Q3UL79;Q3ULW5;Q9CZE7;P49945	Ferritin;Ferritin light chain 1;Ferritin light chain 2
Gbp2	NaN	NaN	NaN	NaN	NaN	NaN	NaN	NaN	NaN	0.483478	NaN	NaN	NaN	0.769158	0.354227	NaN	NaN	NaN	2.34479	2.02504	1.72111	FALSE	53.74	2918200000	23	2.10434	Q9Z0E6;Q3UDC0;Q3UDC7;E9Q2N7;Q01514	Q9Z0E6;Q3UDC0;Q3UDC7	Interferon-induced guanylate-binding protein 2
Reep6	NaN	NaN	-0.050748	0.631239	0.322102	0.852266	0.196559	1.19012	1.66843	0.95606	NaN	NaN	0.382274	NaN	NaN	-0.211381	NaN	0.811252	NaN	NaN	NaN	FALSE	6.1607	1100300000	34	2.24238	Q9JM62;D3Z6V2	Q9JM62;D3Z6V2	Receptor expression-enhancing protein 6
Ccdc97	0.84317	0.755669	0.840907	0.28183	0.594388	0.767642	0.395735	0.702244	0.78848	NaN	0.515126	0.598227	0.560838	NaN	NaN	NaN	NaN	NaN	NaN	NaN	NaN	FALSE	11.004	1396100000	20	1.23859	Q9DBT3	Q9DBT3	Coiled-coil domain-containing protein 97
3830403N18Rik;Xlr	0.501428	0.749775	0.892144	1.1859	0.859695	0.669982	0.463775	0.403826	0.558141	NaN	0.720737	NaN	0.499467	0.282776	0.393729	NaN	NaN	0.760703	NaN	NaN	NaN	FALSE	21.266	3637100000	20	2.25586	Q9D6C3;Q8BS74;Q544L6;P05531;Q62478;Q5M8P2;Q4KL05;L7MUF1;D3Z347;B1B0R1;A0A087WNQ6;Q4KL07;J3QPW0;J3QP42;J3QNY0;J3QNE0;J3QJX2;J3KMU1;J3KMR5;Q497M4;J3QNV4;J3QNI1;A0A087WSR0;A0A087WP97;A0A087WNW4;D3Z4U6;Q810R0;A0A0A6YX04;A0A087WSS9;A0A087WSL2;A0A087WS79;A0A087WRT9;A0A087WRP6;A0A087WRL2;A0A087WRK3;A0A087WRK1;A0A087WRF5;A0A087WR99;A0A087WR14;A0A087WQC7;A0A087WQA3;A0A087WQ24;A0A087WPJ9;A0A087WP44;A0A087W…	Q9D6C3;Q8BS74;Q544L6;P05531	X-linked lymphocyte-regulated protein PM1
Fbxl15	1.01435	0.596508	0.860363	1.11809	0.821075	0.71713	0.657851	0.339286	0.843117	NaN	NaN	NaN	0.46319	0.27115	NaN	NaN	NaN	0.354014	NaN	NaN	NaN	FALSE	29.64	2122800000	30	2.04797	Q91W61	Q91W61	F-box/LRR-repeat protein 15
Bphl	0.744635	0.396771	0.552471	1.08325	0.856332	0.862973	0.80597	0.621877	0.722402	NaN	NaN	NaN	0.500328	0.555207	0.39039	NaN	0.481017	NaN	NaN	NaN	NaN	FALSE	20.419	3017500000	41	5.31698	Q3TDN8;Q8R164	Q3TDN8;Q8R164	Valacyclovir hydrolase
Bub1b	0.58331	0.550521	0.109403	0.646983	0.405272	0.637319	0.354065	0.709391	0.515042	0.433288	0.267605	0.571929	0.263059	0.312353	-0.244164	0.0278178	0.348229	0.283228	NaN	NaN	NaN	FALSE	83.602	3300900000	76	1.37075	Q8K2E5;Q9Z1S0;Q3UZD6;Q8C2J4	Q8K2E5;Q9Z1S0;Q3UZD6	Mitotic checkpoint serine/threonine-protein kinase BUB1 beta
Slc9a6	0.0245852	0.403288	0.325581	0.933519	0.675677	0.158412	1.45999	1.02448	0.922014	0.0649163	NaN	NaN	0.466636	0.300547	NaN	0.884356	NaN	NaN	NaN	NaN	0.450324	FALSE	12.215	2119700000	27	2.55786	Q80U52;A1L3P4;Q8BTG0;D3Z0Q9;B0QZV3	Q80U52;A1L3P4;Q8BTG0;D3Z0Q9;B0QZV3	Sodium/hydrogen exchanger
Sipa1l3	-0.539076	0.354219	0.303836	0.581146	1.21904	0.455024	0.939544	-0.506804	0.616829	0.515512	0.455024	0.309978	NaN	0.0430641	-1.22324	NaN	-1.32684	-0.826394	1.30839	1.0605	0.0561965	FALSE	15.591	1641100000	26	2.97308	Q8BGC2;A6H637;S4R2N4;Q4VBF3;S4R1S0;Q6A050;G3X9J0;Q9CSR2;Q8K054;A7MCX1;A2VCS4;A0AUN2	Q8BGC2;A6H637;S4R2N4;Q4VBF3;S4R1S0;Q6A050;G3X9J0;Q9CSR2;Q8K054;A7MCX1;A2VCS4;A0AUN2
Rad51ap1	1.0946	0.57157	1.15581	-0.146484	0.689532	-0.129115	NaN	NaN	-0.183329	0.530491	1.18154	1.41128	-0.0711144	-0.15865	0.215423	0.432901	0.254082	-0.0574007	-0.874423	-0.77967	-0.533159	FALSE	13.204	1451900000	36	2.01253	Q8C551	Q8C551	RAD51-associated protein 1
Rabac1	NaN	NaN	NaN	1.08088	0.893689	NaN	0.953929	1.38902	0.601802	0.925421	NaN	0.790056	NaN	NaN	NaN	0.781983	NaN	NaN	1.19356	1.08115	-0.551715	FALSE	11.673	1877200000	24	1.42102	Q9Z0S9;Q62145	Q9Z0S9	Prenylated Rab acceptor protein 1
Sec61g	NaN	NaN	NaN	0.963934	NaN	NaN	NaN	NaN	NaN	0.975326	1.04011	0.921356	0.992334	1.04721	0.867038	0.97335	0.999771	1.03698	NaN	NaN	NaN	FALSE	4.0533	5463800000	25	2.7397	Q5SWJ8;P60060;G3UWH0	Q5SWJ8;P60060	Protein transport protein Sec61 subunit gamma
Ttyh3	NaN	-0.934512	NaN	NaN	NaN	NaN	0.863185	1.44909	0.888196	NaN	NaN	NaN	NaN	NaN	0.299755	NaN	0.92182	1.05107	NaN	NaN	NaN	FALSE	13.617	633250000	32	1.88253	Q6P5F7	Q6P5F7	Protein tweety homolog 3
Cdca5	1.20508	0.743662	NaN	1.24132	0.944241	1.20974	NaN	NaN	NaN	NaN	0.276394	0.193712	0.783377	0.483787	0.915181	0.0186596	0.189187	0.333649	-0.470892	NaN	-0.837232	FALSE	3.3684	1345000000	26	2.85387	Q9CPY3	Q9CPY3	Sororin
Bloc1s6	0.992348	1.14437	0.671282	1.06283	0.768067	0.646447	0.635056	NaN	0.297631	NaN	NaN	NaN	0.521787	1.0939	0.479199	NaN	NaN	NaN	NaN	NaN	NaN	FALSE	9.7836	1338700000	29	1.50689	Q5U455;Q9R0C0	Q5U455;Q9R0C0	Biogenesis of lysosome-related organelles complex 1 subunit 6
Cnbp	0.728783	0.894144	1.13687	1.46034	0.69444	0.731546	0.606494	0.715012	0.605151	NaN	NaN	NaN	0.573784	0.556604	0.753978	NaN	NaN	NaN	NaN	NaN	NaN	FALSE	196.72	3064400000	27	2.96934	Q3U935;Q3ULK8;D3YYF6;Q9D548	Q3U935;Q3ULK8;D3YYF6
Gm5814;Mrfap1	0.722683	0.629166	0.736205	0.69562	0.717806	0.842002	0.310349	0.662777	0.221458	NaN	NaN	NaN	0.303357	0.959439	0.80173	NaN	0.194937	0.326693	NaN	-0.385275	-0.167236	FALSE	9.5505	3442000000	46	2.97272	J3QP80;Q9CQL7	J3QP80;Q9CQL7	MORF4 family-associated protein 1
Tpd52l2	1.1917	1.17654	0.98263	0.695938	NaN	0.938936	0.559255	0.812335	0.425537	0.459404	-0.204058	-0.0970032	0.471088	0.656299	0.409164	-0.254255	-0.475244	NaN	NaN	NaN	-1.05296	FALSE	106.28	4372700000	27	1.04679	Q3TAI4;Q9CZ22;A2AUD5;Q9CYZ2;V9GWU5	Q3TAI4;Q9CZ22;A2AUD5;Q9CYZ2;V9GWU5	Tumor protein D54
Clcn5	0.862378	0.61975	0.558627	0.826811	0.794018	0.786352	1.3471	1.33417	0.886018	NaN	-0.248036	NaN	0.602652	0.62472	NaN	-0.228614	-0.526891	NaN	NaN	NaN	NaN	FALSE	13.063	2006900000	27	4.46216	Q8CI67;Q3UL16;B1ATV0;Q9WVD4;Q8C6W8	Q8CI67;Q3UL16;B1ATV0;Q9WVD4	H(+)/Cl(-) exchange transporter 5
Isca2	0.407066	0.433483	0.574316	0.831059	0.65165	1.00638	0.890048	0.291689	0.228603	NaN	0.259089	0.487332	0.105249	NaN	0.653244	0.659891	NaN	NaN	NaN	0.977697	NaN	FALSE	11.418	3652300000	24	1.0181	Q9DCB8	Q9DCB8	Iron-sulfur cluster assembly 2 homolog, mitochondrial
Med28	-0.00841885	0.554622	0.605529	1.09937	0.726562	NaN	1.02349	0.542676	-0.0659346	-0.210806	NaN	NaN	0.602434	1.36635	0.987016	NaN	NaN	NaN	NaN	NaN	0.05697	FALSE	7.806	1311000000	23	1.28769	Q920D3;D3YWT4	Q920D3	Mediator of RNA polymerase II transcription subunit 28
Acbd6	0.193088	0.394113	1.08388	1.1001	0.79179	0.792821	NaN	0.580563	0.512762	-0.442058	-0.0653573	0.322624	-0.0452466	0.380478	0.914621	0.809812	0.440936	NaN	NaN	NaN	NaN	FALSE	10.507	1217400000	26	1.82512	Q14BV7;Q9D061;A0A0A6YWZ1	Q14BV7;Q9D061	Acyl-CoA-binding domain-containing protein 6
Hip1r	0.857483	0.533442	0.61162	0.774879	0.318681	1.14754	-0.165885	0.271288	0.682525	-0.80874	NaN	NaN	-0.207734	-0.191227	1.09959	0.715589	-0.176994	-0.052253	-1.15374	0.588934	-0.270869	FALSE	51.887	3302200000	47	2.11327	Q9D689;Q6P1F5;Q6ZQ77;Q9JKY5;Q80UP1;Q8BPA2;E9Q3C5;F7DCR9	Q9D689;Q6P1F5;Q6ZQ77;Q9JKY5;Q80UP1	Huntingtin-interacting protein 1-related protein
Ptbp2	0.105556	NaN	NaN	0.248983	NaN	NaN	0.102747	-0.169791	NaN	NaN	0.302001	0.106377	NaN	-0.150227	0.410094	1.41637	1.65582	0.836074	NaN	NaN	NaN	FALSE	17.498	756950000	15	1.27426	Q91Z31;Q3V328	Q91Z31	Polypyrimidine tract-binding protein 2
Inip	0.756762	1.01735	1.52587	0.455095	0.80394	0.933267	NaN	NaN	NaN	NaN	NaN	0.515682	NaN	0.23709	NaN	NaN	NaN	0.81692	NaN	NaN	NaN	FALSE	44.386	1138200000	12	2.19499	Q3TXT3	Q3TXT3	SOSS complex subunit C
Cask	0.417126	0.871398	1.23726	1.40601	0.743703	0.807738	0.409466	0.353969	-0.0755411	-0.437068	NaN	-0.234287	0.342432	-0.159614	0.201089	0.80148	NaN	NaN	NaN	0.474142	NaN	FALSE	5.4823	1320800000	25	2.6082	A0A067XG53;B9EJ23;B7ZP42;O70589;F6ZQR2;F6Y9I5;Q91VJ0;B1AUH5	A0A067XG53;B9EJ23;B7ZP42;O70589	Peripheral plasma membrane protein CASK
Zfp318;Znf318	0.636486	1.06841	1.612	0.578336	0.809031	1.11293	0.754976	-0.0850657	0.303982	NaN	0.5233	0.0885625	NaN	-0.264193	NaN	NaN	0.945061	0.446742	NaN	NaN	NaN	FALSE	10.587	1262300000	26	2.09615	B9EK88;B0V2M3;Q99PP2;B8JJA0	B9EK88;B0V2M3;Q99PP2;B8JJA0	Zinc finger protein 318
Dda1	1.23816	1.96002	0.807398	0.43483	0.406262	0.270849	NaN	-0.0395309	-0.734309	-0.295261	-0.30354	0.479877	NaN	NaN	NaN	0.356835	0.63325	0.389875	0.286302	0.480326	-0.12407	FALSE	5.6668	1741600000	19	1.521	Q9D9Z5;D3YXY5	Q9D9Z5	DET1- and DDB1-associated protein 1
Ppm1f	1.25678	0.571704	0.703078	0.238015	1.17762	0.180831	0.172519	0.104877	0.244718	NaN	NaN	0.320581	0.0367499	-0.236241	-0.451556	-0.0239623	1.16018	0.0233511	-0.106633	0.17872	-0.355212	FALSE	16.455	3474900000	28	1.35358	Q8CGA0	Q8CGA0	Protein phosphatase 1F
Clca1;Clca2	1.38418	1.49445	1.58145	0.118821	0.301041	-0.147715	0.169605	0.0140658	0.0509245	0.37225	0.310742	0.220584	NaN	NaN	NaN	-0.400467	-0.283102	-0.539685	0.420693	0.4947	0.375027	FALSE	88.394	5623500000	65	3.47278	Q9QX15;B7ZN73;O88860;Q3UQR1;Q8CCM1;Q8C324;Q9R070;Q9EQR4;Q91Z28;Q3UZ16;Q8C9E1;Q8BG22	Q9QX15;B7ZN73;O88860;Q3UQR1;Q8CCM1;Q8C324;Q9R070;Q9EQR4
Klhl22	0.996929	1.01044	1.17342	0.606482	0.721823	0.622898	0.531078	-0.11408	0.0631751	-0.0604813	-0.0160417	0.0184808	-0.644927	-0.326158	-0.358931	-0.394405	NaN	NaN	0.208498	0.333398	0.568882	FALSE	25.578	3433800000	49	2.96772	H9KV05;Q99JN2;Q8CDC1;D3YZH5;D3Z2R6;D3Z7N9	H9KV05;Q99JN2	Kelch-like protein 22
Lage3	1.09248	0.903632	0.501902	NaN	0.834074	0.846588	NaN	NaN	NaN	0.297743	0.197944	0.809991	0.594953	0.574154	NaN	0.683941	0.675077	NaN	0.188487	0.283394	0.335673	FALSE	13.806	2295000000	31	1.98918	Q9CR70;J3JS94;Q8R2R7	Q9CR70;J3JS94;Q8R2R7	EKC/KEOPS complex subunit Lage3
Ccbl1	1.16763	0.805922	0.574248	1.28307	0.667539	1.05328	-0.17698	-0.318482	-0.724049	0.639586	0.441119	0.692001	NaN	NaN	-0.602022	0.609114	0.14762	-0.129215	0.405903	NaN	NaN	FALSE	12.192	2618200000	26	1.69772	Q05CI8;Q8BTY1;A2AQY8;A2AQY9	Q05CI8;Q8BTY1;A2AQY8;A2AQY9	Kynurenine--oxoglutarate transaminase 1
Suox	0.556571	0.583154	0.687426	1.15825	0.74384	0.471834	NaN	NaN	NaN	NaN	0.416747	0.510742	0.000581031	0.229468	NaN	0.382565	0.259186	-0.0949855	0.386699	0.442399	0.972084	FALSE	14.757	1530600000	25	5.94067	Q8R086	Q8R086	Sulfite oxidase, mitochondrial
Fam136a	0.20445	0.874257	0.491955	0.724218	0.368547	1.04826	-0.469692	-0.317916	NaN	-0.165398	-0.141303	0.52447	0.100269	-0.120312	0.302889	0.205591	0.659074	-0.0827212	-0.137826	0.0441916	-0.123954	FALSE	31.96	3817300000	60	2.1843	Q9CR98	Q9CR98	Protein FAM136A
Nars2	0.774132	0.435465	0.30599	0.896986	0.360667	0.794655	0.133247	NaN	NaN	0.258565	0.122648	0.625122	-0.0809311	-0.130798	0.031963	0.43046	0.509794	0.131818	-0.151023	-0.0680957	0.179797	FALSE	14.976	3040200000	26	3.04675	Q8BXJ6;Q8BGV0;Q8K0W7;D3YV21	Q8BXJ6;Q8BGV0;Q8K0W7;D3YV21	Probable asparagine--tRNA ligase, mitochondrial
Rpap1	0.340136	0.297878	0.0463172	0.705762	0.335795	0.36167	0.276506	-0.221797	NaN	0.278757	0.048645	0.56947	-0.045232	-0.00669015	NaN	0.350401	0.444085	0.286499	0.393452	0.465119	0.109307	FALSE	30.717	3017300000	48	1.18895	Q80TE0;V9GWX3;Q8C977;S4R2F2;Q8BTC2	Q80TE0;V9GWX3	RNA polymerase II-associated protein 1
Bub1	0.622167	-0.0691245	0.505839	0.77812	0.697811	0.77602	0.223996	-0.172528	-0.471042	-0.193184	0.449002	0.925921	0.045623	0.234765	0.992809	0.405596	0.412903	0.301561	NaN	NaN	NaN	FALSE	40.401	2360000000	38	1.37673	Q8K1K8;A2APR8;O08901;Q9CS10;Q8C4D0	Q8K1K8;A2APR8;O08901	Mitotic checkpoint serine/threonine-protein kinase BUB1
Ehbp1l1	0.0110605	0.251879	0.516043	0.35824	0.398567	0.549022	0.013278	NaN	0.0419451	-0.0960203	-0.22552	0.0136575	-0.21808	0.174411	0.103181	0.29413	0.515219	0.310889	0.54251	0.313761	0.368948	FALSE	25.498	5950500000	62	1.22572	E9QP49;Q99MS7;G5E8Y6	E9QP49;Q99MS7;G5E8Y6	EH domain-binding protein 1-like protein 1
Acot2	1.05761	0.200267	0.208437	0.464728	1.07272	1.12914	-0.271157	0.362256	NaN	-0.45329	-0.334222	-0.268245	0.405476	0.550462	-0.344768	-0.259773	-0.452002	0.156906	0.309613	0.0908461	0.188152	FALSE	165.44	5942000000	45	1.37865	Q9QYR9;Q91YQ6;Q14DI6;Q6Q2Z6;Q8BWN8	Q9QYR9	Acyl-coenzyme A thioesterase 2, mitochondrial
B3galtl	0.826095	0.643719	0.842012	0.831989	0.625983	0.650087	-0.150709	-0.0688439	0.0068172	0.276556	NaN	0.291871	0.0599796	-0.229152	0.177327	0.137245	NaN	NaN	0.529476	0.543324	0.750906	FALSE	20.763	3061500000	48	1.13909	Q8BHT6	Q8BHT6	Beta-1,3-glucosyltransferase
Plekha2	1.05724	0.521148	0.562641	0.798586	0.854502	0.897491	NaN	-0.173715	-0.351982	0.0964893	-0.0300676	-0.230278	0.0254842	0.0791139	-0.111435	-0.134388	NaN	NaN	0.641718	0.971836	0.841437	FALSE	14.953	2521700000	37	2.15139	F8WIK5;Q9ERS5	F8WIK5;Q9ERS5	Pleckstrin homology domain-containing family A member 2
Carhsp1	1.00638	0.591856	0.363547	0.430364	0.266211	0.872278	0.194585	NaN	0.042025	0.0362262	0.0733567	-0.0253002	0.230471	-0.109666	0.390841	0.122071	-0.225242	-0.576539	-0.320597	0.415738	0.279835	FALSE	7.7078	3690600000	40	1.24133	Q5M9P7;Q3UD53;A0A0A6YW52;Q9CR86;Q3U434	Q5M9P7;Q3UD53;A0A0A6YW52;Q9CR86;Q3U434	Calcium-regulated heat stable protein 1
Hdac7;mFLJ00062	0.854974	0.937613	0.684115	0.773762	0.75991	0.652274	-0.318926	-0.349477	-0.545263	0.1628	0.3679	0.0974726	-0.173739	-0.0811835	0.196332	NaN	NaN	-0.0433115	0.560118	0.36074	0.46187	FALSE	30.216	6286500000	40	2.06793	E9PXW8;Q8C2B3;E9PX62;E9PZG4;E9PXW1;Q6KAT4;Q3UJT5;F6RY11;F6VIB5;Q1EDY4;Q1EDY5;Q80TW3;B7ZDF7;Q6P9T4;Q3UJF1;Q3U2E0;B7ZDF5;Q9Z2V6	E9PXW8;Q8C2B3;E9PX62;E9PZG4;E9PXW1;Q6KAT4;Q3UJT5	Histone deacetylase 7
Thg1l	0.576381	0.332102	0.540958	0.086303	0.340078	0.433034	0.746826	NaN	NaN	-0.103772	-0.0669235	0.00584652	0.0944396	0.120118	0.495758	-0.0636695	-0.0514268	0.222737	0.839081	0.631065	0.350499	FALSE	11.106	1756400000	38	1.8448	Q9CY52;Q9CQT0;Q8BT63;Q9D999	Q9CY52;Q9CQT0;Q8BT63	Probable tRNA(His) guanylyltransferase
Wdr73	0.623276	0.432152	1.05545	0.566076	0.687652	0.679085	0.715519	0.511233	0.802194	0.100193	0.347705	NaN	0.277232	0.0277721	-0.395787	-0.157412	-0.142027	NaN	0.50749	NaN	-0.00163069	FALSE	22.275	3202600000	49	1.29084	Q9CWR1;F6RXX6	Q9CWR1;F6RXX6	WD repeat-containing protein 73
Ubn2	0.686411	0.452038	0.773582	0.629746	0.487052	0.576901	1.33401	0.596672	0.754523	0.226735	-0.268706	-0.325939	0.375525	NaN	0.522518	0.191329	0.0962028	NaN	NaN	NaN	0.272313	FALSE	14.491	2406900000	31	1.58668	Q80WC1;F6TB64;F6UTU1	Q80WC1;F6TB64	Ubinuclein-2
Naa10;Ard1	0.98064	0.983563	0.683396	-0.000911615	0.531598	0.535237	0.601725	-0.13929	0.501018	-0.103303	NaN	-0.218771	-0.0803123	0.088212	-0.021156	0.191644	0.347437	0.556	-1.19215	-0.965337	0.376907	FALSE	34.393	5095000000	37	1.61409	Q8R2U5;Q3V4D5;B1AUY9;B1AUZ1;Q8BJV4	Q8R2U5;Q3V4D5;B1AUY9;B1AUZ1;Q8BJV4
Cbll1	0.208259	0.654517	0.729322	-0.157529	-0.51299	-0.0997863	1.35782	0.83407	0.866787	0.447309	0.245331	0.282905	0.318475	0.027706	0.0497449	NaN	NaN	NaN	0.311318	0.163428	-0.0393355	FALSE	10.628	3074400000	27	1.58444	E9QM14;Q9JIY2;A0A087WPK1;A0A087WSE1	E9QM14;Q9JIY2;A0A087WPK1;A0A087WSE1	E3 ubiquitin-protein ligase Hakai
Cdc42	0.481719	0.654029	0.571428	0.333104	0.623574	0.402636	0.939598	0.764504	0.493896	-0.551922	-0.315884	-0.463282	-0.00526779	-0.166726	0.024597	NaN	-0.24611	-0.115878	0.196346	0.450151	-0.112587	FALSE	37.866	11027000000	27	1.14512	P60766	P60766	Cell division control protein 42 homolog
Ipo13	NaN	NaN	NaN	0.0386757	-0.0404452	1.04613	NaN	NaN	NaN	0.242314	0.415778	0.0933013	-0.00141184	NaN	-0.169634	0.151042	NaN	0.44348	1.14981	1.22362	NaN	FALSE	11.449	790630000	20	1.81434	Q8K0C1;Q3UDQ3	Q8K0C1;Q3UDQ3	Importin-13
Nagk	NaN	NaN	NaN	NaN	NaN	0.626151	0.732971	0.516482	0.998018	0.218588	NaN	-0.102306	0.18365	NaN	0.269013	0.200637	0.518165	0.0814624	1.24561	1.07649	0.850858	FALSE	10.741	1623000000	22	1.19355	Q3U2G9;Q9D997;Q9QZ08;D3YXG2	Q3U2G9;Q9D997;Q9QZ08;D3YXG2	N-acetyl-D-glucosamine kinase
Tmpo	0.984062	0.819135	NaN	0.342007	NaN	0.133398	NaN	NaN	NaN	0.582266	0.160148	-0.012619	0.404555	NaN	0.438069	0.585214	0.672783	0.703834	0.835834	0.645474	1.213	FALSE	9.36	1893000000	19	2.08207	Q3TNH0;Q3TXQ1	Q3TNH0
Rgs14	2.00595	0.569401	NaN	0.655989	NaN	0.437503	NaN	NaN	0.258431	-0.36394	0.0423147	0.363838	0.377209	NaN	NaN	-0.600846	0.476156	NaN	0.589467	0.632319	0.69097	FALSE	13.292	1660300000	24	1.57145	P97492	P97492	Regulator of G-protein signaling 14
Abat	1.03508	0.986566	0.806587	0.0621252	-0.676518	-0.0243959	0.356831	0.516497	0.580675	-0.442763	0.0339192	-0.216194	-0.195833	0.0514391	0.187612	NaN	-0.720482	NaN	0.949518	1.00106	0.734459	FALSE	34.247	3227500000	80	1.41459	P61922;Q3V1S0;Q3U0M2;Q3TUE8;F7C9G3;F6RN86	P61922;Q3V1S0	4-aminobutyrate aminotransferase, mitochondrial
Atp8a1	NaN	NaN	0.53882	0.504198	-0.152773	NaN	NaN	0.382969	NaN	-0.00616337	0.168355	-0.0448177	0.345265	0.0694122	0.338997	0.297223	0.562766	1.33119	1.04476	1.09765	1.0321	FALSE	6.9294	1883600000	19	1.53238	A1L332;F6WYQ5;Q5DTG0;P70704;Q8CA15;Q3U9N5;E9Q4J5;F6Q8P7;Q52KQ7;P98200	A1L332;F6WYQ5;Q5DTG0;P70704;Q8CA15	Phospholipid-transporting ATPase IA
S100a11	0.748741	0.637949	0.393073	0.256882	NaN	0.581441	0.310595	0.0653697	0.185716	-0.106116	0.223545	0.469995	NaN	NaN	NaN	0.27645	0.0767224	0.1957	1.20203	0.770223	0.446629	FALSE	9.6647	1868400000	21	1.34619	P50543	P50543	Protein S100-A11
Mrps24	0.189037	0.325494	0.280999	NaN	NaN	NaN	0.0276567	0.837634	0.415142	0.473755	0.740572	0.702803	0.271109	0.408943	0.265941	0.64685	0.592392	NaN	0.376756	0.401199	-0.11475	FALSE	11.446	2701800000	31	1.41322	Q9CQV5	Q9CQV5	28S ribosomal protein S24, mitochondrial
Engase	0.056893	-0.11028	-0.130318	1.26332	0.5904	0.651977	NaN	NaN	-0.128882	0.736766	0.465867	1.23471	-0.149516	NaN	NaN	0.667561	0.490153	0.0790301	0.100363	0.718759	-0.147051	FALSE	10.338	2242200000	27	1.36223	Q8BX80;Q3TAJ0;F7CXI4	Q8BX80;Q3TAJ0;F7CXI4	Cytosolic endo-beta-N-acetylglucosaminidase
Tsen34	-0.0570838	0.40183	NaN	0.679286	0.741146	0.807433	NaN	NaN	NaN	0.650482	0.847039	0.606354	0.391538	-0.275137	NaN	0.785308	0.522323	0.883623	0.490743	-0.189133	0.171173	FALSE	6.3614	2005700000	15	4.6633	H7BX14;Q8BMZ5;D3YZ84;D3YY06;D3YWG5;D6RH65	H7BX14;Q8BMZ5;D3YZ84;D3YY06;D3YWG5;D6RH65	tRNA-splicing endonuclease subunit Sen34
Ndufaf6	-0.74852	0.284525	0.334221	0.937452	0.54625	0.865278	NaN	NaN	NaN	0.689645	1.26946	0.495591	NaN	0.23006	0.456901	0.553341	1.09576	0.542984	0.179721	-0.00527691	NaN	FALSE	3.8271	1154300000	10	2.90813	A2AIL4	A2AIL4	NADH dehydrogenase (ubiquinone) complex I, assembly factor 6
Tpm1	0.0755432	-0.0106917	-0.0467065	-0.0151788	-0.0230335	NaN	-0.387632	NaN	-0.0877183	0.776506	0.539826	1.27684	0.665351	0.565675	-0.136532	1.04029	0.708409	1.14908	-0.997545	0.194182	-0.30053	FALSE	88.651	4259600000	39	1.30944	G5E8R2;E9Q453;G5E8R1;E9Q450;E9Q448;G5E8R0;E9Q455;Q564G1;B7ZNL3;F8WID5;S4R261	G5E8R2;E9Q453;G5E8R1;E9Q450;E9Q448;G5E8R0;E9Q455;Q564G1;B7ZNL3;F8WID5
Mrpl18	-0.0872828	0.0557578	0.295307	0.78528	0.738857	0.716464	-0.0753849	0.264541	NaN	0.338469	0.471155	0.320263	0.902059	1.05115	0.963988	0.122434	0.172371	0.550356	NaN	NaN	NaN	FALSE	5.4907	3732100000	30	1.45395	Q9CQL5;Q8BTQ6	Q9CQL5;Q8BTQ6	39S ribosomal protein L18, mitochondrial
Nuf2	0.268189	NaN	NaN	0.738825	0.610841	0.360485	NaN	NaN	NaN	0.666966	0.506558	0.403321	0.584017	0.687758	0.668018	0.775173	0.188377	NaN	0.0532998	-0.0605939	NaN	FALSE	10.002	1527200000	23	2.1172	Q99P69;A0A0A6YW74;A0A0A6YVY5	Q99P69;A0A0A6YW74	Kinetochore protein Nuf2
Tut1	0.29659	0.245549	-0.247567	1.04642	0.33902	0.338825	-0.824178	-0.534091	NaN	0.682937	0.398807	0.775533	0.0928661	0.475866	0.691217	-0.394974	0.883318	0.370376	-0.491593	-0.343857	-0.0425619	FALSE	28.606	5663400000	45	2.26471	Q8R3F9	Q8R3F9	Speckle targeted PIP5K1A-regulated poly(A) polymerase
Cmc2	0.381856	0.487095	0.0636366	0.443652	0.116458	0.372991	0.0153679	0.226538	0.298346	0.273859	0.69782	0.469315	0.626081	1.11018	0.489908	0.0745265	0.317658	0.454739	NaN	NaN	NaN	FALSE	5.7894	3436200000	48	1.31202	Q8K199;F8WHQ0;D6RJ47;D6RD08;D3YZZ0	Q8K199;F8WHQ0	COX assembly mitochondrial protein 2 homolog
Mrpl33	-0.399193	-0.504322	0.422543	0.849595	0.340543	-0.393755	NaN	-1.36351	-0.141656	0.779757	0.201691	0.535828	0.686258	0.789685	0.114153	0.943317	0.194116	0.473483	0.501393	0.425354	-1.00627	FALSE	16.501	3125000000	32	2.24144	Q8C9M6;Q9CQP0;Q8R0E2	Q8C9M6;Q9CQP0	39S ribosomal protein L33, mitochondrial
Rcn2	0.117298	0.121288	0.46359	0.0490573	0.838034	0.274297	0.326179	-0.0942539	0.135487	-0.00406497	0.262876	0.359477	0.640227	0.762422	0.321717	0.453335	0.480629	0.514563	NaN	-0.384412	NaN	FALSE	21.904	3577100000	36	1.28917	Q3TE95;Q8BP92;Q8BP39	Q3TE95;Q8BP92	Reticulocalbin-2
Golph3l	0.0713235	0.539735	0.242361	0.916988	0.597003	0.483372	-1.12296	NaN	-0.088955	0.376616	0.22707	0.226243	0.687414	0.654589	0.801022	0.398091	0.0535602	-0.211504	-0.24616	-0.504702	-0.286069	FALSE	32.189	4480200000	35	2.4202	H3BJ07;Q8R088;H3BJ12;K3W4Q3;H3BJ82;H3BJN5;K3W4N3;H3BKI7;H3BJI3	H3BJ07;Q8R088;H3BJ12;K3W4Q3;H3BJ82;H3BJN5	Golgi phosphoprotein 3-like
Cks2	-0.118752	0.562955	0.826784	1.00284	-0.12101	NaN	NaN	-0.449811	-0.307467	0.91591	0.870147	0.776532	0.849921	0.118073	0.310178	0.0594503	-0.0153574	0.225827	0.419361	-0.703267	-0.263217	FALSE	11.29	4549400000	49	1.18679	Q545R9;P56390	Q545R9;P56390	Cyclin-dependent kinases regulatory subunit;Cyclin-dependent kinases regulatory subunit 2
Tmem41b	NaN	-0.238555	NaN	-0.243567	NaN	-0.020811	0.59469	0.714716	0.560644	0.52027	0.268675	0.1108	0.850453	NaN	0.90362	1.3214	1.19133	0.586123	NaN	-0.0579779	0.107763	FALSE	8.4874	1676200000	26	2.85387	Q8K1A5;D6RIR0;D6RFP3;D6RDC1	Q8K1A5;D6RIR0;D6RFP3	Transmembrane protein 41B
Mvk	NaN	0.176301	0.0645198	NaN	NaN	-0.213126	NaN	0.62686	NaN	0.56637	0.619248	0.520153	0.383884	0.301876	0.560784	0.767348	0.815404	1.11675	0.529012	0.56799	0.367652	FALSE	25.249	2634800000	33	2.29797	Q3UEB4;Q9R008;D3YV77	Q3UEB4;Q9R008;D3YV77	Mevalonate kinase
Sec11c	-0.475301	-0.0160214	-0.259154	NaN	-0.836145	-0.915087	0.17872	0.13249	0.419137	0.604918	0.278505	0.505033	0.297686	0.0989587	0.246369	1.1947	0.787063	0.82716	-0.0445085	0.643969	0.0645327	FALSE	12.091	5748700000	37	1.92988	Q8BM48;Q9D8V7;D6RFV4;D3Z5H3	Q8BM48;Q9D8V7;D6RFV4;D3Z5H3	Signal peptidase complex catalytic subunit SEC11C
Nmnat1	NaN	NaN	NaN	NaN	NaN	-0.122589	0.449503	0.562723	NaN	0.588136	NaN	0.45401	0.700418	0.654712	0.307685	0.710392	1.26906	0.775106	0.757055	0.624025	1.28818	FALSE	18.679	2296100000	36	2.72498	Q3V449;Q9EPA7;Q3V455;B0QZL2	Q3V449;Q9EPA7;Q3V455	Nicotinamide mononucleotide adenylyltransferase 1
Ccdc146	NaN	NaN	NaN	NaN	NaN	NaN	NaN	NaN	NaN	0.814154	NaN	1.11506	0.763875	1.35834	0.608701	0.811045	0.963024	0.239588	NaN	0.760494	0.591223	FALSE	1.8331	1603900000	14	1.57304	E9Q9F7;Q9D511;G3X8Z3;Q5DTX2	E9Q9F7;Q9D511;G3X8Z3;Q5DTX2
Ppt2	NaN	0.353512	0.100515	NaN	NaN	NaN	0.26773	0.269706	0.0633719	0.8606	0.403392	0.683621	0.242197	0.597893	0.838778	0.765007	0.617928	0.139545	0.627357	0.0478413	0.122193	FALSE	31.513	2846500000	32	2.23363	O35448;E9Q0T0;G5E8W7;F6SPQ1;E9PVM9	O35448;E9Q0T0;G5E8W7;F6SPQ1	Lysosomal thioesterase PPT2
Tspyl2	NaN	NaN	NaN	NaN	NaN	0.132784	NaN	NaN	0.904165	0.194183	0.531424	0.447358	-0.171434	-0.505673	NaN	1.28605	0.355143	1.17575	NaN	NaN	NaN	FALSE	7.5524	607820000	28	2.00286	Q7TQI8;J3QP69	Q7TQI8	Testis-specific Y-encoded-like protein 2
Med30	NaN	NaN	NaN	0.35326	0.273469	0.23099	0.459738	NaN	0.557313	0.52295	0.265756	0.784822	-0.0302415	0.334601	0.487014	0.906203	0.563715	1.17151	0.263218	0.180878	0.139651	FALSE	14.881	2852100000	40	1.38091	Q9CQI9	Q9CQI9	Mediator of RNA polymerase II transcription subunit 30
Cers5	-0.10775	-0.559672	NaN	NaN	0.0364215	-0.160795	0.362023	0.258502	0.40861	0.418971	0.466673	0.432509	0.511443	0.635382	0.63845	0.256184	0.484637	0.577631	0.570016	-0.0185535	0.4455	FALSE	23.234	4329200000	53	2.07634	Q9D6K9;H3BJ49;H3BJQ0;H3BJH5;Q3UK15;H3BLB3	Q9D6K9;H3BJ49;H3BJQ0	Ceramide synthase 5
Mical1	-0.227061	-0.088872	-0.324754	NaN	-0.363235	-0.943596	0.987078	0.731455	0.653276	0.408342	0.0101541	-0.0194391	-0.0937575	-0.0294564	0.0679676	0.7358	0.152111	0.49266	0.707523	0.373087	0.625223	FALSE	27.135	2687500000	66	1.66984	Q8VDP3;E9PUI4	Q8VDP3;E9PUI4	Protein-methionine sulfoxide oxidase MICAL1
Pcyox1l	-0.798699	-0.572047	-0.512072	-0.22166	0.274113	NaN	0.704276	0.843802	0.759429	0.354057	0.0982482	0.331135	0.010198	0.126682	0.100524	-0.304538	0.310192	0.769301	0.657925	0.56304	0.369453	FALSE	15.965	4668200000	52	1.60164	Q8C7K6;A0A0A6YY26	Q8C7K6	Prenylcysteine oxidase-like
Ugp2	0.386415	-0.178143	NaN	NaN	0.0199845	0.10002	0.573947	0.810977	0.667169	NaN	NaN	0.364329	0.969166	0.503539	0.736088	0.514139	0.62706	0.683965	NaN	0.675358	NaN	FALSE	40.47	1955800000	23	1.95041	Q8R0M2;Q3U548;Q91ZJ5	Q8R0M2;Q3U548;Q91ZJ5	UTP--glucose-1-phosphate uridylyltransferase
Map1lc3b;Gm5612	0.160339	-0.145095	-0.0843472	0.0350704	NaN	NaN	0.357072	0.772241	0.678634	0.193583	-0.0140711	-0.0118557	0.726308	0.577409	0.443708	0.019086	0.258616	0.562074	0.24781	0.528013	0.284466	FALSE	3.3877	5192700000	22	1.44066	Q2TBF9;Q9CQV6;J3QN16;M0QWC2	Q2TBF9;Q9CQV6;J3QN16;M0QWC2	Microtubule-associated proteins 1A/1B light chain 3B
Idh1	0.451481	0.332558	-0.00819461	0.14032	0.384219	0.0658515	NaN	0.662721	NaN	-0.215537	-0.378403	0.626493	0.576158	0.675739	0.702301	0.214369	0.921391	0.120374	0.228211	0.129779	0.0648063	FALSE	20.935	10118000000	43	2.33425	Q0QER9	Q0QER9
Apob	-0.0697967	NaN	-0.212052	NaN	NaN	NaN	0.888725	1.18182	0.882698	0.586855	0.608969	0.662174	0.716725	0.541195	0.630256	0.241718	0.248748	NaN	0.376222	0.441625	0.545488	FALSE	2.0677	6072300000	18	3.47107	E9Q1Y3;E9Q414	E9Q1Y3;E9Q414	Apolipoprotein B-100;Apolipoprotein B-48
Ncoa4;Gm6768	0.0252442	NaN	-0.0146975	NaN	NaN	NaN	1.16738	0.656661	0.720904	0.24785	0.108949	0.343879	0.350222	0.459815	0.163796	0.19424	0.952597	0.124311	0.0284869	0.176112	0.0597446	FALSE	12.268	1857700000	27	1.71755	Q9WV42;Q5U4H9;Q3UKL9;Q3UJ63;Q3UJ26;Q3UI10;J3QND8;Q8BSH1;Q9CXF3;Q8K2F6;E9Q2H3;E9Q0D2;Q9CUF2;E9Q8Q4;E9PWU9;E9PZ59;E9PVM8	Q9WV42;Q5U4H9;Q3UKL9;Q3UJ63;Q3UJ26;Q3UI10;J3QND8;Q8BSH1;Q9CXF3;Q8K2F6;E9Q2H3
Eif1b	0.0695542	0.485484	-0.0539005	0.0200692	0.184527	-0.151876	-0.0327882	0.0780693	NaN	0.231504	0.6877	0.0393631	0.180441	-0.180814	-0.0395127	0.409498	0.862275	0.46551	0.661438	0.215396	0.0493012	FALSE	43.185	7422200000	42	1.19982	Q9CXU9	Q9CXU9	Eukaryotic translation initiation factor 1b
Haus3	-0.0076946	-0.175007	0.0884463	NaN	NaN	NaN	0.397492	0.460571	0.279822	0.889806	0.825994	0.99452	0.347437	NaN	NaN	1.02069	0.826611	0.525994	0.597267	0.646186	0.143103	FALSE	49.157	2521000000	32	2.04458	Q8QZX2	Q8QZX2	HAUS augmin-like complex subunit 3
Mapk8	0.0255451	NaN	NaN	0.505625	0.293173	NaN	0.357788	0.242301	0.440084	0.51768	0.683442	0.513968	0.336318	0.0398776	0.483108	0.81601	0.516345	0.530846	0.125779	0.657156	-0.134997	FALSE	11.796	2533800000	40	1.75036	A6P3E4;G3X8U9;Q544A0;Q7TSJ7;Q91Y86;D3Z1Z4;A3KBF5	A6P3E4;G3X8U9;Q544A0;Q7TSJ7;Q91Y86;D3Z1Z4;A3KBF5	Mitogen-activated protein kinase 8
	0.25709	0.56993	0.0480006	1.19312	0.509694	0.112247	0.512402	0.41047	0.403837	0.554195	0.37246	0.242261	0.556379	-0.365119	-0.0669607	0.573352	0.303407	0.579236	NaN	NaN	NaN	FALSE	23.208	1571300000	29	1.35924	Q5EBG8	Q5EBG8	Uncharacterized protein C1orf50 homolog
As3mt	NaN	NaN	NaN	0.48998	0.189372	0.37504	0.433314	0.183903	0.653085	-0.754574	0.0712414	0.201005	0.709378	0.433685	0.888665	0.287618	0.182506	0.181538	0.538803	0.850705	0.726696	FALSE	15.261	3238700000	50	1.34736	Q91WU5;Q8CF08	Q91WU5	Arsenite methyltransferase
Mtch1	0.120984	-0.162166	-0.0995284	0.538073	0.292958	0.146262	NaN	0.0237124	NaN	0.0629567	0.262765	0.137322	0.435566	0.326507	0.503677	0.391425	0.542368	0.0439126	0.592335	0.745294	0.767653	FALSE	10.165	3519500000	40	3.26577	Q8CEY5;Q791T5;D3YXC2	Q8CEY5;Q791T5;D3YXC2	Mitochondrial carrier homolog 1
Ip6k1	0.101774	0.281779	0.631408	0.306136	0.353116	-0.263881	NaN	-0.51885	NaN	-0.879595	-0.00124654	0.223375	0.482636	0.556778	0.333688	0.187868	1.1247	1.20944	0.295514	1.0041	-0.352878	FALSE	9.8296	1694600000	16	3.58313	Q6A097;Q6PD10;Q3UGJ0;H3BIW9;F7CWH3;A0A0A6YVR5;H3BLD6	Q6A097;Q6PD10;Q3UGJ0	Inositol hexakisphosphate kinase 1
Morc2a	-0.328754	0.0823339	0.370605	0.605002	0.227891	0.874828	NaN	0.400305	NaN	0.307364	0.340911	0.274366	0.361697	0.154057	-0.0505738	0.719482	0.634137	0.0930042	0.684638	0.455368	NaN	FALSE	16.309	2502000000	32	1.89569	Q6PCN6;Q69ZX6;Q0VAW0;Q8C5W4	Q6PCN6;Q69ZX6	MORC family CW-type zinc finger protein 2A
Tmem256	-0.137601	0.22619	0.303975	0.571108	0.543133	0.697413	0.420334	NaN	NaN	0.0294901	0.247185	0.677393	0.133077	0.190607	0.259865	0.373829	0.786187	NaN	0.515742	0.528166	0.495424	FALSE	9.1427	5651400000	24	2.00185	Q5F285	Q5F285	Transmembrane protein 256
Hnrnpk;Gm7964	0.0696966	0.114588	0.108632	NaN	0.340674	NaN	0.339745	0.190905	0.167859	0.509874	0.540147	0.862804	0.366664	0.141943	0.119767	0.278865	0.385632	-0.104866	0.244237	0.515629	0.638969	FALSE	323.31	16702000000	36	1.1753	B2M1R6;Q3TL71;Q3U9Q3;Q3U6X2;H3BKD0;D3Z5X4;H3BKI8;Q8BT23;H3BJ43;H3BLP7;H3BJS9	B2M1R6;Q3TL71;Q3U9Q3;Q3U6X2;H3BKD0;D3Z5X4;H3BKI8
Ppfia1	-0.0779908	0.646099	0.629057	NaN	0.134458	-0.716404	NaN	NaN	NaN	-0.138112	0.490762	0.834206	0.415809	0.0520688	0.355424	0.900165	1.53922	-0.0998506	0.607645	0.85375	0.496479	FALSE	63.172	1873400000	38	3.43998	B2RXW8;B2RXQ2;B8QI33;Q3UJC0	B2RXW8;B2RXQ2;B8QI33
Rbmx	0.708518	0.547432	NaN	0.642781	NaN	NaN	0.752142	NaN	NaN	0.812562	0.732668	0.934039	NaN	NaN	NaN	0.7067	0.905822	NaN	0.738278	0.770862	0.787901	FALSE	6.0674	4285700000	24	1.31014	Q9WV02;A2AFI3;S4R1F6;A2AFI4	Q9WV02;A2AFI3;S4R1F6	RNA-binding motif protein, X chromosome;RNA-binding motif protein, X chromosome, N-terminally processed
	1.15932	0.621168	NaN	NaN	NaN	NaN	NaN	NaN	NaN	0.71707	0.82884	0.600918	0.35348	0.926649	0.57671	0.176991	0.632216	NaN	0.75927	0.966401	0.803156	FALSE	7.3922	1931000000	25	1.63626	Q9CR13	Q9CR13	UPF0562 protein C7orf55 homolog
Tomm6	NaN	NaN	NaN	0.605467	0.499514	-0.644303	NaN	NaN	NaN	1.02241	0.670971	0.953803	0.410619	0.82519	0.456794	0.667713	0.429249	0.878462	0.638006	0.635473	0.500229	FALSE	15.217	5663100000	28	3.4272	Q9CQN3	Q9CQN3	Mitochondrial import receptor subunit TOM6 homolog
Nmrk1	0.860552	0.590069	0.585226	0.607792	0.82063	NaN	NaN	NaN	NaN	0.486424	0.690886	0.493218	NaN	NaN	NaN	0.430415	NaN	0.434009	0.896622	0.842895	0.902691	FALSE	14.308	2408500000	23	1.51628	Q91W63	Q91W63	Nicotinamide riboside kinase 1
Nupl2	NaN	NaN	0.596218	NaN	NaN	NaN	0.58584	1.38269	0.853717	0.962121	0.554502	0.971046	NaN	NaN	NaN	0.197391	0.718262	NaN	0.897198	0.780366	0.871697	FALSE	12.71	1693300000	26	3.00658	Q8CIC2;E9QL43	Q8CIC2;E9QL43	Nucleoporin-like protein 2
Stam	0.768948	0.306841	0.895401	NaN	NaN	NaN	0.885818	0.987026	1.05633	0.519288	NaN	NaN	NaN	NaN	NaN	NaN	0.8906	NaN	0.711288	0.852298	0.502828	FALSE	11.476	1039400000	27	1.43909	Q3UGN9;Q3TQ49;Q3UMC8;P70297;A2ARJ0;Q3TPR2	Q3UGN9;Q3TQ49;Q3UMC8;P70297	Signal transducing adapter molecule 1
Marcksl1	NaN	NaN	NaN	NaN	NaN	NaN	0.792201	NaN	1.02464	1.25198	0.671844	1.04217	NaN	NaN	0.757145	0.00410731	0.0851445	NaN	0.824061	0.887461	0.884018	FALSE	51.754	1898700000	35	2.62295	P28667	P28667	MARCKS-related protein
Ap4b1	NaN	0.220707	NaN	0.532794	NaN	0.421579	NaN	NaN	NaN	0.779496	0.874499	0.694693	0.260581	0.373561	1.06148	0.135391	0.644181	0.734258	0.105274	0.887083	0.430034	FALSE	20.086	1465800000	36	2.00282	Q3TN27;B0V3P4;Q9D8S2;Q7TND3;Q9WV76;B0V3P3;Q7TMS3;Q9CW72	Q3TN27;B0V3P4;Q9D8S2;Q7TND3;Q9WV76;B0V3P3;Q7TMS3	AP-4 complex subunit beta-1
P2rx7	NaN	NaN	NaN	0.611578	0.615058	0.610884	NaN	NaN	NaN	1.3071	0.967931	1.03121	0.382802	NaN	0.444207	NaN	0.29307	NaN	0.259503	0.591049	0.617761	FALSE	17.967	1406400000	28	1.45918	C8YIX4;Q8CHP4;Q9Z1M0;Q8CHP3;Q3UM93;Q3ULZ7;A2VCP3;Q3UN00;Q3TBP1;F8WI93;Q6P5P0	C8YIX4;Q8CHP4;Q9Z1M0;Q8CHP3;Q3UM93;Q3ULZ7;A2VCP3;Q3UN00;Q3TBP1;F8WI93	P2X purinoceptor;P2X purinoceptor 7
Alg3	0.463148	-0.360218	NaN	0.916593	NaN	0.671896	1.10205	1.13441	0.828287	NaN	NaN	NaN	NaN	0.315604	NaN	NaN	NaN	-0.0726149	NaN	0.272419	0.125405	FALSE	5.8236	990800000	29	1.66548	Q8K2A8;D6RCW8	Q8K2A8	Dol-P-Man:Man(5)GlcNAc(2)-PP-Dol alpha-1,3-mannosyltransferase
Reep4	NaN	0.489467	0.173498	0.151574	NaN	NaN	0.605058	0.47658	0.94066	NaN	0.462011	0.709873	0.643573	0.752615	0.459373	1.02066	NaN	0.844207	0.0564545	0.271028	NaN	FALSE	10.537	2339400000	27	1.17994	Q8K072	Q8K072	Receptor expression-enhancing protein 4
Rspry1	0.313895	0.479529	NaN	NaN	0.223613	0.463772	0.707693	0.327649	1.24585	NaN	NaN	NaN	0.285841	0.594203	NaN	NaN	0.129924	0.769674	NaN	NaN	NaN	FALSE	10.451	939580000	13	2.21783	Q8BVR6	Q8BVR6	RING finger and SPRY domain-containing protein 1
Ostc	NaN	NaN	NaN	0.34825	0.437052	0.570932	0.635214	0.594713	0.610998	0.423044	0.357523	NaN	0.613401	0.576315	0.518167	0.643813	0.794869	0.43648	NaN	0.382844	0.499158	FALSE	4.524	15767000000	17	0.931075	Q78XF5	Q78XF5	Oligosaccharyltransferase complex subunit OSTC
Mpg;MPG	0.330134	0.156854	0.33458	0.225095	NaN	0.560434	0.466134	0.927508	1.56424	NaN	NaN	NaN	0.491213	0.985404	0.601705	0.239392	0.576961	0.797039	0.381128	NaN	NaN	FALSE	12.293	1861600000	23	3.19041	Q04841;Q8VIJ9;Q3U1C9;F2Z3Y1	Q04841;Q8VIJ9;Q3U1C9;F2Z3Y1	DNA-3-methyladenine glycosylase
mKIAA1269;Gmeb2	0.598152	0.291539	0.108259	0.408881	0.177151	0.947785	0.554787	0.290072	1.1193	0.259689	0.482555	NaN	0.136605	0.486174	0.754699	0.834744	0.535262	NaN	NaN	NaN	NaN	FALSE	11.41	1790500000	19	1.43587	Q6ZPV0;P58929	Q6ZPV0;P58929	Glucocorticoid modulatory element-binding protein 2
Stmn2	0.592681	0.533626	0.541547	NaN	NaN	0.527039	NaN	NaN	NaN	0.611781	0.461146	0.829528	0.783846	0.362466	0.614665	0.502483	0.600114	0.778847	0.381412	0.0794091	0.405477	FALSE	3.8567	20914000000	17	3.19461	Q545S4;Q9CZ46;P55821	Q545S4;Q9CZ46;P55821	Stathmin;Stathmin-2
Kidins220;mKIAA1250	0.411379	NaN	0.110023	NaN	NaN	NaN	1.06257	0.558283	1.16303	0.438653	NaN	0.974916	0.47223	0.424358	0.432663	0.713025	0.64324	0.0209412	-0.0399053	-0.0679589	0.392221	FALSE	12.039	1809700000	32	1.93417	Q80SX9;B2RXL7;Q80TG7;E9Q9B7;A0A076N9K6;A0A076N1C3;Q52KP9;A0A076N402;A0A076NBC4;A0A076N8A1;A0A076N9K1;Q3V2X2;Q8K0P2;Q3U9G3	Q80SX9;B2RXL7;Q80TG7;E9Q9B7;A0A076N9K6;A0A076N1C3;Q52KP9;A0A076N402;A0A076NBC4;A0A076N8A1;A0A076N9K1;Q3V2X2
Nop2	0.271056	0.278769	0.243647	0.265826	0.259186	0.218511	NaN	NaN	NaN	0.548036	0.440922	0.797397	0.362938	0.380576	0.364288	0.37483	0.474661	0.485833	0.345144	0.248506	0.310129	FALSE	247.82	11217000000	17	7.05877	E9QN31	E9QN31
Gcsh	0.762532	0.622881	0.408954	0.162821	0.148539	0.115407	0.458125	0.555222	0.704955	0.4109	0.382114	0.202756	0.398874	0.408905	0.379343	0.308186	0.458467	0.133414	NaN	NaN	NaN	FALSE	45.187	7708400000	53	1.69068	Q9CV53;Q91WK5	Q9CV53;Q91WK5	Glycine cleavage system H protein, mitochondrial
Scrn2	0.762147	0.717201	0.630358	0.758735	0.911423	0.6747	0.448841	0.435901	0.475947	NaN	NaN	0.0942754	0.492476	0.527585	0.445823	NaN	0.114035	NaN	0.414229	0.553791	NaN	FALSE	21.031	9106100000	37	1.19646	Q8VCA8;Q91XF1;A2A709	Q8VCA8	Secernin-2
Spats2	0.932502	0.835995	0.12995	NaN	0.497701	NaN	NaN	0.104825	NaN	0.758075	-0.295348	0.556941	0.346816	0.762358	0.460781	0.389963	0.640134	0.127713	0.842508	0.107059	0.187873	FALSE	11.158	2006400000	26	1.58726	Q8K1N4	Q8K1N4	Spermatogenesis-associated serine-rich protein 2
Kdm5b	0.543514	0.333086	0.0676694	0.716655	0.728773	0.706806	0.64278	0.308093	0.493655	0.386201	0.772248	0.459116	0.43121	0.225515	0.534752	NaN	NaN	NaN	NaN	0.366329	0.0863633	FALSE	15.421	2685900000	37	1.11931	Q80Y84;Q8VCQ4;Q3TQL9	Q80Y84	Lysine-specific demethylase 5B
Tefm	0.486424	0.766795	0.313172	NaN	NaN	-0.0240867	NaN	NaN	NaN	0.666213	0.858109	0.511541	0.494018	0.804212	0.314455	0.325955	0.142292	0.272935	0.849068	0.475203	0.448399	FALSE	16.036	1600500000	38	3.39383	Q5SSK3;B7ZCA9;Q8BTE4;Q8VE66	Q5SSK3;B7ZCA9	Transcription elongation factor, mitochondrial
Pdp2	0.550444	1.10942	0.912224	0.365639	0.395642	0.671068	0.349082	0.235973	0.250003	NaN	NaN	0.325011	0.590078	0.811096	0.473063	0.322185	NaN	NaN	0.254945	NaN	-0.141436	FALSE	18.574	1772700000	34	1.56542	Q504M2;Q5DTY5	Q504M2;Q5DTY5
Gpc4	0.513233	0.666424	0.345417	0.553138	0.337532	0.677369	NaN	NaN	NaN	0.550994	0.226674	0.459356	0.28123	0.168069	0.33944	NaN	0.27004	0.38783	0.509935	0.524548	0.932771	FALSE	30.922	2486400000	38	4.59947	P51655;Q3V1C9;Q3TP69;Q8R3X6;Q9R087	P51655	Glypican-4;Secreted glypican-4
Lrch4;mFLJ00248	0.439386	0.611985	0.578265	0.662081	0.521509	0.595891	NaN	0.528763	NaN	0.546964	0.528311	NaN	0.385282	0.561979	0.393123	NaN	0.578654	0.420313	0.71904	NaN	0.487134	FALSE	19.181	4656400000	19	0.99199	H3BLL3;Q921G6;Q6KAP0;H3BIX9;Q8C2M4;Q8K381;H3BK42	H3BLL3;Q921G6;Q6KAP0;H3BIX9;Q8C2M4;Q8K381	Leucine-rich repeat and calponin homology domain-containing protein 4
Spcs1	NaN	NaN	NaN	0.789259	0.48215	0.818189	NaN	NaN	NaN	0.570339	0.453636	0.48246	0.639691	0.569956	0.577128	0.590377	0.453278	0.360868	0.732628	0.835239	0.667772	FALSE	72.678	17859000000	28	2.75288	F6UR10	F6UR10
2017-09-05	0.556016	1.36628	NaN	0.704975	0.621867	NaN	NaN	NaN	NaN	0.297976	0.78377	0.667219	0.562277	0.175075	0.43316	0.566676	-0.568357	NaN	0.484597	0.600386	0.289071	FALSE	6.2773	2632700000	25	1.46029	B7ZNM7;Q9Z2Q6;Q52KH2;Q68FM0	B7ZNM7;Q9Z2Q6;Q52KH2	Septin-5
Cenpe	0.594309	0.992057	0.501453	0.641879	0.433634	0.734789	0.570823	0.562883	0.465142	0.752562	0.653683	0.449898	0.545199	0.615076	0.62005	NaN	NaN	NaN	NaN	NaN	NaN	FALSE	43.844	12399000000	64	0.986454	E9QKK1;Q6RT24	E9QKK1;Q6RT24	Centromere-associated protein E
Mis12	NaN	0.569619	NaN	NaN	NaN	NaN	NaN	NaN	NaN	0.792646	0.94271	NaN	0.677258	0.420446	0.627144	0.924601	0.838143	NaN	NaN	NaN	0.838742	FALSE	4.5268	1400200000	10	1.502	Q9CY25	Q9CY25	Protein MIS12 homolog
Lsm7	0.573553	0.323067	0.45852	0.679515	0.476145	0.521735	0.244387	NaN	0.469684	0.737866	NaN	NaN	0.341171	0.39493	0.414178	0.87861	0.538919	0.806976	NaN	NaN	0.55359	FALSE	11.127	3941500000	55	1.75433	Q9CQQ8	Q9CQQ8	U6 snRNA-associated Sm-like protein LSm7
Hist3h2ba;Hist3h2bb;Hist2h2be	NaN	NaN	NaN	0.826331	0.554544	0.728394	NaN	NaN	NaN	0.865234	0.955531	0.412722	0.57565	0.881404	0.53398	NaN	NaN	1.03733	1.0446	0.607006	0.40303	FALSE	2.5818	4220900000	15	1.55307	Q9D2U9;Q8CGP0;Q64524	Q9D2U9;Q8CGP0;Q64524	Histone H2B type 3-A;Histone H2B type 3-B;Histone H2B type 2-E
Uxt	0.569721	NaN	0.501993	NaN	NaN	NaN	NaN	NaN	NaN	NaN	0.967723	NaN	NaN	0.52972	0.363397	1.06256	0.86451	0.695589	NaN	0.813645	0.64276	FALSE	4.8791	1577700000	7	1.14644	Q8CEJ2;Q9WTZ0;Q8K2X4	Q8CEJ2;Q9WTZ0	Protein UXT
Med19	NaN	0.508911	NaN	0.700655	0.589846	NaN	NaN	NaN	NaN	0.809379	0.860521	0.853774	0.351035	0.663755	0.209302	1.07347	0.963129	0.869671	0.314098	NaN	0.214089	FALSE	14.916	1909000000	22	3.21725	Q8C1S0	Q8C1S0	Mediator of RNA polymerase II transcription subunit 19
Actbl2	NaN	0.290026	0.256202	NaN	0.712451	0.579165	0.516817	NaN	NaN	0.438614	0.680603	0.540568	0.968057	0.692377	0.556518	0.711275	0.709517	0.72426	NaN	0.744656	NaN	FALSE	13.571	42848000000	28	0.82919	Q8BFZ3	Q8BFZ3	Beta-actin-like protein 2
Eef1d	0.313429	-0.0123146	0.185133	0.633229	0.618387	0.805985	NaN	0.12468	NaN	NaN	NaN	NaN	0.434781	0.670604	0.521743	0.800144	0.779651	0.783775	0.625593	0.591342	0.57418	FALSE	323.31	37191000000	49	1.87611	Q80T06;P57776;E9QN08;D3YUQ9	Q80T06;P57776;E9QN08;D3YUQ9	Elongation factor 1-delta
Pf4	0.55929	0.326251	0.411609	NaN	NaN	NaN	0.526075	0.607496	0.597922	0.859397	0.814176	0.690315	NaN	NaN	NaN	0.511533	0.535306	0.543477	0.677096	0.66014	0.631565	TRUE	7.513	14430000000	33	1.29745	Q6P8R3;Q3TVN6;Q9Z126	Q6P8R3;Q3TVN6;Q9Z126	C-X-C motif chemokine;Platelet factor 4
Tor1a	NaN	0.489121	NaN	0.503485	0.598765	0.626035	NaN	NaN	NaN	0.77342	0.659068	0.61692	0.471585	0.279489	0.235625	0.809619	0.354679	0.505207	0.458795	0.666754	0.519112	FALSE	9.7079	3544600000	31	3.72314	Q3TV62;Q9ER39	Q3TV62;Q9ER39	Torsin-1A
Ppp2cb	NaN	NaN	NaN	0.704722	0.377347	NaN	NaN	NaN	NaN	0.466058	0.588777	0.560494	0.49414	0.620157	0.643272	1.09483	0.772092	0.629459	0.675607	0.757636	0.547425	FALSE	27.344	3212700000	20	3.66364	P62715;Q8VED4;Q8BN07	P62715;Q8VED4;Q8BN07	Serine/threonine-protein phosphatase 2A catalytic subunit beta isoform;Serine/threonine-protein phosphatase
Fam3c	0.660337	0.550127	0.477481	0.597694	0.438076	0.522962	0.702935	0.66396	0.783447	NaN	NaN	NaN	0.547481	0.537838	0.524618	NaN	NaN	NaN	0.576296	0.722804	0.667498	FALSE	7.6858	5762700000	26	0.949474	G3X9I1;G5E911;Q6NSU0;Q91VU0;E9Q0W5;E9Q6F0;E9Q8C5	G3X9I1;G5E911;Q6NSU0;Q91VU0;E9Q0W5;E9Q6F0	Protein FAM3C
Zfp800;Znf800	0.257086	0.486871	0.625483	0.813074	NaN	0.719963	0.3626	NaN	NaN	0.856205	0.5925	0.551984	NaN	NaN	NaN	0.696497	0.407337	NaN	0.77029	0.707008	1.06366	FALSE	31.038	2561600000	25	2.33675	B7ZMR9;Q0VEE6;D3YV79;D3YZL3	B7ZMR9;Q0VEE6;D3YV79	Zinc finger protein 800
Cnih4	0.164241	0.16378	NaN	NaN	NaN	0.51088	0.607975	NaN	0.342829	0.542878	0.614562	0.624261	0.296192	0.316313	NaN	0.871214	0.797254	0.709586	0.684395	0.648665	0.666629	FALSE	5.3312	11027000000	38	0.910631	A0A0A6YW87;Q9CX13	A0A0A6YW87;Q9CX13	Protein cornichon homolog 4
Ttc39a	0.60859	NaN	NaN	NaN	NaN	NaN	0.847884	0.807026	0.711791	0.393588	0.682464	0.260201	NaN	NaN	NaN	0.82329	0.82219	0.699723	0.359763	0.725336	NaN	TRUE	11.027	1108400000	23	1.47318	A2ACP1;X1WI14;A0A0A0MQL1;A0A0A0MQI5	A2ACP1	Tetratricopeptide repeat protein 39A
Fem1b	1.01416	0.94077	0.914604	0.257213	0.290904	0.538994	0.739649	0.656544	1.43121	NaN	0.306897	0.0641554	NaN	NaN	1.0722	0.250566	NaN	NaN	0.234269	NaN	NaN	FALSE	3.0716	2699500000	11	1.90457	Q9Z2G0;Q8C5I1	Q9Z2G0	Protein fem-1 homolog B
Tardbp	0.700466	0.712273	0.722899	0.714072	0.679951	0.528886	0.857504	0.841871	0.737522	NaN	NaN	NaN	1.11027	0.712319	0.850161	NaN	0.575951	NaN	NaN	NaN	NaN	FALSE	265.02	26840000000	31	4.86557	Q544R5;Q921F2;Q8BUM1;A0A087WR97;A0A087WSE4	Q544R5;Q921F2;Q8BUM1;A0A087WR97;A0A087WSE4	TAR DNA-binding protein 43
Mfge8	NaN	NaN	NaN	NaN	NaN	NaN	0.89485	0.839662	0.753162	-0.115923	-0.192218	0.0534608	0.841247	0.864577	1.06946	0.0729704	0.317267	-0.242511	1.07251	1.02298	0.891619	FALSE	35.552	4103500000	68	5.25596	Q3TDU5;P21956;Q9QWQ1	Q3TDU5;P21956	Lactadherin
Bclaf1	NaN	0.490717	0.363999	NaN	NaN	NaN	0.675517	1.04753	NaN	NaN	0.572213	0.332701	1.05759	0.998326	1.35704	0.274942	0.701521	0.301617	NaN	NaN	0.600351	FALSE	2.3533	2041000000	20	1.53068	F8WI22;A0A087WRN1	F8WI22;A0A087WRN1
Sap30	1.02861	0.768744	0.722475	0.484696	0.282295	0.389332	1.01476	0.805009	0.819764	-0.0117622	NaN	0.449654	0.851763	NaN	NaN	0.42471	NaN	NaN	0.308846	NaN	NaN	FALSE	5.6649	2260400000	21	1.77596	O88574	O88574	Histone deacetylase complex subunit SAP30
Gigyf1	0.865095	0.603574	NaN	0.642008	0.507686	0.678002	NaN	NaN	NaN	NaN	NaN	0.286901	0.661965	NaN	0.891893	NaN	NaN	0.428044	1.06685	1.14085	NaN	FALSE	13.229	1439700000	19	1.19753	Q99MR1	Q99MR1	PERQ amino acid-rich with GYF domain-containing protein 1
Rsad2	-0.133	NaN	NaN	NaN	NaN	NaN	NaN	NaN	NaN	-0.0451045	NaN	NaN	0.972668	1.04072	1.2821	0.348234	0.470618	0.908032	1.45162	1.20574	1.26567	FALSE	12.154	1497100000	23	1.67528	Q8CBB9;Q3UAK4;D6RJ49	Q8CBB9;Q3UAK4	Radical S-adenosyl methionine domain-containing protein 2
Clptm1l	NaN	0.465924	0.632675	NaN	0.391762	0.518742	1.75834	1.32519	1.33266	0.0747206	-0.00192502	0.316503	NaN	NaN	NaN	0.734702	0.578561	NaN	NaN	NaN	NaN	FALSE	11.293	2005500000	22	2.03237	Q8BXA5	Q8BXA5	Cleft lip and palate transmembrane protein 1-like protein
Ccdc167	NaN	NaN	NaN	NaN	NaN	NaN	2.0558	1.31372	1.1795	NaN	NaN	NaN	NaN	NaN	NaN	NaN	NaN	NaN	NaN	NaN	NaN	FALSE	6.9252	637530000	20	1.71633	F6WM75;D6RG69;Q9D162	F6WM75;D6RG69;Q9D162	Coiled-coil domain-containing protein 167
Papss2	0.113779	0.147331	0.16716	0.121944	0.410167	0.857038	NaN	NaN	NaN	0.560223	-0.267082	NaN	NaN	-0.125283	NaN	NaN	NaN	NaN	1.35011	0.661025	0.640261	FALSE	11.137	736220000	14	2.39121	O88428;Q9QYS0	O88428;Q9QYS0	Bifunctional 3-phosphoadenosine 5-phosphosulfate synthase 2;Sulfate adenylyltransferase;Adenylyl-sulfate kinase
Pgpep1	0.91253	1.12069	0.987869	0.690703	0.843486	0.845199	0.863202	0.798025	0.971335	NaN	NaN	NaN	NaN	NaN	NaN	NaN	NaN	NaN	0.591507	0.28336	NaN	FALSE	15.31	2057000000	22	5.47755	Q9ESW8	Q9ESW8	Pyroglutamyl-peptidase 1
Gpn3	0.845327	0.829648	1.05843	0.725465	0.631548	0.722697	NaN	NaN	NaN	NaN	NaN	NaN	0.94245	0.671474	0.844044	NaN	NaN	NaN	0.78662	0.749572	0.715443	FALSE	6.8895	3451600000	14	2.03443	Q9D3W4;F7CWA0;F6WZX5	Q9D3W4	GPN-loop GTPase 3
Yif1b	NaN	NaN	NaN	NaN	NaN	NaN	NaN	NaN	NaN	0.986626	1.12295	1.20609	NaN	NaN	1.1931	1.17677	1.21004	NaN	0.809865	0.364962	0.734669	FALSE	20.857	2036200000	22	1.53171	Q9CX30;D3YY42	Q9CX30;D3YY42	Protein YIF1B
Fam32a	NaN	1.05859	1.23608	0.945401	1.18049	0.986022	1.16461	NaN	0.927371	NaN	NaN	NaN	NaN	0.742462	0.737026	NaN	NaN	NaN	NaN	NaN	NaN	FALSE	2.8747	1236800000	11	1.32156	Q9CR80	Q9CR80	Protein FAM32A
Plvap	0.863832	0.992241	1.30896	0.490922	NaN	0.698732	0.876335	NaN	1.14657	NaN	NaN	NaN	0.0926883	0.931796	NaN	NaN	NaN	NaN	NaN	NaN	0.831503	FALSE	8.0608	1005100000	11	1.15855	Q91VC4;G3X924	Q91VC4;G3X924	Plasmalemma vesicle-associated protein
Nolc1	NaN	0.996154	NaN	NaN	NaN	NaN	NaN	NaN	NaN	1.27302	1.11371	1.21486	0.857443	NaN	NaN	1.11467	1.21172	1.12469	NaN	NaN	1.13554	FALSE	323.31	23077000000	16	0.996718	Q8CE21;Q3UI16;Q3U6W2;Q3UBB6;Q8C000;B2RQA0	Q8CE21;Q3UI16;Q3U6W2;Q3UBB6
Mcrs1	0.899634	1.19347	1.12646	0.638258	NaN	0.515261	NaN	0.901082	0.816362	NaN	NaN	NaN	0.537321	0.807302	0.768338	NaN	NaN	NaN	NaN	NaN	NaN	FALSE	10.57	1708300000	18	1.48504	Q3TJY1;Q3TYU7;Q99L90	Q3TJY1;Q3TYU7;Q99L90	Microspherule protein 1
Rsrc1	0.984431	0.932992	1.08812	0.455727	0.911332	0.90945	NaN	NaN	0.364707	NaN	NaN	NaN	0.74654	0.842796	0.386963	NaN	NaN	NaN	NaN	NaN	0.754178	FALSE	5.4929	1497200000	13	1.41332	Q3TGY1;Q80XR9;Q9DBU6;Q8BR75;Q8CFJ0;E9Q6P8	Q3TGY1;Q80XR9;Q9DBU6;Q8BR75;Q8CFJ0;E9Q6P8	Serine/Arginine-related protein 53
Rpl39	NaN	NaN	NaN	NaN	NaN	NaN	NaN	NaN	NaN	1.14666	1.16651	1.19712	NaN	NaN	NaN	1.1259	1.16766	1.0929	0.949213	0.987527	0.864226	FALSE	2.4531	21275000000	24	2.2822	Q505A8;P62892	Q505A8;P62892	60S ribosomal protein L39
Timm8b	0.688243	1.12124	1.18246	NaN	NaN	NaN	1.25603	0.998882	1.04388	NaN	NaN	NaN	NaN	NaN	NaN	NaN	NaN	NaN	NaN	NaN	NaN	FALSE	2.7402	948840000	20	1.17901	P62077	P62077	Mitochondrial import inner membrane translocase subunit Tim8 B
Abcc1	0.528534	NaN	NaN	NaN	0.599459	0.857937	NaN	NaN	NaN	1.41329	1.06532	1.45211	NaN	0.722355	0.684754	NaN	NaN	NaN	1.19833	0.87971	NaN	FALSE	21.559	1515400000	39	1.49712	A5D6P3;O35379;Q8C7V6;Q8BRD0;Q9JL41;Q3UDM1;E9Q1I5	A5D6P3;O35379;Q8C7V6	Multidrug resistance-associated protein 1
Rab22a	0.941295	0.918597	NaN	NaN	0.868838	0.617776	0.918242	0.96946	0.976979	NaN	NaN	NaN	1.07589	1.19701	NaN	NaN	NaN	NaN	NaN	NaN	NaN	FALSE	15.612	2393700000	25	1.31237	Q0PD34;P35285;Q9CXG2;A2ARZ7	Q0PD34;P35285;Q9CXG2;A2ARZ7	Ras-related protein Rab-22A
Fyttd1	1.44647	1.57779	1.41763	NaN	1.1341	NaN	NaN	NaN	NaN	NaN	NaN	NaN	NaN	NaN	NaN	NaN	NaN	NaN	1.06182	1.0341	1.11429	FALSE	11.418	2376300000	18	1.64319	Q91Z49;D3Z591	Q91Z49;D3Z591	UAP56-interacting factor
Nadk2	NaN	NaN	NaN	NaN	NaN	1.65548	NaN	NaN	NaN	0.919727	1.13944	NaN	NaN	NaN	NaN	0.900676	0.790148	1.17134	1.19215	0.971948	1.07974	FALSE	2.1668	4521900000	28	0.950749	Q8C5H8;Z4YK42;A0A087WQI8	Q8C5H8;Z4YK42	NAD kinase 2, mitochondrial
Psmd4	NaN	NaN	NaN	NaN	NaN	NaN	1.07488	NaN	NaN	0.949282	1.07269	0.696723	1.23133	1.14314	1.17276	NaN	0.621138	1.19707	0.569982	NaN	NaN	FALSE	273.02	1560100000	45	1.52645	Q3ULG4;F7AI87	Q3ULG4
Oxa1l	NaN	NaN	NaN	NaN	NaN	NaN	NaN	NaN	NaN	1.07857	0.891464	0.944559	NaN	NaN	NaN	0.74696	0.832137	1.39405	0.857765	1.00398	0.837919	FALSE	6.2866	2561700000	30	2.33983	Q3U3X8;Q3TC56;Q8BGA9;Q3UTE7	Q3U3X8;Q3TC56;Q8BGA9;Q3UTE7	Mitochondrial inner membrane protein OXA1L
Rpl26	NaN	NaN	NaN	1.1918	1.20681	1.21156	1.24997	1.23743	1.19872	NaN	NaN	NaN	1.23374	1.28017	NaN	NaN	NaN	NaN	NaN	NaN	NaN	FALSE	41.434	51178000000	22	1.44389	Q4FZH2;P61255;B1ARA3;B1ARA5	Q4FZH2;P61255;B1ARA3;B1ARA5	60S ribosomal protein L26
Slc11a2	NaN	NaN	NaN	NaN	NaN	NaN	NaN	NaN	NaN	1.08112	1.01146	0.779134	0.963152	NaN	1.03623	1.04622	0.718251	0.888815	0.915239	0.605024	0.746359	FALSE	14.315	2402400000	17	5.04384	P49282;D3Z314;D3Z0R6	P49282;D3Z314	Natural resistance-associated macrophage protein 2
Epb41;Epb4.1	NaN	NaN	NaN	1.36999	1.5336	1.50593	1.26139	1.21059	1.12351	NaN	NaN	NaN	NaN	NaN	NaN	NaN	NaN	NaN	NaN	NaN	NaN	FALSE	131.72	3189400000	21	1.85256	P48193;A0A068WAZ7;A2A839;A2A838;A2A841;A0A068WAQ5;B6ZHC8;A2AD32;F7BUB8;Q3V048;B6ZHC2;B6ZHC3;Q3U0G7;F7CR30;V6BQR3;A7MCX4	P48193;A0A068WAZ7;A2A839;A2A838;A2A841;A0A068WAQ5;B6ZHC8;A2AD32	Protein 4.1
Chkb	1.63201	1.27589	1.26625	NaN	NaN	NaN	1.49155	1.15073	1.25511	NaN	NaN	NaN	NaN	NaN	NaN	NaN	NaN	NaN	NaN	NaN	NaN	FALSE	7.8485	736760000	15	1.34602	Q54AG5;O55229;F6RRT7;Q6NVC1;F6SKI6	Q54AG5;O55229	Choline/ethanolamine kinase
Gcc1	1.19685	1.1422	1.10494	NaN	NaN	NaN	1.43401	1.34505	1.30829	NaN	NaN	NaN	NaN	NaN	NaN	1.00735	NaN	NaN	NaN	NaN	NaN	FALSE	3.4674	4459300000	9	1.54617	F6VDD7;Q9D4H2;Q8VC84	F6VDD7;Q9D4H2;Q8VC84	GRIP and coiled-coil domain-containing protein 1
Fcho2	0.906805	1.12756	NaN	1.1207	1.07299	1.31846	NaN	0.910552	0.83334	NaN	NaN	NaN	NaN	0.794669	NaN	NaN	NaN	0.817367	NaN	NaN	NaN	FALSE	12.352	1464500000	20	1.29686	J3QPQ1;F6RG68;Q3UQN2;Q05CX7	J3QPQ1;F6RG68;Q3UQN2;Q05CX7	FCH domain only protein 2
Gm17296	1.20011	1.18545	1.04908	1.35751	NaN	1.18898	NaN	NaN	NaN	0.895184	NaN	NaN	NaN	NaN	NaN	1.01463	NaN	0.992382	NaN	NaN	NaN	FALSE	2.0756	2462800000	9	1.55895	E9Q368	E9Q368
Rassf1	1.5838	NaN	NaN	1.57044	NaN	NaN	1.71082	0.857203	0.843063	NaN	NaN	NaN	NaN	NaN	NaN	NaN	NaN	NaN	NaN	NaN	0.580041	FALSE	8.3201	741660000	29	1.50087	Q3UIV8;A9YZW8;B0QZV7;Q99MK9	Q3UIV8;A9YZW8;B0QZV7;Q99MK9	Ras association domain-containing protein 1
	NaN	NaN	NaN	1.22446	1.17026	NaN	1.48272	1.96431	1.49519	NaN	NaN	NaN	NaN	NaN	NaN	NaN	NaN	1.19366	NaN	NaN	NaN	FALSE	6.3062	5755600000	21	2.31337	B8YPG2	B8YPG2
Pithd1	0.46278	0.6387	0.594814	1.1024	0.830595	1.07151	0.445755	0.490437	0.532998	NaN	NaN	NaN	0.741581	NaN	0.645383	NaN	0.906644	0.859067	NaN	NaN	NaN	FALSE	9.7593	1764600000	17	2.88266	Q8BWR2;B1AV57;B1AV58	Q8BWR2;B1AV57	PITH domain-containing protein 1
Actn4	NaN	0.596906	0.709351	NaN	NaN	NaN	NaN	NaN	NaN	1.09524	1.08802	1.60646	NaN	NaN	NaN	1.17598	0.801506	0.880083	0.6992	1.04413	NaN	TRUE	13.385	6241900000	28	1.01582	Q1A602;Q8BP35;D3Z0L8;Q61064	Q1A602
Plp2	0.699823	0.510092	0.464249	0.709871	0.887412	NaN	NaN	NaN	NaN	NaN	1.29746	NaN	0.628727	-0.595133	0.769561	NaN	NaN	NaN	0.944975	0.963493	1.57735	FALSE	4.5195	2282000000	21	1.72296	Q58E29;Q0VEW4;Q9R1Q7	Q58E29;Q0VEW4;Q9R1Q7	Proteolipid protein 2
Arhgap31	NaN	NaN	NaN	NaN	NaN	NaN	NaN	NaN	NaN	0.804051	1.18731	1.0383	NaN	NaN	NaN	1.02074	1.00164	0.690354	1.22118	1.25686	1.42658	FALSE	2.258	1795400000	7	4.34029	B2RSI0;A6X8Z5	B2RSI0;A6X8Z5	Rho GTPase-activating protein 31
Ptrhd1	NaN	NaN	NaN	NaN	NaN	NaN	NaN	NaN	NaN	0.895421	1.25969	1.2624	NaN	NaN	NaN	NaN	NaN	1.04396	1.06596	1.37628	1.52369	FALSE	21.56	2467900000	22	3.96562	D3Z4S3	D3Z4S3	Putative peptidyl-tRNA hydrolase PTRHD1
Tpk1	0.843428	NaN	1.01114	1.24183	1.2752	1.58944	NaN	NaN	0.518376	NaN	0.801219	NaN	NaN	NaN	NaN	NaN	NaN	NaN	0.681482	NaN	NaN	FALSE	9.1646	1301000000	15	3.69431	Q9R0M5	Q9R0M5	Thiamin pyrophosphokinase 1
Atp5s	1.04849	0.721254	0.564512	1.11031	1.33332	1.23845	0.48687	0.0953533	0.552274	NaN	NaN	0.458526	NaN	NaN	0.45731	NaN	0.401982	NaN	NaN	NaN	0.699624	FALSE	9.1194	1902000000	16	2.47197	Q9CRA7	Q9CRA7	ATP synthase subunit s, mitochondrial
Snx15	0.443905	0.819096	0.979999	0.690849	NaN	0.961313	0.34234	NaN	0.266151	NaN	NaN	NaN	NaN	NaN	NaN	NaN	NaN	0.436742	0.568067	NaN	NaN	FALSE	6.5623	1028400000	13	1.25688	Q91WE1;Q9CW22;D3Z479	Q91WE1;Q9CW22;D3Z479	Sorting nexin-15
Sirt5	0.297764	0.560086	0.736447	0.981228	1.03898	1.47035	0.419983	0.118604	NaN	NaN	NaN	0.570177	-0.211367	-0.216032	-0.00153465	0.15995	NaN	NaN	0.433825	0.983793	0.352775	FALSE	11.324	3277900000	23	1.11098	Q8K2C6;Q5M8R0	Q8K2C6;Q5M8R0	NAD-dependent protein deacylase sirtuin-5, mitochondrial
Unc119b	0.71666	0.41002	0.930318	0.896924	0.894224	0.969453	NaN	0.320557	0.361923	0.508909	0.521176	NaN	-0.325851	0.0803489	NaN	0.482881	0.665282	0.317782	NaN	NaN	NaN	FALSE	16.094	2406000000	39	1.83139	Q8C4B4	Q8C4B4	Protein unc-119 homolog B
Cnot7	0.936103	NaN	NaN	NaN	1.37621	NaN	NaN	0.365002	NaN	0.43	0.645828	1.14124	NaN	NaN	NaN	0.356036	0.22041	0.497158	1.33506	0.704166	0.921688	FALSE	9.6109	1909200000	26	1.25798	Q543X5;Q3V231;Q60809;Q3TLK9;Q3V476	Q543X5;Q3V231;Q60809;Q3TLK9	CCR4-NOT transcription complex subunit 7
Smim4	1.2224	1.51158	1.20725	1.03069	1.3153	1.14083	0.337388	NaN	0.390927	NaN	NaN	NaN	NaN	-0.0413622	0.98175	NaN	NaN	NaN	NaN	NaN	NaN	FALSE	21.419	1982100000	25	4.0634	Q8C1Q6	Q8C1Q6	Small integral membrane protein 4
C330007P06Rik	0.394416	NaN	NaN	NaN	1.53141	1.13422	NaN	NaN	NaN	0.216191	-0.278111	1.08702	0.185282	0.457574	0.325364	-0.438897	0.601473	0.367571	0.398623	0.883264	0.9236	FALSE	8.3617	1205700000	20	2.13489	Q8VDP2;Z4YLD0	Q8VDP2;Z4YLD0	UPF0428 protein CXorf56 homolog
Coq6	0.743495	0.387953	0.531774	0.815111	1.18468	1.23224	0.694727	0.635889	0.12932	NaN	NaN	NaN	0.826461	0.491157	0.724961	NaN	NaN	NaN	0.169123	NaN	NaN	FALSE	8.2016	1834800000	18	2.03319	Q8R1S0;D6RG57;D3YW66;F6ZE40	Q8R1S0;D6RG57;D3YW66;F6ZE40	Ubiquinone biosynthesis monooxygenase COQ6
Ppp6r2	0.831177	0.809527	0.851999	1.00006	1.01889	1.04704	NaN	1.05362	NaN	NaN	NaN	NaN	NaN	0.757977	0.878324	NaN	NaN	NaN	NaN	1.01361	NaN	FALSE	19.329	2956100000	34	1.48003	G3X9K4;Q8R3Q2;Q6A018;Q8C3X1;Q8C400;A4FU84;Q3V4C5	G3X9K4;Q8R3Q2;Q6A018;Q8C3X1	Serine/threonine-protein phosphatase 6 regulatory subunit 2
Plekha7	NaN	1.15328	0.775666	1.43432	1.37247	1.19621	NaN	0.57187	NaN	NaN	NaN	NaN	NaN	0.725404	NaN	0.788349	NaN	NaN	NaN	NaN	0.401214	FALSE	8.0326	1368600000	19	1.70759	Q3UIL6;S4R190;S4R243	Q3UIL6	Pleckstrin homology domain-containing family A member 7
Tmpo	NaN	NaN	0.967399	0.6373	NaN	1.22525	-0.269586	-0.307802	0.861408	NaN	NaN	NaN	0.741786	0.796664	1.36727	0.743977	0.899414	0.433418	NaN	NaN	0.682483	FALSE	143.78	11353000000	29	1.88017	Q3UR33;Q61029;Q3U955;Q3U7B3;Q78WP6	Q3UR33;Q61029;Q3U955;Q3U7B3	Lamina-associated polypeptide 2, isoforms beta/delta/epsilon/gamma
Stk10	0.696988	NaN	NaN	NaN	NaN	NaN	NaN	NaN	NaN	0.57075	0.639783	0.913828	NaN	0.924672	NaN	0.874066	0.75101	0.797269	0.958027	1.16579	1.02015	FALSE	16.985	2024100000	26	2.2045	A1A553;Q5DTS2;O55098;Q3UG53	A1A553;Q5DTS2;O55098;Q3UG53	Serine/threonine-protein kinase 10
Acss2	0.412802	0.577398	0.674332	0.908046	0.955707	1.08557	0.525982	NaN	NaN	NaN	0.418405	NaN	NaN	NaN	NaN	0.87448	0.784989	0.880231	NaN	NaN	NaN	FALSE	27.247	1580800000	32	1.2388	Q8N9U3;Q8C1A8;Q8C141;Q8C113;A2AQN5;A2AQN4;Q9QXG4;D6RHA7;Q8BY91;F7CU63	Q8N9U3;Q8C1A8;Q8C141;Q8C113;A2AQN5;A2AQN4;Q9QXG4	Acetyl-coenzyme A synthetase, cytoplasmic
Wnk1	-0.143108	-0.771844	-0.803438	0.466857	0.212913	-0.459073	-1.12401	-2.20196	-0.720756	-0.551203	-0.586646	-0.465874	0.860179	0.441465	1.15541	1.97746	1.92375	0.31641	-0.0613497	-0.298214	0.833038	FALSE	38.486	2341500000	50	3.67186	P83741;Q6SLK2;F7CC62;Q8K2Q3;Q3TU87;F7CZC4;F6U2S8	P83741;Q6SLK2	Serine/threonine-protein kinase WNK1
Afg3l1	-0.00190563	-0.250183	-0.47229	-0.210099	0.0908574	0.0673185	-0.582513	NaN	-0.396166	0.531423	0.301588	0.897907	0.405146	-0.357101	-0.0189015	0.888489	0.792087	0.0663941	1.19196	0.427541	0.433307	FALSE	16.114	4525400000	41	2.38532	Q920A7	Q920A7	AFG3-like protein 1
Tmem11	-0.281886	0.284166	-1.10808	-0.304957	0.879402	1.32504	-1.27953	-2.19757	-1.88551	-0.448536	0.276109	0.148078	0.547799	-0.294842	-0.0522689	1.49198	1.45795	0.00242662	0.836431	0.150865	0.452938	TRUE	6.9831	2931200000	29	2.80421	E9Q933;Q8BK08;Z4YN74	E9Q933;Q8BK08	Transmembrane protein 11, mitochondrial
Etv6	-0.335671	-1.15155	0.144211	0.184063	1.16384	0.54764	-1.04309	-3.50552	-0.43095	0.524989	1.2455	0.370186	0.0403152	0.0637791	0.544941	-0.0739553	0.0700263	0.362011	0.374781	0.0446659	0.859794	FALSE	34.06	5479800000	67	2.30877	Q8C5E8;Q80WR3;Q3U037;Q8CBV1;P97360;E9QAJ7;E9Q8J8;Q3USJ4	Q8C5E8;Q80WR3;Q3U037;Q8CBV1;P97360;E9QAJ7;E9Q8J8	Transcription factor ETV6
Mpc1	NaN	-0.196947	NaN	0.176791	-0.115849	0.213277	-0.877561	NaN	-0.336256	0.500103	1.78129	0.812542	0.242886	0.215655	0.213674	0.963763	0.938618	0.536498	0.0040302	0.441261	0.442875	FALSE	3.1544	2766700000	20	2.43604	Q3UX28;Q3TCV4;P63030;D3Z786;D3YWY6;D3Z5S0;Q9D6B6;E9Q0V4	Q3UX28;Q3TCV4;P63030;D3Z786;D3YWY6;D3Z5S0;Q9D6B6;E9Q0V4	Mitochondrial pyruvate carrier 1
Ing5	NaN	NaN	NaN	NaN	NaN	0.264439	NaN	NaN	NaN	0.546742	NaN	NaN	NaN	1.03141	0.843703	0.72474	1.17867	0.979907	0.499351	NaN	0.642537	FALSE	3.1043	957800000	18	1.62234	Q9D8Y8	Q9D8Y8	Inhibitor of growth protein 5
Alyref	-0.874642	-1.11471	-1.09882	-0.476111	0.071192	-0.200578	-2.07387	-0.907195	-1.26447	0.376067	1.07596	1.23023	-0.501591	0.373379	0.219201	1.98258	0.745326	0.567551	0.0355549	1.06841	0.766533	FALSE	263.61	150760000000	369	3.77109	O08583;Q4KL64;G3X9I4;D9J342;Q9JJW6	O08583	THO complex subunit 4
Zyx	0.245763	0.921063	-0.338856	-1.35906	-1.08508	-1.26301	-0.86694	-1.62675	-1.64519	1.19502	1.11034	1.7804	0.902741	0.4021	0.467741	0.349033	0.482952	-0.35848	0.498719	0.581685	-0.394194	FALSE	40.847	5364100000	95	2.82394	Q7TQE2;Q8CBM0;Q3TCR9;Q62523;Q8CD55	Q7TQE2;Q8CBM0;Q3TCR9;Q62523;Q8CD55	Zyxin
Rpl5	NaN	NaN	NaN	-0.838184	-0.833304	NaN	NaN	NaN	NaN	1.47924	0.866801	1.44427	1.17008	1.13733	1.17269	NaN	-0.563171	-0.174481	-0.209334	0.47271	-0.173077	FALSE	7.8616	1460700000	21	1.9035	Q3TKR5	Q3TKR5
H3f3a;H3f3c	0.0856794	-0.153643	-0.769916	1.19814	-0.338082	-1.86005	-0.465321	-1.77243	-0.542416	1.22807	0.727103	0.0396024	0.058729	1.15774	0.74292	-0.214415	0.247774	-1.82333	1.08266	1.47176	-0.100576	FALSE	45.153	177160000000	197	1.1035	P84244;P02301;E0CZ27	P84244;P02301;E0CZ27	Histone H3.3;Histone H3.3C;Histone H3
Nfatc3	-0.423741	-0.76021	-0.406477	NaN	-0.735518	NaN	NaN	NaN	NaN	NaN	NaN	NaN	-0.65442	NaN	NaN	NaN	NaN	NaN	NaN	NaN	NaN	FALSE	5.5119	265530000	11	1.45634	Q3U2V2;B5B2U4;Q3UZ64;B5B2U3;Q571K2;B5B2U1;B5B2U2;P97305;Q8K120	Q3U2V2;B5B2U4;Q3UZ64;B5B2U3;Q571K2;B5B2U1;B5B2U2;P97305	Nuclear factor of activated T-cells, cytoplasmic 3
Wwc2	NaN	NaN	NaN	0.34489	-0.687277	2.23388	NaN	NaN	NaN	NaN	NaN	NaN	-0.781557	-1.53701	-1.26171	NaN	NaN	-0.277869	-1.10857	NaN	-1.37078	FALSE	9.1684	317690000	13	1.82961	Q6NXJ0	Q6NXJ0	Protein WWC2
Hirip3	-0.559795	0.0260444	0.873504	1.91714	0.462792	0.483142	-1.01443	-1.43787	-0.894489	0.0972505	-0.428766	0.472498	0.669761	0.731403	1.13394	0.360107	0.295477	1.21216	-1.33969	-1.69436	-1.36581	FALSE	100.18	3329600000	84	2.81077	Q8BLH7;D3YWU7	Q8BLH7	HIRA-interacting protein 3
Parp2	0.0442081	-0.246108	-0.0414385	0.19475	0.108909	0.261506	-1.07712	-1.56871	-1.43882	0.87048	0.760499	0.777728	-0.109686	0.132558	-0.0386177	1.26481	1.56892	2.00372	-1.34406	-0.969723	-1.15381	TRUE	111.05	8671200000	128	2.02836	O88554	O88554	Poly [ADP-ribose] polymerase 2
Kif4	-0.480144	-0.938804	-0.176808	-0.173261	-0.321546	0.115282	-1.16184	-1.09741	-0.423488	0.870943	0.824261	0.753145	0.298904	1.07687	0.869301	1.35785	1.59756	1.22164	-1.31531	-1.17322	-1.72393	FALSE	221.08	18197000000	329	2.31148	P33174;Q3UXW0;Q3UWH4	P33174	Chromosome-associated kinesin KIF4
Arglu1	0.794816	0.574781	1.17817	0.745938	0.188041	-0.0133853	-1.89058	-2.26835	0.828013	-0.211059	0.190248	-0.24904	0.855886	0.90463	0.966715	0.149158	0.722747	-0.134466	-0.585601	-1.78966	-0.957002	FALSE	6.2211	8121000000	41	2.10571	Q3UL36;Q3TDV7	Q3UL36	Arginine and glutamate-rich protein 1
Rps29	1.39073	1.05841	1.92573	0.509948	0.0805925	0.300454	-1.89872	-1.60861	-0.171714	-0.615914	-1.53314	-0.218642	0.820447	0.246179	1.44246	-0.356857	-0.539278	0.271799	-0.249335	-0.156409	-0.698115	FALSE	56.249	114180000000	64	2.8266	P62274;D3YYL7	P62274	40S ribosomal protein S29
Dnajc9	1.53918	0.50249	1.01501	0.269945	0.162251	0.145758	-1.78672	-2.05107	-1.64072	-0.615447	-0.355542	-0.320456	1.53504	0.472165	0.398701	-0.593957	0.78029	1.19429	0.197673	-0.463681	-0.385204	FALSE	56.94	26525000000	167	4.80414	Q91WN1;Q8BRQ6	Q91WN1;Q8BRQ6	DnaJ homolog subfamily C member 9
Serbp1	-0.626392	0.625973	-0.257545	-0.0518502	0.776252	-0.13295	-2.43554	-0.701508	-1.5247	0.311454	0.572673	-1.02271	2.14705	1.00123	-0.0627898	-0.38276	0.44358	1.17871	-0.555421	0.799474	-0.102243	FALSE	323.31	16449000000	70	2.28874	Q9CY58;Q3UJK2;Q3UMP4	Q9CY58;Q3UJK2;Q3UMP4	Plasminogen activator inhibitor 1 RNA-binding protein
Gemin2	0.526244	0.938896	0.195315	-0.0571273	0.367063	-0.266893	1.26282	2.32241	1.75263	-1.49955	-1.29477	-0.452465	0.313517	-0.500506	-0.455784	-0.383373	-1.02373	-0.404218	0.312301	-1.54264	-0.110139	FALSE	13.148	2268600000	39	4.2863	Q9CQQ4	Q9CQQ4	Gem-associated protein 2
Sra1	-0.0286487	1.91199	0.184201	0.133339	0.902131	-0.135633	1.10106	1.86105	1.2177	-0.596143	-0.642148	-1.54099	0.336935	0.281086	-0.15033	-0.647899	-1.05521	-0.852505	-0.250788	-1.89824	-0.130956	TRUE	29.907	4286700000	56	3.07231	Q80VJ2;G3X8R2	Q80VJ2;G3X8R2	Steroid receptor RNA activator 1
Rhot2;Gm20683	-0.269666	0.644008	1.61308	-0.283707	0.185245	0.206049	0.317159	1.12089	2.3832	-0.804364	-1.8807	-1.15909	0.303859	0.123486	-0.147107	-0.0809547	-1.46478	0.521348	-1.13584	-0.500631	0.308533	FALSE	8.9438	2740100000	30	2.2053	Q8JZN7;H3BKJ1;H3BKL2;Q8R581;H3BL14	Q8JZN7;H3BKJ1	Mitochondrial Rho GTPase 2
Acot13	0.2685	0.193755	0.215775	0.982681	0.509822	1.10312	0.858878	2.21509	1.34034	-0.551721	-0.254695	-2.15113	-1.02831	0.536787	-0.803035	-0.187279	-0.770495	-1.26857	-0.734133	-0.442053	-0.0333243	TRUE	37.704	22872000000	113	3.54782	Q4VA32;Q9CQR4	Q4VA32;Q9CQR4	Acyl-coenzyme A thioesterase 13;Acyl-coenzyme A thioesterase 13, N-terminally processed
Rps6ka5	0.299894	0.295208	0.247727	NaN	NaN	NaN	NaN	NaN	NaN	NaN	NaN	NaN	NaN	NaN	NaN	NaN	NaN	NaN	NaN	NaN	NaN	FALSE	5.3868	396010000	13	1.27638	Q8C050;Q3TUH8	Q8C050;Q3TUH8	Ribosomal protein S6 kinase alpha-5
Jagn1	1.37629	-1.48488	0.220316	0.668614	0.561836	0.109278	2.49113	1.05121	0.673844	-0.722657	-1.3442	-1.74006	-0.332132	-0.402063	0.254071	-1.04941	-0.594188	0.160974	-0.0421307	0.324113	-0.179959	FALSE	19.542	6200400000	50	1.88491	Q5XKN4	Q5XKN4	Protein jagunal homolog 1
Vat1	-0.0408393	-0.666524	-0.406325	-0.15043	0.647254	0.630592	1.6853	1.8813	2.03652	-1.10766	-1.4881	-1.26722	0.178067	-0.545262	-0.91089	-0.299993	-0.623234	-0.704357	0.0849225	0.898144	0.16875	FALSE	91.558	86268000000	315	3.47177	Q5RKP0;Q499X4;Q3TXD3;Q62465;Q3U331	Q5RKP0;Q499X4;Q3TXD3;Q62465;Q3U331	Synaptic vesicle membrane protein VAT-1 homolog
Dusp3	0.599667	0.807249	0.383261	1.21161	0.419811	-0.103704	1.07591	1.0459	1.57398	-1.05946	-2.03246	-2.5127	-0.528314	-0.545808	-0.27638	-0.298583	0.0521264	0.182493	-0.103704	-0.164172	0.273276	FALSE	114.84	24911000000	103	2.91941	B1AQF4;Q9D7X3;H3BKL8;Q3V2Y9;H3BKD1	B1AQF4;Q9D7X3;H3BKL8;Q3V2Y9;H3BKD1	Dual specificity protein phosphatase 3
Myo6	0.702307	-0.632524	0.126243	1.22699	0.869656	1.25011	1.27175	1.48957	0.560061	-1.27044	-1.02318	-2.02461	-0.810225	-1.59169	0.132729	-0.616591	-0.545846	0.497025	0.0903215	-0.143167	0.441506	FALSE	27.486	2461300000	60	2.07523	E9Q175;E9PVU0;E9Q3L1;E9Q174;V9GXM4;V9GX76;B2RWR8;Q64331;Q8BK95;Q6A077	E9Q175;E9PVU0;E9Q3L1;E9Q174;V9GXM4;V9GX76;B2RWR8;Q64331	Unconventional myosin-VI
Ntpcr	0.966044	1.29192	0.999399	0.45969	0.51029	0.513484	1.33988	1.3062	1.65616	-0.260122	-0.847525	-0.774627	-1.19841	-0.987622	-1.1683	-0.282652	-0.130851	-0.970976	-1.65675	-0.68204	-0.0831886	FALSE	54.837	14648000000	207	6.20192	Q9CQA9;D3YXL1;Q9CX79;D3Z2W9;Q8C373	Q9CQA9;D3YXL1;Q9CX79;D3Z2W9	Cancer-related nucleoside-triphosphatase homolog
mt-Atp8;ATP8;Mtatp8	1.82913	NaN	NaN	NaN	NaN	NaN	2.0832	1.99872	1.97732	NaN	NaN	NaN	NaN	NaN	NaN	NaN	NaN	NaN	NaN	NaN	NaN	FALSE	3.6887	10181000000	26	4.73051	Q7JCZ0;A3R404;P03930;A0A075DCI0	Q7JCZ0;A3R404;P03930;A0A075DCI0	ATP synthase protein 8
0610031J06Rik	NaN	NaN	NaN	NaN	NaN	NaN	1.53463	1.67904	1.67933	NaN	NaN	NaN	NaN	NaN	NaN	NaN	NaN	NaN	NaN	NaN	NaN	FALSE	8.2861	941790000	10	1.92566	H9H9R4;Q9JHJ3;H3BKY1;H3BJ16;H3BK59	H9H9R4;Q9JHJ3;H3BKY1	Lysosomal protein NCU-G1
Skiv2l;SKI	0.671916	1.06408	1.48606	0.323404	0.898907	0.530174	1.22933	0.751216	1.83085	-1.18325	-0.00733246	-1.49287	-1.24417	-0.574972	-0.538458	-0.315134	-0.394057	-0.785059	-1.41621	-0.948549	0.114135	FALSE	79.599	11903000000	186	5.01718	Q8CDP6;Q6NZR5;Q3TW36;O70349;Q8R3X0;Q3TE28;G3UYT1;Q8C2W7	Q8CDP6;Q6NZR5;Q3TW36;O70349;Q8R3X0;Q3TE28
Golga4	0.256622	0.471076	0.138458	0.56332	0.126638	0.0946968	2.56095	2.00304	0.268841	0.935026	-1.54758	-0.393421	-0.94587	-0.991273	-0.708259	-1.13974	-0.998825	0.242571	-0.72272	-0.152514	-0.0610521	FALSE	56.609	3381000000	106	3.08251	Q91VW5;Q4VAB1;Q3UYD1;Q8C0A4;A4IF57;Q3TT57;Q05CM2	Q91VW5	Golgin subfamily A member 4
Hdhd3	-0.467325	NaN	0.135733	-0.0593728	-0.118939	-0.70518	NaN	NaN	0.0806432	0.000312082	-0.615589	-0.777113	-0.987925	NaN	-0.896817	-0.639087	0.331701	-0.0200811	-1.24206	-0.0988638	0.37374	FALSE	5.9904	610250000	19	2.19494	Q9CYW4	Q9CYW4	Haloacid dehalogenase-like hydrolase domain-containing protein 3
Cdk12	0.413347	0.752745	0.455953	0.898175	0.736899	0.214186	-0.106655	-0.0738603	0.388367	0.0394346	-2.50595	-1.94786	1.41184	0.364448	0.11524	-0.0998014	0.478321	1.21694	-1.41465	-1.24369	-0.0934218	FALSE	39.507	1959200000	69	3.22609	Q14AX6;Q3TNY6;Q0VDL5;Q9CVL4;E3W997;Q0VDL6;Q3V3A1;Q04899	Q14AX6	Cyclin-dependent kinase 12
Tmem194;Tmem194a	0.32951	0.26421	0.478996	0.836224	0.221396	0.267322	0.826487	0.461522	0.611742	NaN	NaN	NaN	0.776281	0.592975	0.588352	0.315287	NaN	0.880353	-0.168341	-0.361885	-0.0950414	FALSE	9.856	1629800000	19	2.02158	Q3V0Q3;E9Q6Z3;Q6ZQE4;Q8K2N3	Q3V0Q3;E9Q6Z3;Q6ZQE4	Transmembrane protein 194A
Hist1h1c	-0.362241	-0.132888	0.793781	0.214292	0.503523	0.69735	0.377436	0.337371	0.494569	-1.16331	-1.50659	-2.61193	0.403737	0.499643	0.188741	0.443201	1.03993	1.69085	-0.954466	0.400689	-1.35369	FALSE	10.734	29198000000	131	3.23408	Q5SZA3;P15864;Q3UXH2;I7HFT9;Q07133	Q5SZA3;P15864	Histone H1.2
Zfp622;Znf622	0.137266	0.583735	1.12492	-0.643146	0.367246	-0.397466	-0.144163	0.611489	-0.0538147	-0.674004	-0.16206	-0.605387	0.989378	0.602235	0.52939	0.715721	1.37131	1.10451	-2.03018	-2.48667	-0.940313	FALSE	63.749	17675000000	123	3.38162	Q3U343;Q91VY9;Q3TCX4	Q3U343;Q91VY9;Q3TCX4	Zinc finger protein 622
Tdrd3	0.987604	1.21523	0.486494	-0.376571	-0.193797	0.406988	-0.137373	0.39018	0.967626	-0.449087	-0.795305	-0.420705	-0.0101827	0.624222	0.384051	-0.474517	1.36735	0.117749	NaN	NaN	0.71826	FALSE	13.271	2873000000	26	1.44796	Q91W18;F6ZI20;E9Q6T6	Q91W18	Tudor domain-containing protein 3
Ddx19b	0.98074	0.0638686	0.618411	0.567549	0.829718	0.29514	0.401746	1.08583	-0.266718	-1.33124	-0.777448	-1.51597	1.19841	0.806136	0.401967	0.37383	-0.390647	0.89156	-2.61002	-0.854724	-0.768132	FALSE	171.9	2849200000	86	4.26385	Q8R3C7;Q8BZY3;Q9QY15	Q8R3C7;Q8BZY3
Mfsd10	-0.0899474	0.545387	0.146191	1.0129	1.22326	1.24434	0.62863	-0.626304	0.314442	-0.922099	-1.08506	-0.841477	1.24272	1.43481	0.577987	-0.121388	-0.41056	0.209666	-2.35269	-1.13847	-0.992345	FALSE	11.561	8201000000	88	3.52822	Q9D2V8;D3YWD5;D6RI23;D3YYM9;D3Z2Z9	Q9D2V8;D3YWD5;D6RI23;D3YYM9	Major facilitator superfamily domain-containing protein 10
Eftud1	0.0909971	-0.532553	-0.00464785	1.67372	1.71059	2.00865	-0.408923	0.278541	0.352297	-0.748677	-0.551201	-1.00758	0.473369	0.729082	0.481355	-0.0242941	-0.497054	0.320713	-1.3719	-1.65899	-1.31349	FALSE	74.474	11128000000	134	2.87084	Q8C0D5;D3Z1V3	Q8C0D5	Elongation factor Tu GTP-binding domain-containing protein 1
Cd2ap	0.273441	0.427418	-0.316982	1.73321	1.40858	1.44893	0.0013839	0.429797	0.655821	-0.708109	-0.329461	-0.799186	0.541035	0.642207	0.709507	-0.325908	-0.0145352	-0.861192	-2.13787	-1.70929	-1.0688	FALSE	23.457	6232900000	69	3.03267	B2RRE8;Q9JLQ0	B2RRE8;Q9JLQ0	CD2-associated protein
Pla2g12a	-0.106729	0.515022	-0.149278	1.49842	1.5653	2.2209	0.229034	0.320848	-0.332113	NaN	-0.934029	-0.101513	NaN	0.832168	0.161407	-0.282801	-0.649908	NaN	-0.662391	-1.71003	NaN	FALSE	32.671	1366700000	42	2.2157	Q6GTY5;Q8BMX2;Q9EPR2	Q6GTY5;Q8BMX2;Q9EPR2	Group XIIA secretory phospholipase A2
Txn2	1.05135	0.777016	1.00634	0.80595	0.209744	0.869157	0.515302	0.459846	0.662831	-0.548331	-0.0756215	-0.772914	0.705948	0.211957	0.422158	0.204703	-0.152648	-0.145166	-2.28551	-1.5827	-2.33941	FALSE	41.264	8009600000	93	4.294	G3UZY2;P97493;G3UX99;A2A439	G3UZY2;P97493	Thioredoxin, mitochondrial
Nudcd1	0.121174	0.0750246	0.326068	1.75226	0.585063	1.18533	0.511045	0.643812	0.265102	-1.06642	-0.208298	-0.735355	0.776367	-0.346014	0.275052	0.430111	0.479772	0.60134	-1.92544	-1.49231	-2.25368	FALSE	105.22	30946000000	276	4.00835	Q6PIP5;Q8BJK0;Q8C100;Q3UZN2	Q6PIP5	NudC domain-containing protein 1
Rprd1a	0.451143	-0.0134167	-0.0827165	0.67766	0.999794	1.45421	-0.150116	-0.267081	-0.601679	-0.120736	-0.193444	-0.0802476	0.744256	0.281774	0.243906	0.974704	1.06752	0.680035	-2.31895	-2.04737	-1.69925	FALSE	27.978	4420000000	77	2.936	Q8VDS4	Q8VDS4	Regulation of nuclear pre-mRNA domain-containing protein 1A
A430005L14Rik	-0.266845	-0.43596	0.157106	1.09222	1.17329	1.20148	0.237018	-0.0177719	0.0833462	-1.65603	-0.524144	-1.33135	0.759117	0.133021	0.205937	1.49018	0.993681	0.955467	-1.28237	-1.63087	-1.33653	FALSE	19.363	2531500000	41	4.58205	Q80WR5;A0A0A0MQL2;E9PUH0	Q80WR5;A0A0A0MQL2;E9PUH0	UPF0688 protein C1orf174 homolog
Ppp1r14b	-0.0266722	0.759931	-0.464879	0.476034	0.733079	0.290133	0.418079	0.519975	-0.121837	-0.815858	-0.266018	-0.159067	0.786941	0.5851	0.237181	0.996541	1.0356	0.975582	-2.82601	-1.88617	-1.24767	FALSE	50.164	8017300000	101	3.38953	Q62084;Q3TMQ9	Q62084	Protein phosphatase 1 regulatory subunit 14B
Commd6	0.66922	0.886137	0.790615	0.525431	0.32359	-0.126235	-0.0855346	-0.118309	0.491468	-0.93215	-1.37394	-1.32286	0.46883	0.595968	-0.110964	1.40755	0.980585	1.50068	-1.86542	-1.18468	-1.51999	FALSE	8.284	1776800000	44	6.16122	B7ZNP3;B7ZNP2;Q3V4B5	B7ZNP3;B7ZNP2;Q3V4B5	COMM domain-containing protein 6
Lsm5	0.420874	0.023989	-0.181739	0.975313	1.20832	0.498659	-0.622875	0.0548835	-0.0594112	-0.390045	0.0712811	-0.0649294	0.944912	0.687246	0.211543	0.832693	1.05994	0.566054	-2.03347	-1.93184	-2.27139	FALSE	22.483	9138800000	71	2.92863	P62322	P62322	U6 snRNA-associated Sm-like protein LSm5
Opa3	1.31245	-0.186248	0.576389	0.693609	1.14308	-0.105754	0.843155	-0.0529165	-0.163935	-0.722359	-1.10573	-0.34011	1.21149	0.76146	1.23567	-0.793479	0.173409	0.456281	-1.954	-2.12488	-0.857577	FALSE	3.3006	3713600000	37	2.9672	Q505D7	Q505D7	Optic atrophy 3 protein homolog
Znf740;Zfp740	0.431266	1.1793	0.718326	0.347018	-0.0833424	0.36552	1.08248	0.0127341	0.25868	-0.54343	-1.64727	-0.178024	0.647672	1.12213	1.23154	0.0711219	0.406639	-0.0104714	NaN	NaN	NaN	FALSE	6.7882	1596600000	27	4.07712	Q6NZQ6;D3Z6P2;D3Z606;D3Z5P3;D3Z4S9	Q6NZQ6;D3Z6P2	Zinc finger protein 740
Mrpl35	NaN	NaN	NaN	0.540836	NaN	0.449468	NaN	NaN	NaN	NaN	NaN	NaN	0.737986	0.943943	1.55055	NaN	NaN	NaN	NaN	NaN	NaN	FALSE	3.1848	988930000	13	2.44957	Q9CQL6	Q9CQL6	39S ribosomal protein L35, mitochondrial
Nt5c	0.847578	1.33127	1.44898	0.569655	1.74021	1.4174	-0.31357	-0.0203304	0.416248	-0.863488	-0.520471	-0.981391	-0.259702	-0.641285	-0.313944	0.425322	0.529021	-0.467701	-1.85376	-1.20625	-1.28378	FALSE	71.236	17193000000	107	6.05108	Q9JM14;A2A9X5	Q9JM14;A2A9X5	5(3)-deoxyribonucleotidase, cytosolic type
Elp3	1.98854	1.55796	0.63416	0.882258	0.965024	1.47682	0.310091	0.169283	0.589948	-0.841514	-0.187184	-0.758323	-0.565749	-0.748316	-0.512274	-0.0689146	-0.243673	-0.524671	-1.85785	-1.26433	-1.00128	FALSE	39.356	14605000000	144	6.23202	Q9CZX0	Q9CZX0	Elongator complex protein 3
Trmt112	1.57212	2.26473	0.646205	0.804989	0.209622	0.496165	0.159405	0.388219	0.343632	-1.08658	-0.551646	-0.83799	-0.0152301	-0.0165005	0.566763	0.393442	-0.576988	0.0531373	-1.67865	-1.47098	-1.66386	FALSE	53.557	32514000000	119	4.73731	Q5M8M3;Q9DCG9;Q8VCR4	Q5M8M3;Q9DCG9;Q8VCR4	Multifunctional methyltransferase subunit TRM112-like protein
Myl6	1.3257	1.45072	0.850536	0.385176	1.12302	0.600175	0.71796	0.546769	0.40986	-0.592797	0.117822	-0.546519	-0.547362	0.252305	-0.128517	0.380961	-0.202036	-0.315489	-1.99463	-1.97221	-1.86144	FALSE	134.46	112080000000	246	4.15541	Q642K0;Q60605;Q3TIG9;B0LAC7;Q8CI43	Q642K0;Q60605;Q3TIG9	Myosin light polypeptide 6
Myg1	1.14932	1.0324	0.604589	1.88166	1.40635	1.46169	-0.131591	-0.360172	-0.718064	-0.405596	-0.565956	-0.81813	-0.399817	0.504414	0.246878	-0.423644	-0.224686	0.317609	-1.34795	-1.64317	-1.56615	FALSE	130.16	47149000000	288	6.11432	Q9JK81;Q8R038;F8WGG3;F7A3N3	Q9JK81;Q8R038;F8WGG3	UPF0160 protein MYG1, mitochondrial
Ranbp3	1.79068	1.22285	1.26428	1.36774	0.517574	1.41629	-0.579264	0.293047	-0.525423	-0.374749	-0.826415	-0.703692	0.111278	-0.329025	0.354491	0.100524	-0.295411	-0.217595	-1.78656	-1.53177	-1.26885	FALSE	323.31	50058000000	427	6.29887	Q9CT10	Q9CT10	Ran-binding protein 3
Acyp1	1.37879	0.814008	1.25162	1.53638	1.71884	1.31656	-0.730049	-0.20978	-0.403623	-0.380519	-0.835944	-0.414769	-0.324986	-0.459163	-0.32279	-0.168433	0.0535124	0.49712	-1.60523	-1.59459	-1.11694	FALSE	18.691	26039000000	83	6.87843	Q4VAF0;E9QJT5;P56376;Q8BMV3	Q4VAF0;E9QJT5;P56376	Acylphosphatase;Acylphosphatase-1
Gabpb2	0.993447	1.16145	1.44975	1.27807	1.18858	0.569562	-0.0615571	-0.115113	0.481083	-1.92613	-1.27153	0.117776	-0.690874	0.485208	0.639753	-0.300436	-0.581776	0.172403	-1.14001	-1.8257	-0.623955	FALSE	62.142	5076700000	71	4.49995	P81069;Q3TQS9;Q8C359;A2AQ72;A2AQ71	P81069	GA-binding protein subunit beta-2
Ccdc88b	1.13647	1.27131	1.30609	0.928914	0.337779	0.879814	-0.432551	0.0603095	-0.1122	-0.755334	0.536999	NaN	0.127462	0.44796	0.262128	NaN	-0.709972	NaN	NaN	NaN	NaN	FALSE	21.526	1061900000	39	1.92711	B2RXR1;Q4QRL3	B2RXR1;Q4QRL3	Coiled-coil domain-containing protein 88B
Tsr2	1.57894	1.91504	1.19424	1.20838	0.352575	0.72333	-0.427782	-0.709974	0.304532	-0.191383	-0.0352975	-0.0961271	0.341952	-0.044618	0.29326	-0.36826	-0.239155	-0.881087	-2.03755	-1.40214	-1.47888	FALSE	104.68	14519000000	83	3.44577	Q8C8T8;Z4YL87;H7BWY8;G3UWF3	Q8C8T8;Z4YL87;H7BWY8	Pre-rRNA-processing protein TSR2 homolog
Cnpy2	0.755076	1.38836	1.46462	0.731721	0.831215	0.54456	0.52117	1.00384	0.647323	-0.348709	-0.570916	-0.847172	0.364026	0.358114	0.525527	-0.989787	-0.61026	-0.739836	-1.55359	-1.93996	-1.53533	TRUE	94.67	14275000000	128	4.57457	Q9QXT0	Q9QXT0	Protein canopy homolog 2
Mrpl41;Gm6434	0.793172	1.02148	0.870458	0.796934	0.605027	0.892651	0.613743	-0.154672	0.105124	-0.490099	-1.05626	-0.206891	1.46569	0.878247	0.740958	-1.50897	-1.15459	0.245082	-1.27792	-1.32877	-1.85041	FALSE	16.195	9487800000	104	2.42383	Q9CQN7;F7CXS7	Q9CQN7;F7CXS7	39S ribosomal protein L41, mitochondrial
Lsm8	1.28193	1.33762	1.89148	0.923509	-0.0816501	0.205328	0.450971	0.842988	0.303743	-0.387622	-1.24891	-0.666028	0.000653857	0.855357	0.445987	-0.422907	-0.217478	-1.21661	-1.72557	-1.24102	-1.33177	FALSE	20.113	19134000000	78	3.58608	Q6ZWM4	Q6ZWM4	U6 snRNA-associated Sm-like protein LSm8
Atxn7l3b	1.51293	1.48958	1.3007	NaN	NaN	NaN	0.661013	0.810233	0.890101	NaN	NaN	NaN	0.752789	0.629644	0.671338	NaN	NaN	NaN	NaN	NaN	NaN	FALSE	44.185	1822200000	37	1.55402	Q3UD01	Q3UD01	Putative ataxin-7-like protein 3B
Ube2c	0.910592	1.34361	1.34231	0.331033	0.556858	0.583387	0.964778	0.600015	0.761589	0.282476	-0.172048	0.0409835	0.196839	-0.0280951	0.529431	-0.884224	-0.832007	-1.12317	-1.72214	-1.94426	-1.73795	TRUE	32.837	13784000000	100	2.70529	A2A4Z0;Q9D1C1;A2A4Z1;Q3UWQ1	A2A4Z0;Q9D1C1;A2A4Z1;Q3UWQ1	Ubiquitin-conjugating enzyme E2 C
Cfdp1	1.00521	1.53597	1.17746	0.854341	0.17856	-0.678762	0.584787	0.816333	0.666207	-0.740306	-1.19117	-1.54229	0.425257	0.410126	0.529923	-0.0494816	0.182883	0.2454	-2.29196	-1.04232	-1.07617	FALSE	172	22017000000	167	4.67805	O88271	O88271	Craniofacial development protein 1
Sf3b5	0.669395	1.25262	1.32801	0.748875	0.618255	0.416618	0.652267	0.362402	0.333822	-0.188717	0.4882	0.0875549	-0.318321	-0.34793	-0.190511	-0.0040813	-0.0473747	0.460781	-2.53469	-2.09795	-1.68922	FALSE	108.51	10261000000	97	2.42073	Q8CEW9;Q923D4	Q8CEW9;Q923D4	Splicing factor 3B subunit 5
COX17;Cox17	1.02968	0.601873	1.37466	0.851232	0.705998	1.31646	NaN	0.476129	1.15247	-0.519349	0.596702	0.0543226	-0.619481	-0.586113	-0.579272	-0.890957	NaN	-0.216781	NaN	NaN	NaN	FALSE	18.097	1608600000	40	1.7173	Q54AC6;Q3UJM3;P56394	Q54AC6;Q3UJM3;P56394	Cytochrome c oxidase copper chaperone
Ahsp	0.854245	0.662158	0.920379	0.712537	0.741257	1.01024	0.48398	0.66953	0.774697	-0.0387292	0.365718	0.322432	0.018308	-0.143406	-0.355512	-0.316985	-0.0613961	-0.162485	-2.11325	-2.49387	-1.84984	FALSE	65.196	13716000000	110	2.53903	Q60F90;Q9CY02	Q60F90;Q9CY02	Alpha-hemoglobin-stabilizing protein
Rnaseh2a	0.856327	0.720948	0.812463	0.713893	0.727439	0.834797	-1.32858	-1.5011	-1.38533	0.492968	0.418712	-0.231366	0.281652	-0.291462	0.015893	1.08794	0.734551	1.33101	-1.74136	-1.26131	-1.28809	FALSE	49.129	10589000000	114	3.62596	Q9CWY8;Q05C51;F6RP29;D3YWG3;D3Z6L4	Q9CWY8;Q05C51;F6RP29	Ribonuclease H2 subunit A;Ribonuclease
Dbi	0.692748	0.840118	0.470536	0.483104	0.486474	1.09424	-0.774551	-0.367515	-1.14706	0.193481	-0.128009	0.21766	-0.158267	-0.142774	0.399223	1.1203	0.745364	1.49734	-2.24385	-1.40825	-1.87031	FALSE	202.8	39758000000	152	2.55405	Q548W7;P31786;Q4VWZ5;M0QWU8;Q3ULV8;D3Z563	Q548W7;P31786;Q4VWZ5;M0QWU8;Q3ULV8	Acyl-CoA-binding protein
Rnaseh2b	0.519565	0.793922	0.286667	0.726249	1.33108	0.722558	-0.946105	-0.629138	-1.26716	-0.53503	-0.675293	-0.329126	0.438875	0.592841	-0.1172	1.00512	0.763656	1.82059	-1.76845	-1.12234	-1.61128	TRUE	65.258	14052000000	198	4.90413	Q80ZV0;F6WF94	Q80ZV0	Ribonuclease H2 subunit B
	1.72457	1.64656	1.82437	-0.533499	-0.12475	0.294464	-0.649591	-0.383333	-0.873551	0.0287115	0.248791	0.216599	-0.0287663	0.395082	0.193527	-0.550742	-0.189537	1.28403	-1.82465	-1.40285	-1.29544	FALSE	35.753	5161100000	64	1.52107	Q9D735	Q9D735	Uncharacterized protein C19orf43 homolog
Dnph1	1.01275	0.569498	0.756244	0.97701	1.22501	1.62796	-0.777691	-0.33757	-1.02361	-0.0108075	-0.613056	0.157781	0.630072	0.28962	0.8998	-0.1397	0.0103813	0.0241159	-1.41221	-1.81265	-2.05294	FALSE	107.12	52100000000	278	3.89064	Q80VJ3	Q80VJ3	2-deoxynucleoside 5-phosphate N-hydrolase 1
Hn1	0.966338	1.58357	1.28079	-0.302976	0.799533	0.448282	-0.664568	0.00598592	0.0121933	-0.0707102	-0.417272	-0.0300566	0.25729	0.753709	0.110591	0.0391742	0.894691	0.226245	-1.59847	-1.93658	-2.35777	FALSE	32.992	11332000000	74	2.7939	P97825	P97825	Hematological and neurological expressed 1 protein;Hematological and neurological expressed 1 protein, N-terminally processed
Sod1	1.50357	1.45093	1.18881	0.916776	0.823995	0.643379	-0.131886	-0.290242	-0.549371	0.0845531	0.00978808	-0.142818	0.00488404	0.0133827	0.185074	-0.125061	0.197118	0.149393	-2.04508	-1.88207	-2.00513	FALSE	323.31	211400000000	290	3.63723	P08228;Q8C355	P08228	Superoxide dismutase [Cu-Zn]
Stmn1	1.04338	1.15356	0.945528	0.692755	0.80805	0.639458	-0.985912	-0.400928	-0.228464	-0.316384	-0.121308	-0.195617	0.958524	0.489504	0.403363	0.183674	0.227403	0.667829	-2.21966	-1.9612	-1.78356	FALSE	108.3	42075000000	184	4.10373	Q545B6;P54227;Q9DCP3;Q91XT3;Q9CYU5;Q9CXQ8;Q8C2H3;D3Z5N2;D3Z1Z8;Q05DI3;D3Z4C2;G3X9Z6;P63042;Q545T6;O70166	Q545B6;P54227;Q9DCP3;Q91XT3;Q9CYU5;Q9CXQ8;Q8C2H3;D3Z5N2;D3Z1Z8	Stathmin
Mtpn	1.2213	0.948568	1.41932	0.320811	0.564752	1.53616	-0.524287	0.154492	-0.501809	0.0730564	0.147783	0.517453	-0.605823	0.0542264	-0.37415	0.651057	0.313499	-0.23835	-2.18819	-1.75855	-1.73132	FALSE	189.22	52205000000	184	2.2772	P62774	P62774	Myotrophin
Ada	0.816554	1.24179	1.1579	0.844549	1.87697	0.823563	-0.684297	-0.278377	-0.834467	-0.103576	0.0570678	-0.501818	-0.393754	-0.361841	-0.207599	1.00945	0.412838	0.106642	-1.3262	-1.99855	-1.65685	FALSE	139.16	33594000000	256	3.88523	Q4FK28;Q4FJZ7;P03958	Q4FK28;Q4FJZ7;P03958	Adenosine deaminase
mCG_6739;Rps21	0.947615	1.5285	1.22796	0.824074	0.720243	0.204761	0.175412	-0.691131	-0.634064	-0.102918	0.208388	-0.463953	-0.526243	-0.738393	-0.118528	0.899601	0.75298	1.04668	-1.3315	-1.82869	-2.10079	FALSE	49.398	49098000000	151	2.50404	Q8C1L7;Q9CQR2	Q8C1L7;Q9CQR2	40S ribosomal protein S21
Timm8a1	0.968149	0.976557	0.870009	0.788834	0.884683	0.526486	0.213189	-0.179217	-0.273452	0.463074	0.277413	0.291327	-0.567755	-0.530075	-0.186733	0.574639	0.583773	0.658241	-2.16408	-2.09451	-2.08055	FALSE	79.545	70249000000	187	1.80387	Q9WVA2;Q4FZG7	Q9WVA2	Mitochondrial import inner membrane translocase subunit Tim8 A
Bola1	0.998678	0.992211	0.688665	0.420248	0.534476	0.741831	0.0419268	-0.302999	0.103386	0.432276	0.364234	0.574405	-0.216256	-0.0215986	-0.137848	0.382551	0.339527	0.739505	-2.39216	-2.07774	-2.20532	FALSE	40.768	19767000000	165	1.54268	Q9D8S9	Q9D8S9	BolA-like protein 1
Atox1	0.715355	0.538854	0.822454	0.82625	0.986233	1.0005	-0.373589	-0.634138	-0.378923	0.114884	0.095317	0.300062	-0.0453851	-0.0384032	-0.163796	0.745263	1.0393	0.676031	-2.16804	-2.09841	-1.95981	FALSE	286.91	22008000000	75	2.48018	O08997	O08997	Copper transport protein ATOX1
Nutf2	1.66694	0.786637	0.690109	0.834426	0.550267	0.821427	-0.788739	-0.221506	-0.63795	-0.0909938	0.410564	0.145731	-0.362278	0.13479	-0.235928	0.676729	0.911043	0.533788	-2.03482	-1.70168	-2.08856	FALSE	60.53	77640000000	146	2.49352	P61971;Q3U8H8	P61971;Q3U8H8	Nuclear transport factor 2
Banf1	1.04134	1.12789	0.629508	0.483677	0.785422	0.612766	-0.236973	0.214653	0.306193	0.427985	-0.172535	0.0723222	-0.188184	-0.151559	-0.662542	0.767878	0.652882	0.652989	-1.98214	-2.45453	-1.92704	FALSE	54.694	67363000000	139	2.13187	O54962	O54962	Barrier-to-autointegration factor;Barrier-to-autointegration factor, N-terminally processed
Kif11	0.152018	0.449658	0.522618	0.833941	0.817476	0.959355	-0.682256	-0.516217	-0.647015	0.162486	0.353922	0.279402	0.287406	0.417549	0.142316	1.03695	0.997743	0.674863	-2.08495	-1.92805	-2.22922	FALSE	323.31	38047000000	436	2.33773	Q6P9P6;O35060;Q8BQH0	Q6P9P6	Kinesin-like protein KIF11
Tmpo	0.56579	0.689333	0.688899	0.972621	1.13875	1.01734	-0.480655	-0.152744	-0.342132	0.307091	0.125444	-0.0688684	0.283023	0.0829295	0.139618	0.212707	0.492384	0.792327	-2.17367	-2.0542	-2.23599	FALSE	323.31	41730000000	395	2.71748	Q61033	Q61033	Lamina-associated polypeptide 2, isoforms alpha/zeta
Uqcrh	0.467076	0.503013	0.379346	1.16046	1.09532	0.904893	-0.137047	-0.334684	-0.0625502	0.0981825	0.0922984	0.246283	0.110979	-0.0577641	-0.31278	0.743798	0.703448	0.84998	-2.07011	-2.33834	-2.0418	FALSE	96.413	29874000000	109	2.22494	P99028;Q8BMU6;Q9D2Q7	P99028	Cytochrome b-c1 complex subunit 6, mitochondrial
Aldoa	-0.00608005	0.0363153	0.0111818	1.56526	1.66826	1.65738	-0.926991	NaN	-0.86101	0.241402	0.45516	1.27974	0.542562	NaN	0.306016	NaN	0.273554	NaN	NaN	NaN	-1.81724	FALSE	2.976	1634800000	30	1.23761	Q5FWB7;P05064;Q6NY00;D3YWI1;D3Z510;A6ZI47;Q3UER1;Q3TJ66;Q91Y97	Q5FWB7;P05064;Q6NY00;D3YWI1	Fructose-bisphosphate aldolase A
Mif	0.42688	0.619229	0.140225	1.09304	0.974804	1.68797	-0.0474216	-0.0884354	-0.293246	0.0478966	0.36383	0.42707	-0.054597	-0.121064	0.168865	0.217707	0.668688	0.114744	-2.04016	-2.05234	-2.25368	FALSE	101.88	258370000000	169	1.93239	Q545F0;P34884	Q545F0;P34884	Macrophage migration inhibitory factor
Llph	0.1631	0.320703	0.239624	0.878643	0.885634	0.0942655	1.5755	1.97289	0.763188	0.0773224	-1.64796	0.100674	0.459191	0.288462	0.209721	-1.25629	-0.433798	-0.923761	-1.54665	-0.500349	-1.7201	FALSE	91.296	17412000000	97	3.09666	D3YXW1;Q9D945	D3YXW1;Q9D945	Protein LLP homolog
Cdca7	0.500403	NaN	0.295343	0.813727	0.401619	0.00835027	2.10855	0.43019	1.51038	0.100864	0.036272	0.568524	NaN	0.644389	NaN	-1.36995	-0.976384	-0.879833	-1.63405	-1.31994	NaN	FALSE	10.532	731790000	24	1.54998	Q9D0M2	Q9D0M2	Cell division cycle-associated protein 7
Dnase2a;Dnase2	0.408007	-0.38907	NaN	NaN	NaN	NaN	1.49572	1.79008	1.81332	NaN	NaN	NaN	0.807865	0.86787	0.841322	NaN	NaN	NaN	NaN	NaN	NaN	FALSE	8.3921	1726000000	17	2.88849	D3Z512;Q3UM14;P56542;D3Z5U3	D3Z512;Q3UM14;P56542	Deoxyribonuclease-2-alpha
[truncated: 383 more rows]

## Sheet: Table S-VI
Table S-VI
ANODEV results of RNAseq after Csde1 CRISPR, in order of adjusted p value
Row number indicated as they occur in the heatmap of supplemental figure S4
Transcript abundance expressed in counts per million (cpm)
							D1			D2			H1			H2			C1			C2			WT
[truncated: 4,713 more rows]

## Sheet: Table S-VII
Table S-VII
[truncated: 6,243 more rows]

## Sheet: Table S-VIII
Table S-VIII
[truncated: 26 more rows]

[truncated: 1 more sheets: Table S-IX]
